# Supplementary material for: In vitro study examines posterior torque impact on 3D mechanics of anterior teeth in clear aligner treatment
Source: BMC Oral Health. 2024 Apr 23;24:486. doi: 10.1186/s12903-024-04240-7 (PMC11040737; doi:10.1186/s12903-024-04240-7)
Supplement: Supplementary file 1 — Supplementary Material 1. [file 12903_2024_4240_MOESM1_ESM.xlsx]

## Sheet: 1
3.3121	-5.4158	5.9556	-0.174	0.2509	0.0818	8.0099	-4.4772	19.5705	-0.1265	0.2462	0.0637	14.3309	-2.9343	19	-0.1095	0.1335	0.0519	6.5134	-6.3675	13.8435	-0.0068	0.2286	0.0042	7.1947	-5.7386	13.5108	-0.079	0.1994	0.0312	0.6469	-3.1563	12.1519
3.3515	-5.4156	5.9569	-0.174	0.2497	0.0818	8.0086	-4.4627	19.5706	-0.1261	0.2463	0.0635	14.371	-2.9193	18.9991	-0.1091	0.1322	0.0514	6.5134	-6.3675	13.8435	-0.0068	0.2286	0.0042	7.1954	-5.7519	13.5106	-0.0796	0.1994	0.0316	0.6296	-3.1559	12.179
3.3513	-5.4013	5.9568	-0.1736	0.2497	0.0815	8.0289	-4.4624	19.5969	-0.1261	0.2463	0.0634	14.3713	-2.9042	18.9979	-0.1089	0.1322	0.051	6.514	-6.3806	13.8436	-0.0073	0.2286	0.0046	7.1954	-5.7519	13.5106	-0.0796	0.1994	0.0316	0.6296	-3.1559	12.179
3.3513	-5.4013	5.9568	-0.1736	0.2497	0.0815	8.0289	-4.4624	19.5969	-0.1261	0.2463	0.0634	14.3711	-2.8895	18.9966	-0.1086	0.1322	0.0505	6.514	-6.3806	13.8436	-0.0073	0.2286	0.0046	7.1954	-5.7519	13.5106	-0.0796	0.1994	0.0316	0.6296	-3.1559	12.179
3.3515	-5.4156	5.9569	-0.174	0.2497	0.0818	8.0289	-4.4624	19.5969	-0.1261	0.2463	0.0634	14.3713	-2.8751	18.9964	-0.1082	0.1322	0.0503	6.4804	-6.3813	13.8435	-0.0073	0.2296	0.0046	7.1954	-5.7519	13.5106	-0.0796	0.1994	0.0316	0.6296	-3.1559	12.179
3.3513	-5.4013	5.9568	-0.1736	0.2497	0.0815	8.0289	-4.4624	19.5969	-0.1261	0.2463	0.0634	14.354	-2.8884	18.9684	-0.109	0.1324	0.0505	6.4801	-6.3679	13.8431	-0.007	0.2296	0.0044	7.1954	-5.7519	13.5106	-0.0796	0.1994	0.0316	0.6296	-3.1559	12.179
3.3513	-5.4013	5.9568	-0.1736	0.2497	0.0815	8.0276	-4.4479	19.597	-0.1257	0.2463	0.0632	14.3366	-2.8738	18.9951	-0.1086	0.1337	0.0502	6.4801	-6.3679	13.8431	-0.007	0.2296	0.0044	7.1954	-5.7519	13.5106	-0.0796	0.1994	0.0316	0.6296	-3.1559	12.179
3.3513	-5.4013	5.9568	-0.1736	0.2497	0.0815	8.0276	-4.4479	19.597	-0.1257	0.2463	0.0632	14.3543	-2.8737	19.0223	-0.1086	0.1334	0.0503	6.4651	-6.368	13.8657	-0.007	0.2307	0.0044	7.1941	-5.738	13.5101	-0.0792	0.1994	0.0313	0.6296	-3.1559	12.179
3.3513	-5.4013	5.9568	-0.1736	0.2497	0.0815	8.0289	-4.4624	19.5969	-0.1261	0.2463	0.0634	14.3542	-2.8745	19.0234	-0.1084	0.1334	0.0504	6.4651	-6.368	13.8657	-0.007	0.2307	0.0044	7.1954	-5.7519	13.5106	-0.0796	0.1994	0.0316	0.6296	-3.1559	12.179
3.3513	-5.4013	5.9568	-0.1736	0.2497	0.0815	8.0661	-4.462	19.5978	-0.1261	0.2451	0.0634	14.337	-2.8883	19.0505	-0.109	0.1346	0.0507	6.4987	-6.3673	13.8658	-0.007	0.2296	0.0044	7.1954	-5.7519	13.5106	-0.0796	0.1994	0.0316	0.6296	-3.1559	12.179
3.3513	-5.4013	5.9568	-0.1736	0.2497	0.0815	8.0661	-4.462	19.5978	-0.1261	0.2451	0.0634	14.3546	-2.8889	19.0788	-0.1088	0.1343	0.0509	6.4987	-6.3673	13.8658	-0.007	0.2296	0.0044	7.1954	-5.7519	13.5106	-0.0796	0.1994	0.0316	0.6296	-3.1559	12.179
3.3513	-5.4013	5.9568	-0.1736	0.2497	0.0815	8.0289	-4.4624	19.5969	-0.1261	0.2463	0.0634	14.337	-2.8887	19.1057	-0.1089	0.1356	0.0509	6.4987	-6.3673	13.8658	-0.007	0.2296	0.0044	7.158	-5.7524	13.51	-0.0796	0.2006	0.0316	0.6296	-3.1559	12.179
3.3685	-5.4015	5.9301	-0.1736	0.2485	0.0815	8.0289	-4.4624	19.5969	-0.1261	0.2463	0.0634	14.3545	-2.903	19.1331	-0.1092	0.1353	0.0511	6.4987	-6.3673	13.8658	-0.007	0.2296	0.0044	7.1567	-5.7384	13.5096	-0.0793	0.2007	0.0313	0.6296	-3.1559	12.179
3.3863	-5.4014	5.9568	-0.1736	0.2481	0.0815	8.0276	-4.4479	19.597	-0.1257	0.2463	0.0632	14.3545	-2.903	19.1331	-0.1092	0.1353	0.0511	6.4987	-6.3673	13.8658	-0.007	0.2296	0.0044	7.1567	-5.7384	13.5096	-0.0793	0.2007	0.0313	0.5902	-3.1561	12.1783
3.3691	-5.4011	5.9834	-0.1736	0.2494	0.0815	8.0276	-4.4479	19.597	-0.1257	0.2463	0.0632	14.3369	-2.9028	19.16	-0.1092	0.1365	0.0511	6.4835	-6.3673	13.8428	-0.007	0.2299	0.0044	7.1567	-5.7384	13.5096	-0.0793	0.2007	0.0313	0.5902	-3.1561	12.1783
3.3513	-5.4013	5.9568	-0.1736	0.2497	0.0815	8.028	-4.4617	19.5971	-0.1263	0.2463	0.0633	14.3369	-2.9028	19.16	-0.1092	0.1365	0.0511	6.4835	-6.3673	13.8428	-0.007	0.2299	0.0044	7.1567	-5.7384	13.5096	-0.0793	0.2007	0.0313	0.5887	-3.1278	12.1789
3.3513	-5.4013	5.9568	-0.1736	0.2497	0.0815	8.0652	-4.4613	19.5981	-0.1263	0.2451	0.0633	14.3542	-2.8891	19.1329	-0.1087	0.1353	0.0508	6.4987	-6.3673	13.8658	-0.007	0.2296	0.0044	7.1401	-5.7384	13.5349	-0.0793	0.2019	0.0313	0.5896	-3.1415	12.1781
3.3513	-5.4013	5.9568	-0.1736	0.2497	0.0815	8.0652	-4.4613	19.5981	-0.1263	0.2451	0.0633	14.3542	-2.8891	19.1329	-0.1087	0.1353	0.0508	6.4835	-6.3673	13.8428	-0.007	0.2299	0.0044	7.1401	-5.725	13.5351	-0.0787	0.2019	0.0312	0.5896	-3.1415	12.1781
3.3513	-5.4013	5.9568	-0.1736	0.2497	0.0815	8.0649	-4.4475	19.5979	-0.1257	0.2451	0.0632	14.354	-2.9026	19.132	-0.1092	0.1353	0.0509	6.4987	-6.3673	13.8658	-0.007	0.2296	0.0044	7.1401	-5.7384	13.5349	-0.0793	0.2019	0.0313	0.5896	-3.1415	12.1781
3.352	-5.4153	5.957	-0.1742	0.2496	0.0819	8.0649	-4.4475	19.5979	-0.1257	0.2451	0.0632	14.3539	-2.8743	19.1316	-0.1083	0.1353	0.0503	6.4987	-6.3673	13.8658	-0.007	0.2296	0.0044	7.1736	-5.7249	13.5352	-0.0787	0.2004	0.0312	0.5902	-3.1561	12.1783
3.3697	-5.4151	5.9837	-0.1742	0.2493	0.0819	8.0661	-4.462	19.5978	-0.1261	0.2451	0.0634	14.3542	-2.86	19.1314	-0.1079	0.1353	0.05	6.4987	-6.3673	13.8658	-0.007	0.2296	0.0044	7.1361	-5.7387	13.5345	-0.0793	0.2016	0.0313	0.5892	-3.1424	12.1791
3.3697	-5.4151	5.9837	-0.1742	0.2493	0.0819	8.0296	-4.4763	19.5964	-0.1267	0.2462	0.0638	14.3715	-2.8745	19.1047	-0.1083	0.134	0.0503	6.4985	-6.3539	13.8653	-0.0067	0.2296	0.0041	7.1361	-5.7387	13.5345	-0.0793	0.2016	0.0313	0.5892	-3.1424	12.1791
3.3691	-5.4011	5.9834	-0.1736	0.2494	0.0815	8.0475	-4.4771	19.5709	-0.1265	0.245	0.0639	14.3315	-2.8887	19.1046	-0.1088	0.1353	0.0506	6.4985	-6.3539	13.8653	-0.0067	0.2296	0.0041	7.1735	-5.7383	13.535	-0.0793	0.2003	0.0313	0.6296	-3.1559	12.179
3.352	-5.4153	5.957	-0.1742	0.2496	0.0819	8.0475	-4.4771	19.5709	-0.1265	0.245	0.0639	14.349	-2.8897	19.0787	-0.1086	0.1341	0.0508	6.4985	-6.3539	13.8653	-0.0067	0.2296	0.0041	7.1735	-5.7383	13.535	-0.0793	0.2003	0.0313	0.6286	-3.1422	12.1798
3.3118	-5.4015	5.9555	-0.1737	0.2509	0.0815	8.0488	-4.4916	19.5708	-0.1268	0.245	0.0642	14.3263	-2.8906	19.1066	-0.1085	0.1351	0.0509	6.4985	-6.3539	13.8653	-0.0067	0.2296	0.0041	7.1735	-5.7383	13.535	-0.0793	0.2003	0.0313	0.6281	-3.1276	12.1795
3.3118	-5.4015	5.9555	-0.1737	0.2509	0.0815	8.0485	-4.4778	19.5706	-0.1263	0.245	0.064	14.3439	-2.9191	19.0802	-0.1094	0.1339	0.0515	6.5137	-6.3672	13.8432	-0.007	0.2286	0.0044	7.1735	-5.7383	13.535	-0.0793	0.2003	0.0313	0.6286	-3.1422	12.1798
3.3295	-5.4148	5.9815	-0.1742	0.2506	0.0816	8.0112	-4.4781	19.5697	-0.1263	0.2461	0.0641	14.3211	-2.9203	19.0539	-0.1092	0.1339	0.0517	6.5137	-6.3672	13.8432	-0.007	0.2286	0.0044	7.1193	-5.7389	13.509	-0.0793	0.2019	0.0313	0.5892	-3.1424	12.1791
3.3468	-5.4016	5.9555	-0.1736	0.2494	0.0815	8.0294	-4.4927	19.5442	-0.1266	0.2449	0.0643	14.2807	-2.9214	19.0546	-0.109	0.1352	0.0518	6.4987	-6.3673	13.8658	-0.007	0.2296	0.0044	7.1567	-5.7384	13.5096	-0.0793	0.2007	0.0313	0.5892	-3.1424	12.1791
3.3468	-5.4016	5.9555	-0.1736	0.2494	0.0815	8.046	-4.4925	19.5695	-0.1266	0.2446	0.0643	14.2755	-2.9361	19.0548	-0.1093	0.135	0.052	6.4987	-6.3673	13.8658	-0.007	0.2296	0.0044	7.1567	-5.7384	13.5096	-0.0793	0.2007	0.0313	0.5892	-3.1424	12.1791
3.3468	-5.4016	5.9555	-0.1736	0.2494	0.0815	8.0448	-4.478	19.5696	-0.1263	0.2447	0.0641	14.2932	-2.9505	18.974	-0.1099	0.1328	0.0524	6.4987	-6.3673	13.8658	-0.007	0.2296	0.0044	7.1735	-5.7383	13.535	-0.0793	0.2003	0.0313	0.5892	-3.1424	12.1791
3.3074	-5.4018	5.9541	-0.1737	0.2507	0.0815	8.0451	-4.4918	19.5698	-0.1268	0.2447	0.0642	14.2703	-2.9654	18.9469	-0.1102	0.1328	0.0527	6.4987	-6.3673	13.8658	-0.007	0.2296	0.0044	7.1735	-5.7383	13.535	-0.0793	0.2003	0.0313	0.5892	-3.1424	12.1791
3.3468	-5.4016	5.9555	-0.1736	0.2494	0.0815	8.0444	-4.4779	19.5702	-0.1263	0.2447	0.0638	14.247	-2.9663	18.9196	-0.11	0.1329	0.0525	6.4987	-6.3673	13.8658	-0.007	0.2296	0.0044	7.1735	-5.7383	13.535	-0.0793	0.2003	0.0313	0.5892	-3.1424	12.1791
3.3468	-5.4016	5.9555	-0.1736	0.2494	0.0815	8.0444	-4.4779	19.5702	-0.1263	0.2447	0.0638	14.2647	-2.9528	18.8935	-0.1094	0.1317	0.0524	6.4987	-6.3673	13.8658	-0.007	0.2296	0.0044	7.1735	-5.7383	13.535	-0.0793	0.2003	0.0313	0.5892	-3.1424	12.1791
3.3467	-5.4151	5.9548	-0.1742	0.2494	0.0816	8.0071	-4.4782	19.5692	-0.1263	0.2459	0.0638	14.2418	-2.981	18.9197	-0.1103	0.1326	0.0528	6.4987	-6.3673	13.8658	-0.007	0.2296	0.0044	7.1735	-5.7383	13.535	-0.0793	0.2003	0.0313	0.5892	-3.1424	12.1791
3.3468	-5.4016	5.9555	-0.1736	0.2494	0.0815	8.0059	-4.4637	19.5693	-0.1259	0.2459	0.0636	14.2593	-2.9811	18.8928	-0.1103	0.1314	0.0528	6.4987	-6.3673	13.8658	-0.007	0.2296	0.0044	7.1735	-5.7383	13.535	-0.0793	0.2003	0.0313	0.5892	-3.1424	12.1791
3.347	-5.416	5.9555	-0.174	0.2494	0.0818	8.0444	-4.4779	19.5702	-0.1263	0.2447	0.0638	14.259	-2.9672	18.8926	-0.1098	0.1314	0.0524	6.5137	-6.3672	13.8432	-0.007	0.2286	0.0044	7.1736	-5.7249	13.5352	-0.0787	0.2004	0.0312	0.5892	-3.1424	12.1791
3.3468	-5.4016	5.9555	-0.1736	0.2494	0.0815	8.0431	-4.4634	19.5703	-0.1259	0.2447	0.0636	14.2415	-2.967	18.9195	-0.1098	0.1327	0.0524	6.4808	-6.381	13.8432	-0.0075	0.2296	0.0047	7.1736	-5.7249	13.5352	-0.0787	0.2004	0.0312	0.5892	-3.1424	12.1791
3.3468	-5.4016	5.9555	-0.1736	0.2494	0.0815	8.0431	-4.4634	19.5703	-0.1259	0.2447	0.0636	14.264	-2.9519	18.9455	-0.1094	0.1326	0.0519	6.4808	-6.381	13.8432	-0.0075	0.2296	0.0047	7.1736	-5.7249	13.5352	-0.0787	0.2004	0.0312	0.5899	-3.1285	12.1801
3.329	-5.4017	5.9288	-0.1737	0.2497	0.0815	8.0273	-4.4774	19.5446	-0.1265	0.245	0.0639	14.2465	-2.9376	18.9181	-0.1091	0.1329	0.0517	6.4808	-6.381	13.8432	-0.0075	0.2296	0.0047	7.1736	-5.7249	13.5352	-0.0787	0.2004	0.0312	0.5892	-3.1424	12.1791
3.329	-5.4017	5.9288	-0.1737	0.2497	0.0815	8.0273	-4.4774	19.5446	-0.1265	0.245	0.0639	14.2693	-2.9364	18.9443	-0.1093	0.1328	0.0515	6.4808	-6.381	13.8432	-0.0075	0.2296	0.0047	7.1723	-5.711	13.5347	-0.0784	0.2004	0.031	0.5899	-3.1285	12.1801
3.3297	-5.4158	5.9291	-0.1742	0.2497	0.0819	8.0273	-4.4774	19.5446	-0.1265	0.245	0.0639	14.2747	-2.9214	18.9983	-0.1089	0.134	0.0513	6.4805	-6.3676	13.8427	-0.0072	0.2296	0.0045	7.1349	-5.7114	13.5342	-0.0784	0.2017	0.031	0.5892	-3.1424	12.1791
3.3297	-5.4158	5.9291	-0.1742	0.2497	0.0819	8.0273	-4.4774	19.5446	-0.1265	0.245	0.0639	14.2975	-2.9201	19.0245	-0.1091	0.134	0.0511	6.4771	-6.3682	13.843	-0.0072	0.2293	0.0045	7.1349	-5.7114	13.5342	-0.0784	0.2017	0.031	0.5892	-3.1424	12.1791
3.3297	-5.4158	5.9291	-0.1742	0.2497	0.0819	8.0273	-4.4774	19.5446	-0.1265	0.245	0.0639	14.2799	-2.8917	19.051	-0.1082	0.1352	0.0505	6.4955	-6.3675	13.8202	-0.0072	0.2285	0.0045	7.1517	-5.7113	13.5596	-0.0784	0.2013	0.031	0.6059	-3.1278	12.2059
3.3297	-5.4158	5.9291	-0.1742	0.2497	0.0819	8.0107	-4.4775	19.5193	-0.1265	0.2453	0.0639	14.3028	-2.8768	19.0781	-0.1079	0.1351	0.0503	6.4771	-6.3682	13.843	-0.0072	0.2293	0.0045	7.1517	-5.7113	13.5596	-0.0784	0.2013	0.031	0.6059	-3.1278	12.2059
3.3297	-5.4158	5.9291	-0.1742	0.2497	0.0819	8.0107	-4.4775	19.5193	-0.1265	0.2453	0.0639	14.3253	-2.8902	19.0503	-0.1084	0.1341	0.0504	6.4777	-6.3813	13.8431	-0.0077	0.2293	0.0049	7.1349	-5.7114	13.5342	-0.0784	0.2017	0.031	0.5887	-3.1278	12.1789
3.3295	-5.4014	5.929	-0.1739	0.2497	0.0816	8.0104	-4.4637	19.5191	-0.1259	0.2453	0.0638	14.3483	-2.8754	19.0774	-0.1081	0.1341	0.0502	6.4774	-6.3553	13.8438	-0.0067	0.2293	0.0044	7.173	-5.7244	13.5345	-0.0789	0.2004	0.0313	0.5887	-3.1278	12.1789
3.3295	-5.4014	5.929	-0.1739	0.2497	0.0816	8.0104	-4.4637	19.5191	-0.1259	0.2453	0.0638	14.3888	-2.8608	19.0776	-0.1077	0.1328	0.0499	6.4774	-6.3553	13.8438	-0.0067	0.2293	0.0044	7.1509	-5.7244	13.5079	-0.0791	0.2005	0.0312	0.6281	-3.1276	12.1795
3.3465	-5.4152	5.9017	-0.1744	0.2485	0.0818	8.0274	-4.4638	19.4938	-0.1259	0.2441	0.0638	14.3886	-2.8743	19.0767	-0.1082	0.1328	0.05	6.4961	-6.3547	13.8664	-0.0067	0.2293	0.0044	7.1509	-5.711	13.5081	-0.0786	0.2005	0.0311	0.5896	-3.1415	12.1781
3.3465	-5.4152	5.9017	-0.1744	0.2485	0.0818	7.9902	-4.4641	19.4928	-0.1259	0.2453	0.0639	14.4062	-2.8745	19.0499	-0.1082	0.1316	0.0501	6.4967	-6.3678	13.8666	-0.0072	0.2293	0.0047	7.1509	-5.7244	13.5079	-0.0791	0.2005	0.0312	0.5887	-3.1278	12.1789
3.3643	-5.4151	5.9283	-0.1743	0.2481	0.0818	8.0067	-4.464	19.5181	-0.1259	0.245	0.0638	14.3659	-2.8748	19.0495	-0.1082	0.1328	0.05	6.4967	-6.3678	13.8666	-0.0072	0.2293	0.0047	7.1677	-5.7109	13.5335	-0.0786	0.2001	0.0311	0.5887	-3.1278	12.1789
3.3249	-5.4152	5.927	-0.1744	0.2494	0.0818	8.0074	-4.4779	19.5177	-0.1265	0.245	0.0642	14.3835	-2.875	19.0226	-0.1082	0.1316	0.05	6.4967	-6.3678	13.8666	-0.0072	0.2293	0.0047	7.1677	-5.7109	13.5335	-0.0786	0.2001	0.0311	0.6291	-3.1413	12.1788
3.3249	-5.4152	5.927	-0.1744	0.2494	0.0818	8.0074	-4.4779	19.5177	-0.1265	0.245	0.0642	14.3835	-2.875	19.0226	-0.1082	0.1316	0.05	6.4964	-6.3544	13.8661	-0.0069	0.2293	0.0045	7.1509	-5.711	13.5081	-0.0786	0.2005	0.0311	0.6297	-3.1274	12.1798
3.3247	-5.4009	5.9269	-0.1741	0.2494	0.0815	8.0074	-4.4779	19.5177	-0.1265	0.245	0.0642	14.3429	-2.8613	19.022	-0.1077	0.1329	0.0497	6.4812	-6.3544	13.8431	-0.0069	0.2296	0.0045	7.1509	-5.711	13.5081	-0.0786	0.2005	0.0311	0.5903	-3.1276	12.1791
3.3249	-5.4152	5.927	-0.1744	0.2494	0.0818	8.0074	-4.4779	19.5177	-0.1265	0.245	0.0642	14.3608	-2.8618	18.9962	-0.1077	0.1317	0.0499	6.4964	-6.3544	13.8661	-0.0069	0.2293	0.0045	7.1509	-5.711	13.5081	-0.0786	0.2005	0.0311	0.5896	-3.1415	12.1781
3.3249	-5.4152	5.927	-0.1744	0.2494	0.0818	8.0253	-4.4787	19.4921	-0.1263	0.2437	0.0643	14.3606	-2.8762	18.9964	-0.108	0.1317	0.0502	6.4964	-6.3544	13.8661	-0.0069	0.2293	0.0045	7.1677	-5.7243	13.5334	-0.0791	0.2001	0.0312	0.5896	-3.1415	12.1781
3.3421	-5.4155	5.9004	-0.1744	0.2482	0.0818	7.9881	-4.479	19.4912	-0.1263	0.2449	0.0643	14.3381	-2.8914	18.9704	-0.1084	0.1317	0.0507	6.4958	-6.3413	13.866	-0.0064	0.2293	0.0041	7.1677	-5.7243	13.5334	-0.0791	0.2001	0.0312	0.5896	-3.1415	12.1781
3.3028	-5.4022	5.8996	-0.1739	0.2495	0.0816	8.0059	-4.4934	19.5164	-0.1266	0.2446	0.0646	14.3555	-2.9059	18.9437	-0.1087	0.1305	0.0509	6.4958	-6.3413	13.866	-0.0064	0.2293	0.0041	7.1677	-5.7109	13.5335	-0.0786	0.2001	0.0311	0.6069	-3.1415	12.2052
3.303	-5.4165	5.8997	-0.1742	0.2494	0.0819	8.0052	-4.4795	19.5168	-0.1261	0.2446	0.0642	14.3557	-2.9206	18.9449	-0.1091	0.1305	0.0514	6.4958	-6.3413	13.866	-0.0064	0.2293	0.0041	7.1677	-5.7109	13.5335	-0.0786	0.2001	0.0311	0.6059	-3.1278	12.2059
3.3208	-5.4164	5.9264	-0.1742	0.2491	0.0819	8.0052	-4.4795	19.5168	-0.1261	0.2446	0.0642	14.3731	-2.9216	18.9191	-0.1089	0.1293	0.0516	6.4958	-6.3413	13.866	-0.0064	0.2293	0.0041	7.1677	-5.7109	13.5335	-0.0786	0.2001	0.0311	0.6069	-3.1415	12.2052
3.3208	-5.4164	5.9264	-0.1742	0.2491	0.0819	8.0065	-4.494	19.5167	-0.1264	0.2446	0.0645	14.3328	-2.9227	18.9197	-0.1087	0.1306	0.0517	6.4958	-6.3413	13.866	-0.0064	0.2293	0.0041	7.1677	-5.7243	13.5334	-0.0791	0.2001	0.0312	0.6069	-3.1415	12.2052
3.3212	-5.4172	5.9271	-0.174	0.2491	0.082	8.0065	-4.494	19.5167	-0.1264	0.2446	0.0645	14.3329	-2.951	18.9202	-0.1096	0.1306	0.0523	6.4958	-6.3413	13.866	-0.0064	0.2293	0.0041	7.1677	-5.7243	13.5334	-0.0791	0.2001	0.0312	0.6069	-3.1415	12.2052
3.3212	-5.4172	5.9271	-0.174	0.2491	0.082	8.0065	-4.494	19.5167	-0.1264	0.2446	0.0645	14.2926	-2.9803	18.9212	-0.1103	0.1319	0.0531	6.4958	-6.3413	13.866	-0.0064	0.2293	0.0041	7.1677	-5.7243	13.5334	-0.0791	0.2001	0.0312	0.6069	-3.1415	12.2052
3.3218	-5.4312	5.9273	-0.1746	0.2491	0.0824	8.023	-4.4939	19.542	-0.1264	0.2443	0.0644	14.3102	-2.981	18.9495	-0.1102	0.1316	0.0532	6.4961	-6.3547	13.8664	-0.0067	0.2293	0.0044	7.169	-5.7248	13.534	-0.0789	0.2001	0.0313	0.6059	-3.1278	12.2059
3.3221	-5.4456	5.9274	-0.1749	0.2491	0.0826	8.023	-4.4939	19.542	-0.1264	0.2443	0.0644	14.3104	-2.9957	18.9508	-0.1105	0.1316	0.0537	6.4957	-6.3676	13.8657	-0.0072	0.2293	0.0045	7.1683	-5.7114	13.5342	-0.0784	0.2001	0.031	0.6059	-3.1278	12.2059
3.3393	-5.4459	5.9008	-0.1749	0.2478	0.0827	8.0223	-4.4799	19.5424	-0.1259	0.2443	0.0641	14.328	-2.9823	18.9248	-0.11	0.1304	0.0536	6.4957	-6.3676	13.8657	-0.0072	0.2293	0.0045	7.169	-5.7382	13.5338	-0.0795	0.2001	0.0314	0.6059	-3.1278	12.2059
3.3393	-5.4459	5.9008	-0.1749	0.2478	0.0827	7.9854	-4.4941	19.5416	-0.1264	0.2455	0.0642	14.3056	-2.9972	18.9529	-0.1103	0.1314	0.0541	6.4957	-6.3676	13.8657	-0.0072	0.2293	0.0045	7.169	-5.7382	13.5338	-0.0795	0.2001	0.0314	0.6059	-3.1278	12.2059
3.3399	-5.4599	5.901	-0.1754	0.2478	0.083	7.9854	-4.4941	19.5416	-0.1264	0.2455	0.0642	14.283	-2.9973	18.9798	-0.1104	0.1324	0.0541	6.4957	-6.3676	13.8657	-0.0072	0.2293	0.0045	7.169	-5.7382	13.5338	-0.0795	0.2001	0.0314	0.6059	-3.1278	12.2059
3.3399	-5.4599	5.901	-0.1754	0.2478	0.083	7.9854	-4.4941	19.5416	-0.1264	0.2455	0.0642	14.2428	-2.9981	19.0346	-0.1102	0.1346	0.0542	6.4805	-6.3676	13.8427	-0.0072	0.2296	0.0045	7.169	-5.7382	13.5338	-0.0795	0.2001	0.0314	0.6059	-3.1278	12.2059
3.3399	-5.4599	5.901	-0.1754	0.2478	0.083	7.9842	-4.4795	19.5417	-0.1261	0.2455	0.064	14.2428	-2.9981	19.0346	-0.1102	0.1346	0.0542	6.4805	-6.3676	13.8427	-0.0072	0.2296	0.0045	7.169	-5.7382	13.5338	-0.0795	0.2001	0.0314	0.5892	-3.1424	12.1791
3.3227	-5.4596	5.9277	-0.1754	0.249	0.083	7.9845	-4.4933	19.5418	-0.1266	0.2455	0.0641	14.2206	-2.9986	19.0625	-0.1103	0.1356	0.0544	6.4805	-6.3676	13.8427	-0.0072	0.2296	0.0045	7.169	-5.7382	13.5338	-0.0795	0.2001	0.0314	0.6059	-3.1278	12.2059
3.3229	-5.4461	5.9283	-0.1749	0.2491	0.0829	8.0383	-4.4929	19.5681	-0.1266	0.244	0.0641	14.1978	-2.9991	19.0353	-0.1103	0.1356	0.0544	6.4808	-6.381	13.8432	-0.0075	0.2296	0.0047	7.1683	-5.7248	13.5341	-0.0789	0.2001	0.0311	0.5892	-3.1424	12.1791
3.3229	-5.4461	5.9283	-0.1749	0.2491	0.0829	8.02	-4.4783	19.5935	-0.1263	0.2453	0.0638	14.1928	-2.9994	19.0353	-0.1103	0.1354	0.0544	6.4805	-6.3676	13.8427	-0.0072	0.2296	0.0045	7.1683	-5.7114	13.5342	-0.0784	0.2001	0.031	0.606	-3.1282	12.1518
3.3445	-5.446	5.903	-0.1749	0.2481	0.0829	8.02	-4.4783	19.5935	-0.1263	0.2453	0.0638	14.1928	-2.9994	19.0353	-0.1103	0.1354	0.0544	6.4805	-6.3676	13.8427	-0.0072	0.2296	0.0045	7.1683	-5.7114	13.5342	-0.0784	0.2001	0.031	0.5887	-3.1278	12.1789
3.3445	-5.446	5.903	-0.1749	0.2481	0.0829	7.9828	-4.4787	19.5926	-0.1263	0.2465	0.0639	14.17	-2.9999	19.008	-0.1103	0.1354	0.0544	6.4805	-6.3676	13.8427	-0.0072	0.2296	0.0045	7.1669	-5.7109	13.5336	-0.0786	0.2002	0.0309	0.5887	-3.1278	12.1789
3.3445	-5.446	5.903	-0.1749	0.2481	0.0829	8.0191	-4.4776	19.5938	-0.1265	0.2453	0.0637	14.1876	-3	18.9811	-0.1103	0.1342	0.0544	6.4805	-6.3676	13.8427	-0.0072	0.2296	0.0045	7.1677	-5.7109	13.5335	-0.0786	0.2001	0.0311	0.5887	-3.1278	12.1789
3.3445	-5.446	5.903	-0.1749	0.2481	0.0829	8.0191	-4.4776	19.5938	-0.1265	0.2453	0.0637	14.165	-2.9997	18.9528	-0.1104	0.1342	0.0543	6.4809	-6.3547	13.8435	-0.0067	0.2296	0.0044	7.1677	-5.7109	13.5335	-0.0786	0.2001	0.0311	0.5887	-3.1278	12.1789
3.3445	-5.446	5.903	-0.1749	0.2481	0.0829	8.0191	-4.4776	19.5938	-0.1265	0.2453	0.0637	14.1646	-2.9858	18.9526	-0.1099	0.1342	0.0539	6.4806	-6.3413	13.843	-0.0064	0.2296	0.0041	7.1677	-5.7109	13.5335	-0.0786	0.2001	0.0311	0.6066	-3.114	12.2069
3.3439	-5.432	5.9027	-0.1744	0.2481	0.0825	8.0179	-4.4631	19.5939	-0.1261	0.2454	0.0635	14.1646	-2.9853	18.8974	-0.1101	0.1332	0.0538	6.4958	-6.3413	13.866	-0.0064	0.2293	0.0041	7.1677	-5.7109	13.5335	-0.0786	0.2001	0.0311	0.5893	-3.1139	12.1798
3.3267	-5.4317	5.9294	-0.1744	0.2494	0.0825	8.0179	-4.4631	19.5939	-0.1261	0.2454	0.0635	14.1643	-2.9709	18.842	-0.1097	0.1323	0.0533	6.4958	-6.3413	13.866	-0.0064	0.2293	0.0041	7.1677	-5.7109	13.5335	-0.0786	0.2001	0.0311	0.6066	-3.114	12.2069
3.3661	-5.4316	5.9307	-0.1743	0.2481	0.0825	8.0009	-4.4631	19.6192	-0.1261	0.2466	0.0635	14.1819	-2.9703	18.8141	-0.1098	0.131	0.0532	6.4622	-6.342	13.8659	-0.0064	0.2303	0.0042	7.1677	-5.7109	13.5335	-0.0786	0.2001	0.0311	0.6059	-3.1278	12.2059
3.3657	-5.4307	5.93	-0.1745	0.2481	0.0824	8.0009	-4.4631	19.6192	-0.1261	0.2466	0.0635	14.182	-2.969	18.7579	-0.1102	0.1301	0.0529	6.4619	-6.3286	13.8654	-0.0061	0.2303	0.0039	7.1677	-5.7109	13.5335	-0.0786	0.2001	0.0311	0.6281	-3.1276	12.1795
3.3486	-5.4449	5.9036	-0.1751	0.2484	0.0828	7.9996	-4.4486	19.6193	-0.1258	0.2466	0.0632	14.1994	-2.9545	18.7297	-0.1098	0.1288	0.0524	6.4619	-6.3286	13.8654	-0.0061	0.2303	0.0039	7.1677	-5.7109	13.5335	-0.0786	0.2001	0.0311	0.6287	-3.1138	12.1805
3.3486	-5.4449	5.9036	-0.1751	0.2484	0.0828	7.9831	-4.4487	19.594	-0.1258	0.2469	0.0632	14.1994	-2.9532	18.6735	-0.1102	0.1279	0.0522	6.4619	-6.3286	13.8654	-0.0061	0.2303	0.0039	7.1671	-5.7104	13.5328	-0.0788	0.2001	0.0312	0.6108	-3.1272	12.2066
3.3874	-5.4307	5.9047	-0.1745	0.2472	0.0824	8.021	-4.4623	19.5945	-0.1263	0.2457	0.0636	14.1993	-2.9244	18.6179	-0.1094	0.1269	0.0514	6.4625	-6.3417	13.8655	-0.0066	0.2303	0.0043	7.1671	-5.7237	13.5327	-0.0793	0.2001	0.0313	0.6118	-3.1409	12.2059
3.3874	-5.4307	5.9047	-0.1745	0.2472	0.0824	8.0198	-4.4478	19.5946	-0.126	0.2457	0.0633	14.1992	-2.9089	18.6156	-0.1092	0.1269	0.0508	6.4623	-6.3283	13.8651	-0.0063	0.2303	0.004	7.1671	-5.7104	13.5328	-0.0788	0.2001	0.0312	0.6124	-3.127	12.2068
3.3522	-5.4162	5.9046	-0.1742	0.2487	0.0821	8.0198	-4.4478	19.5946	-0.126	0.2457	0.0633	14.1994	-2.8941	18.5603	-0.1091	0.1259	0.0504	6.4629	-6.3414	13.8652	-0.0068	0.2303	0.0044	7.1297	-5.7242	13.5321	-0.0793	0.2014	0.0313	0.6291	-3.1413	12.1788
3.3915	-5.4296	5.9053	-0.1747	0.2474	0.0823	8.0028	-4.4478	19.62	-0.126	0.2469	0.0633	14.1992	-2.8786	18.558	-0.1089	0.1259	0.0498	6.4931	-6.3413	13.8656	-0.0068	0.229	0.0044	7.1463	-5.7242	13.5067	-0.0793	0.2002	0.0313	0.6291	-3.1413	12.1788
3.3915	-5.4296	5.9053	-0.1747	0.2474	0.0823	8.0035	-4.4617	19.6196	-0.1265	0.2469	0.0637	14.1817	-2.8779	18.5297	-0.1091	0.1262	0.0496	6.4931	-6.3413	13.8656	-0.0068	0.229	0.0044	7.1463	-5.7242	13.5067	-0.0793	0.2002	0.0313	0.6291	-3.1413	12.1788
3.3741	-5.4149	5.9319	-0.1744	0.2487	0.082	8.0022	-4.4472	19.6196	-0.1262	0.2469	0.0635	14.1994	-2.8765	18.5007	-0.1094	0.1249	0.0494	6.4931	-6.3413	13.8656	-0.0068	0.229	0.0044	7.1463	-5.7242	13.5067	-0.0793	0.2002	0.0313	0.6291	-3.1413	12.1788
3.3741	-5.4149	5.9319	-0.1744	0.2487	0.082	8.0395	-4.4469	19.6206	-0.1262	0.2457	0.0634	14.2218	-2.8617	18.4726	-0.109	0.1239	0.0489	6.4592	-6.3286	13.865	-0.0065	0.23	0.0042	7.1457	-5.7237	13.506	-0.0795	0.2002	0.0314	0.6291	-3.1413	12.1788
3.3737	-5.4141	5.9312	-0.1746	0.2487	0.0819	8.0395	-4.4469	19.6206	-0.1262	0.2457	0.0634	14.2217	-2.862	18.4184	-0.109	0.123	0.0489	6.4592	-6.3286	13.865	-0.0065	0.23	0.0042	7.1625	-5.7236	13.5315	-0.0795	0.1998	0.0314	0.6069	-3.1415	12.2052
3.373	-5.4	5.9309	-0.174	0.2487	0.0815	8.0395	-4.4469	19.6206	-0.1262	0.2457	0.0634	14.2265	-2.8755	18.3634	-0.1095	0.1223	0.049	6.4592	-6.3286	13.865	-0.0065	0.23	0.0042	7.1626	-5.7102	13.5317	-0.079	0.1999	0.0313	0.6069	-3.1415	12.2052
3.373	-5.4	5.9309	-0.174	0.2487	0.0815	8.0395	-4.4469	19.6206	-0.1262	0.2457	0.0634	14.2667	-2.8755	18.3097	-0.1095	0.1201	0.049	6.4599	-6.3417	13.8652	-0.007	0.23	0.0045	7.1626	-5.7102	13.5317	-0.079	0.1999	0.0313	0.6463	-3.1413	12.2058
3.3908	-5.3999	5.9576	-0.174	0.2484	0.0815	8.0395	-4.4469	19.6206	-0.1262	0.2457	0.0634	14.2715	-2.8891	18.2547	-0.11	0.1194	0.0492	6.4599	-6.3417	13.8652	-0.007	0.23	0.0045	7.1626	-5.7102	13.5317	-0.079	0.1999	0.0313	0.6069	-3.1415	12.2052
3.3908	-5.3999	5.9576	-0.174	0.2484	0.0815	8.0395	-4.4469	19.6206	-0.1262	0.2457	0.0634	14.2535	-2.9039	18.1734	-0.1103	0.1187	0.0494	6.4599	-6.3417	13.8652	-0.007	0.23	0.0045	7.1252	-5.7106	13.5311	-0.079	0.2011	0.0313	0.6069	-3.1415	12.2052
3.3908	-5.3999	5.9576	-0.174	0.2484	0.0815	8.0407	-4.4614	19.6205	-0.1265	0.2457	0.0637	14.276	-2.904	18.0924	-0.1102	0.1168	0.0494	6.4935	-6.341	13.8653	-0.007	0.229	0.0045	7.1252	-5.7106	13.5311	-0.079	0.2011	0.0313	0.6069	-3.1415	12.2052
3.3686	-5.4004	5.9296	-0.174	0.2484	0.0815	8.0035	-4.4617	19.6196	-0.1265	0.2469	0.0637	14.2982	-2.9321	18.0107	-0.1111	0.1149	0.0498	6.4935	-6.341	13.8653	-0.007	0.229	0.0045	7.1252	-5.7106	13.5311	-0.079	0.2011	0.0313	0.6069	-3.1415	12.2052
3.3864	-5.4002	5.9562	-0.174	0.2481	0.0815	8.0028	-4.4478	19.62	-0.126	0.2469	0.0633	14.3202	-2.9327	17.9296	-0.1108	0.113	0.0497	6.4935	-6.341	13.8653	-0.007	0.229	0.0045	7.1252	-5.7106	13.5311	-0.079	0.2011	0.0313	0.6069	-3.1415	12.2052
3.3864	-5.4002	5.9562	-0.174	0.2481	0.0815	7.9862	-4.4479	19.5947	-0.126	0.2472	0.0634	14.3424	-2.9467	17.7936	-0.1112	0.1101	0.0498	6.4935	-6.341	13.8653	-0.007	0.229	0.0045	7.1252	-5.7106	13.5311	-0.079	0.2011	0.0313	0.6069	-3.1415	12.2052
3.3864	-5.4002	5.9562	-0.174	0.2481	0.0815	7.9862	-4.4479	19.5947	-0.126	0.2472	0.0634	14.3648	-2.9604	17.7117	-0.1117	0.1082	0.05	6.4935	-6.341	13.8653	-0.007	0.229	0.0045	7.1246	-5.7101	13.5304	-0.0792	0.2011	0.0314	0.6069	-3.1415	12.2052
3.3864	-5.4002	5.9562	-0.174	0.2481	0.0815	7.9875	-4.4624	19.5946	-0.1263	0.2472	0.0636	14.3869	-2.9602	17.6296	-0.1117	0.1063	0.0497	6.4935	-6.341	13.8653	-0.007	0.229	0.0045	7.1239	-5.6967	13.5306	-0.0787	0.2012	0.0311	0.6069	-3.1415	12.2052
3.3469	-5.4004	5.9549	-0.174	0.2494	0.0815	7.9875	-4.4624	19.5946	-0.1263	0.2472	0.0636	14.4092	-2.9747	17.5488	-0.112	0.1044	0.05	6.4935	-6.341	13.8653	-0.007	0.229	0.0045	7.1239	-5.6967	13.5306	-0.0787	0.2012	0.0311	0.6069	-3.1415	12.2052
3.3641	-5.4007	5.9282	-0.174	0.2482	0.0815	7.9878	-4.4762	19.5947	-0.1269	0.2472	0.0637	14.4139	-2.9885	17.4396	-0.1124	0.1027	0.0501	6.4935	-6.341	13.8653	-0.007	0.229	0.0045	7.1239	-5.6967	13.5306	-0.0787	0.2012	0.0311	0.6069	-3.1415	12.2052
3.3641	-5.4007	5.9282	-0.174	0.2482	0.0815	7.9878	-4.4762	19.5947	-0.1269	0.2472	0.0637	14.4539	-2.9888	17.3317	-0.1124	0.0996	0.0502	6.4932	-6.3276	13.8648	-0.0067	0.229	0.0043	7.1239	-5.6967	13.5306	-0.0787	0.2012	0.0311	0.6064	-3.1269	12.2049
3.3641	-5.4007	5.9282	-0.174	0.2482	0.0815	7.9878	-4.4762	19.5947	-0.1269	0.2472	0.0637	14.4764	-2.989	17.2507	-0.1123	0.0976	0.0502	6.4936	-6.3147	13.8655	-0.0062	0.229	0.0042	7.1246	-5.7101	13.5304	-0.0792	0.2011	0.0314	0.6064	-3.1269	12.2049
3.3641	-5.4007	5.9282	-0.174	0.2482	0.0815	8.0243	-4.4619	19.5961	-0.1263	0.246	0.0633	14.4811	-3.0028	17.1416	-0.1128	0.096	0.0503	6.4938	-6.3407	13.8649	-0.0072	0.229	0.0046	7.1246	-5.7101	13.5304	-0.0792	0.2011	0.0314	0.6064	-3.1269	12.2049
3.3641	-5.4007	5.9282	-0.174	0.2482	0.0815	8.025	-4.4758	19.5957	-0.1269	0.246	0.0637	14.5215	-3.0171	17.0339	-0.1133	0.0929	0.0507	6.4938	-6.3407	13.8649	-0.0072	0.229	0.0046	7.1607	-5.6958	13.5305	-0.0789	0.1999	0.0312	0.6064	-3.1269	12.2049
3.3819	-5.4005	5.9549	-0.174	0.2478	0.0815	8.0243	-4.4619	19.5961	-0.1263	0.246	0.0633	14.5439	-3.0167	16.8977	-0.1134	0.09	0.0506	6.4938	-6.3407	13.8649	-0.0072	0.229	0.0046	7.1567	-5.6961	13.53	-0.0789	0.1996	0.0312	0.6064	-3.1269	12.2049
3.3819	-5.4005	5.9549	-0.174	0.2478	0.0815	8.0073	-4.4619	19.6214	-0.1263	0.2472	0.0633	14.5261	-3.0166	16.7611	-0.1135	0.0884	0.0505	6.4938	-6.3407	13.8649	-0.0072	0.229	0.0046	7.1568	-5.6828	13.5302	-0.0783	0.1997	0.0311	0.607	-3.1131	12.2059
3.3645	-5.3858	5.9815	-0.1737	0.2491	0.0813	8.0073	-4.4619	19.6214	-0.1263	0.2472	0.0633	14.5487	-3.0027	16.6258	-0.1131	0.0855	0.0503	6.4602	-6.3414	13.8648	-0.0072	0.23	0.0046	7.14	-5.6829	13.5047	-0.0783	0.2	0.0311	0.6064	-3.1269	12.2049
3.3819	-5.4005	5.9549	-0.174	0.2478	0.0815	8.0073	-4.4619	19.6214	-0.1263	0.2472	0.0633	14.6115	-3.0021	16.49	-0.1131	0.0814	0.0502	6.46	-6.328	13.8644	-0.0069	0.23	0.0044	7.1568	-5.6828	13.5302	-0.0783	0.1997	0.0311	0.6064	-3.1269	12.2049
3.325	-5.386	5.9801	-0.1737	0.2504	0.0813	8.0433	-4.447	19.6225	-0.1259	0.246	0.0631	14.6168	-3.0014	16.3266	-0.1134	0.0788	0.0502	6.4606	-6.3411	13.8645	-0.0074	0.23	0.0048	7.1567	-5.6961	13.53	-0.0789	0.1996	0.0312	0.6064	-3.1269	12.2049
3.3645	-5.3858	5.9815	-0.1737	0.2491	0.0813	8.0104	-4.4611	19.6221	-0.1265	0.2475	0.0634	14.639	-2.9863	16.1891	-0.1132	0.0759	0.0496	6.461	-6.3282	13.8652	-0.0069	0.23	0.0046	7.1562	-5.6956	13.5293	-0.0791	0.1996	0.0313	0.6064	-3.1269	12.2049
3.3645	-5.3858	5.9815	-0.1737	0.2491	0.0813	8.0104	-4.4611	19.6221	-0.1265	0.2475	0.0634	14.6619	-2.97	16.0507	-0.1133	0.073	0.0489	6.4607	-6.3148	13.8647	-0.0066	0.23	0.0044	7.1188	-5.696	13.5288	-0.0791	0.2009	0.0313	0.6064	-3.1269	12.2049
3.3645	-5.3858	5.9815	-0.1737	0.2491	0.0813	8.0311	-4.4608	19.5978	-0.1265	0.2466	0.0634	14.6841	-2.9545	15.858	-0.1132	0.0691	0.0482	6.4915	-6.3278	13.8652	-0.0071	0.2287	0.0048	7.1356	-5.6959	13.5542	-0.0791	0.2005	0.0313	0.6064	-3.1269	12.2049
3.3652	-5.3998	5.9817	-0.1742	0.2491	0.0816	8.0306	-4.4603	19.5975	-0.1267	0.2466	0.0635	14.6842	-2.9387	15.6923	-0.1134	0.0662	0.0476	6.4579	-6.3285	13.8651	-0.0071	0.2297	0.0048	7.1342	-5.682	13.5537	-0.0787	0.2006	0.0311	0.6064	-3.1269	12.2049
3.3652	-5.3998	5.9817	-0.1742	0.2491	0.0816	8.0508	-4.4599	19.6237	-0.1267	0.2466	0.0635	14.7247	-2.9226	15.527	-0.1135	0.0621	0.0469	6.4728	-6.3151	13.8877	-0.0068	0.2294	0.0045	7.0976	-5.6824	13.5531	-0.0788	0.2018	0.0313	0.6064	-3.1269	12.2049
3.3474	-5.4	5.9551	-0.1742	0.2494	0.0816	8.0508	-4.4599	19.6237	-0.1267	0.2466	0.0635	14.7424	-2.9074	15.3896	-0.1135	0.0589	0.0465	6.439	-6.3024	13.8871	-0.0065	0.2305	0.0043	7.1311	-5.6824	13.5532	-0.0788	0.2003	0.0313	0.6073	-3.1406	12.2042
3.3474	-5.4	5.9551	-0.1742	0.2494	0.0816	8.0503	-4.4594	19.6234	-0.1269	0.2466	0.0636	14.7601	-2.8922	15.2521	-0.1134	0.0558	0.046	6.4698	-6.3154	13.8876	-0.007	0.2291	0.0047	7.1304	-5.6952	13.5523	-0.0795	0.2003	0.0316	0.6073	-3.1406	12.2042
3.3471	-5.3856	5.955	-0.1739	0.2494	0.0814	8.0337	-4.4595	19.5981	-0.1269	0.2469	0.0636	14.7605	-2.8775	15.0886	-0.1134	0.0529	0.0457	6.4359	-6.3027	13.8871	-0.0067	0.2302	0.0044	7.1304	-5.6952	13.5523	-0.0795	0.2003	0.0316	0.6073	-3.1406	12.2042
3.3478	-5.3997	5.9552	-0.1744	0.2494	0.0817	8.0704	-4.4586	19.5988	-0.1271	0.2457	0.0637	14.7615	-2.8629	14.9802	-0.1134	0.051	0.0457	6.4511	-6.3027	13.91	-0.0067	0.2299	0.0044	7.1305	-5.6818	13.5525	-0.0789	0.2003	0.0315	0.6252	-3.1268	12.2322
3.3478	-5.3997	5.9552	-0.1744	0.2494	0.0817	8.0531	-4.4448	19.624	-0.1266	0.2469	0.0636	14.8026	-2.849	14.8191	-0.1131	0.0469	0.0459	6.4517	-6.3158	13.9102	-0.0072	0.2299	0.0048	7.0931	-5.6823	13.5519	-0.079	0.2015	0.0315	0.6252	-3.1268	12.2322
3.3873	-5.3995	5.9565	-0.1744	0.2481	0.0817	8.0531	-4.4448	19.624	-0.1266	0.2469	0.0636	14.8036	-2.8634	14.7122	-0.1139	0.045	0.0466	6.4484	-6.29	13.9107	-0.0064	0.2296	0.0044	7.1086	-5.6682	13.5769	-0.0786	0.2012	0.0312	0.6247	-3.1122	12.232
3.3873	-5.3995	5.9565	-0.1744	0.2481	0.0817	8.0365	-4.4449	19.5987	-0.1266	0.2472	0.0636	14.8272	-2.8358	14.5789	-0.1131	0.0421	0.0467	6.4481	-6.3029	13.91	-0.0069	0.2296	0.0046	7.1252	-5.6683	13.5515	-0.0786	0.2001	0.0312	0.6247	-3.1122	12.232
3.3701	-5.3992	5.9832	-0.1744	0.2493	0.0817	8.0555	-4.43	19.6251	-0.1262	0.2473	0.0634	14.8867	-2.8361	14.4464	-0.1135	0.0377	0.0475	6.4481	-6.3029	13.91	-0.0069	0.2296	0.0046	7.1252	-5.6683	13.5515	-0.0786	0.2001	0.0312	0.6247	-3.1122	12.232
3.3698	-5.3848	5.9831	-0.1741	0.2493	0.0815	8.0555	-4.43	19.6251	-0.1262	0.2473	0.0634	14.9105	-2.8364	14.3676	-0.1136	0.0358	0.0481	6.4301	-6.3166	13.8874	-0.0075	0.2296	0.0049	7.1259	-5.6817	13.5513	-0.0792	0.2	0.0316	0.6246	-3.1406	12.2312
3.3698	-5.3848	5.9831	-0.1741	0.2493	0.0815	8.039	-4.4301	19.5998	-0.1262	0.2476	0.0634	14.9342	-2.8371	14.2347	-0.1138	0.0329	0.0488	6.445	-6.3032	13.91	-0.0071	0.2293	0.0047	7.1259	-5.6817	13.5513	-0.0792	0.2	0.0316	0.6252	-3.1268	12.2322
3.3698	-5.3848	5.9831	-0.1741	0.2493	0.0815	8.0227	-4.444	19.6247	-0.1268	0.2487	0.0638	14.9406	-2.8232	14.1285	-0.1136	0.0313	0.0491	6.445	-6.3032	13.91	-0.0071	0.2293	0.0047	7.1259	-5.6817	13.5513	-0.0792	0.2	0.0316	0.6246	-3.1406	12.2312
3.3698	-5.3848	5.9831	-0.1741	0.2493	0.0815	8.0421	-4.4293	19.6004	-0.1264	0.2479	0.0635	14.9697	-2.8084	13.9944	-0.1136	0.0286	0.0494	6.4272	-6.317	13.9329	-0.0077	0.2301	0.0051	7.1413	-5.6545	13.5256	-0.0783	0.1989	0.0312	0.6635	-3.1258	12.2317
3.3705	-5.3709	5.9839	-0.1737	0.2493	0.0815	8.0251	-4.4293	19.6258	-0.1264	0.2491	0.0635	15.0341	-2.7929	13.8596	-0.1138	0.0245	0.0496	6.442	-6.3035	13.9099	-0.0074	0.229	0.0048	7.1207	-5.6548	13.5505	-0.0783	0.1998	0.0312	0.6247	-3.1122	12.232
3.3533	-5.3706	6.0105	-0.1738	0.2506	0.0815	8.0283	-4.4285	19.6265	-0.1266	0.2494	0.0636	15.063	-2.7626	13.7231	-0.1136	0.0218	0.0492	6.4426	-6.3166	13.91	-0.0079	0.229	0.0052	7.1201	-5.6542	13.5498	-0.0785	0.1998	0.0314	0.6074	-3.1117	12.2591
3.3355	-5.3708	5.9839	-0.1738	0.2509	0.0815	8.0643	-4.4136	19.6275	-0.1262	0.2482	0.0634	15.127	-2.7176	13.5858	-0.113	0.0176	0.0483	6.4249	-6.3041	13.9333	-0.0076	0.2298	0.0052	7.1188	-5.6403	13.5494	-0.0782	0.1999	0.0311	0.6247	-3.1122	12.232
3.3752	-5.3838	5.9848	-0.1745	0.2496	0.0817	8.0674	-4.4128	19.6282	-0.1264	0.2485	0.0635	15.156	-2.6993	13.4464	-0.1138	0.0149	0.0478	6.4247	-6.2907	13.9328	-0.0073	0.2298	0.0049	7.0975	-5.6403	13.5227	-0.0783	0.1999	0.0312	0.6241	-3.0976	12.2318
3.358	-5.3835	6.0114	-0.1745	0.2508	0.0817	8.0503	-4.4124	19.6026	-0.1266	0.2488	0.0636	15.2205	-2.6667	13.3072	-0.1141	0.0106	0.0471	6.4216	-6.291	13.9328	-0.0075	0.2295	0.0051	7.0982	-5.6537	13.5225	-0.0789	0.1999	0.0316	0.6078	-3.1108	12.2581
3.3407	-5.3833	5.9849	-0.1747	0.2511	0.0818	8.0544	-4.4123	19.603	-0.1266	0.2491	0.0638	15.2443	-2.6212	13.1685	-0.1138	0.0077	0.046	6.4033	-6.278	13.9549	-0.0074	0.2303	0.005	7.1137	-5.6397	13.5475	-0.0785	0.1996	0.0313	0.6078	-3.1108	12.2581
3.3803	-5.3695	5.9869	-0.1741	0.2498	0.0817	8.0904	-4.3974	19.6041	-0.1263	0.248	0.0636	15.2733	-2.603	13.0291	-0.1145	0.005	0.0455	6.418	-6.2645	13.9318	-0.0071	0.2292	0.0047	7.0757	-5.6396	13.5462	-0.0788	0.2008	0.0315	0.6078	-3.1108	12.2581
3.3627	-5.3684	6.0128	-0.1743	0.2511	0.0816	8.0563	-4.3969	19.6038	-0.1265	0.2495	0.0637	15.3196	-2.5709	12.8626	-0.1147	0.001	0.0446	6.434	-6.2513	13.9552	-0.0067	0.2289	0.0047	7.0744	-5.6256	13.5458	-0.0784	0.2009	0.0312	0.6082	-3.1099	12.2571
3.3632	-5.368	6.013	-0.1745	0.2511	0.0817	8.0594	-4.3961	19.6045	-0.1267	0.2498	0.0638	15.3839	-2.5527	12.7236	-0.1154	-0.0032	0.0441	6.4007	-6.2517	13.9547	-0.007	0.2299	0.0049	7.0738	-5.6251	13.5451	-0.0786	0.2009	0.0313	0.6082	-3.1099	12.2571
3.3848	-5.368	5.9877	-0.1745	0.2501	0.0817	8.0966	-4.3958	19.6054	-0.1267	0.2486	0.0638	15.395	-2.5489	12.5572	-0.1165	-0.0056	0.0439	6.4306	-6.2382	13.9547	-0.0067	0.2286	0.0046	7.0538	-5.639	13.5189	-0.0791	0.2009	0.0317	0.6092	-3.1236	12.2564
3.3676	-5.3677	6.0143	-0.1746	0.2513	0.0817	8.0998	-4.395	19.6061	-0.1269	0.2489	0.0639	15.5043	-2.5452	12.4198	-0.1173	-0.0108	0.0438	6.431	-6.2379	13.9543	-0.0069	0.2286	0.0047	7.0693	-5.625	13.5439	-0.0788	0.2006	0.0315	0.6087	-3.109	12.2562
3.3683	-5.3817	6.0146	-0.1751	0.2513	0.082	8.0832	-4.3951	19.5808	-0.1269	0.2492	0.0639	15.538	-2.5425	12.2826	-0.118	-0.0133	0.0437	6.3978	-6.2257	13.955	-0.0064	0.2296	0.0046	7.0693	-5.625	13.5439	-0.0788	0.2006	0.0315	0.608	-3.1228	12.2552
3.3676	-5.3677	6.0143	-0.1746	0.2513	0.0817	8.1035	-4.3947	19.6071	-0.1269	0.2492	0.0639	15.6294	-2.5541	12.1192	-0.119	-0.0182	0.044	6.4127	-6.2123	13.9775	-0.006	0.2293	0.0044	7.0687	-5.6245	13.5432	-0.079	0.2006	0.0316	0.608	-3.1228	12.2552
3.3676	-5.3677	6.0143	-0.1746	0.2513	0.0817	8.0869	-4.3948	19.5818	-0.1269	0.2495	0.0639	15.7207	-2.5528	11.9577	-0.1193	-0.023	0.0443	6.4133	-6.2254	13.9776	-0.0065	0.2293	0.0048	7.0687	-5.6245	13.5432	-0.079	0.2006	0.0316	0.6087	-3.109	12.2562
3.4069	-5.3532	6.0155	-0.1742	0.2501	0.0814	8.1071	-4.3945	19.6081	-0.1269	0.2495	0.0639	15.7539	-2.5664	11.7686	-0.1199	-0.0264	0.0448	6.4131	-6.212	13.9772	-0.0062	0.2293	0.0045	7.0855	-5.6243	13.5686	-0.079	0.2003	0.0316	0.6087	-3.109	12.2562
3.4071	-5.3675	6.0156	-0.1745	0.2501	0.0817	8.1064	-4.3805	19.6085	-0.1263	0.2495	0.0635	15.8045	-2.5658	11.6067	-0.12	-0.03	0.045	6.4137	-6.2251	13.9773	-0.0068	0.2293	0.0049	7.0842	-5.597	13.5683	-0.0782	0.2003	0.0312	0.6087	-3.109	12.2562
3.4071	-5.3675	6.0156	-0.1745	0.2501	0.0817	8.1271	-4.3803	19.5842	-0.1263	0.2486	0.0635	15.8954	-2.5647	11.4992	-0.1201	-0.0339	0.0451	6.3985	-6.2251	13.9543	-0.0068	0.2296	0.0049	7.0842	-5.597	13.5683	-0.0782	0.2003	0.0312	0.6259	-3.109	12.2832
3.4071	-5.3675	6.0156	-0.1745	0.2501	0.0817	8.1286	-4.4086	19.5842	-0.1272	0.2486	0.0638	15.9454	-2.5655	11.3382	-0.1198	-0.0375	0.0453	6.3985	-6.2251	13.9543	-0.0068	0.2296	0.0049	7.085	-5.6104	13.5681	-0.0787	0.2003	0.0316	0.6259	-3.109	12.2832
3.3676	-5.3677	6.0143	-0.1746	0.2513	0.0817	8.1123	-4.3955	19.5591	-0.1265	0.2489	0.0636	15.9948	-2.5799	11.2305	-0.1199	-0.0401	0.0455	6.4321	-6.2244	13.9544	-0.0068	0.2285	0.0049	7.0681	-5.6106	13.5427	-0.0787	0.2006	0.0316	0.6087	-3.109	12.2562
3.385	-5.3679	6.0408	-0.1743	0.251	0.0816	8.0962	-4.4098	19.5849	-0.1268	0.2501	0.0636	16.0443	-2.5943	11.1227	-0.1199	-0.0427	0.0456	6.4019	-6.2245	13.954	-0.0067	0.2299	0.0049	7.0681	-5.6106	13.5427	-0.0787	0.2006	0.0316	0.6259	-3.109	12.2832
3.385	-5.3679	6.0408	-0.1743	0.251	0.0816	8.1339	-4.4101	19.5862	-0.1266	0.2489	0.0635	16.1106	-2.5947	10.9867	-0.1194	-0.0466	0.0452	6.4206	-6.2372	13.9316	-0.0071	0.2291	0.0051	7.0515	-5.6105	13.568	-0.0787	0.2018	0.0316	0.6254	-3.0944	12.283
3.3852	-5.3823	6.0409	-0.1747	0.251	0.0818	8.1182	-4.4245	19.5614	-0.1269	0.2492	0.0635	16.154	-2.6224	10.8759	-0.12	-0.0495	0.0449	6.424	-6.2366	13.9313	-0.007	0.2294	0.0051	7.0889	-5.6101	13.5686	-0.0787	0.2006	0.0316	0.6254	-3.0944	12.283
3.3623	-5.3688	6.0127	-0.1741	0.2511	0.0814	8.1187	-4.4251	19.5617	-0.1267	0.2491	0.0634	16.197	-2.6078	10.7644	-0.1191	-0.0523	0.0437	6.4278	-6.2232	13.9317	-0.0065	0.2296	0.005	7.089	-5.5967	13.5687	-0.0782	0.2006	0.0315	0.6254	-3.0944	12.283
3.3625	-5.3832	6.0127	-0.1745	0.2511	0.0817	8.1402	-4.4392	19.5378	-0.1271	0.2482	0.0634	16.2226	-2.6214	10.6803	-0.1191	-0.054	0.0431	6.4462	-6.2225	13.9088	-0.0065	0.2288	0.0049	7.0889	-5.6101	13.5686	-0.0787	0.2006	0.0316	0.6254	-3.0944	12.283
3.3618	-5.3691	6.0125	-0.1739	0.2511	0.0813	8.1072	-4.4399	19.5382	-0.1269	0.2497	0.0633	16.2832	-2.6203	10.5952	-0.1188	-0.0572	0.042	6.416	-6.2226	13.9084	-0.0065	0.2302	0.0049	7.089	-5.5967	13.5687	-0.0782	0.2006	0.0315	0.6254	-3.0944	12.283
3.362	-5.3835	6.0126	-0.1743	0.2511	0.0816	8.1078	-4.4404	19.5385	-0.1267	0.2497	0.0632	16.3262	-2.6199	10.5381	-0.1183	-0.0591	0.0411	6.4197	-6.2354	13.9086	-0.0068	0.2305	0.0052	7.0722	-5.5968	13.5433	-0.0781	0.2009	0.0315	0.6254	-3.0944	12.283
3.3798	-5.3833	6.0392	-0.1743	0.2508	0.0816	8.092	-4.4549	19.5137	-0.127	0.25	0.0632	16.3467	-2.6052	10.5077	-0.1174	-0.0601	0.0398	6.4381	-6.2347	13.8857	-0.0068	0.2297	0.0052	7.0929	-5.6097	13.5691	-0.0787	0.2008	0.0316	0.6254	-3.0944	12.283
3.3791	-5.3693	6.039	-0.1737	0.2508	0.0812	8.092	-4.4549	19.5137	-0.127	0.25	0.0632	16.3448	-2.619	10.5045	-0.1175	-0.0601	0.0392	6.4415	-6.2341	13.8854	-0.0068	0.2299	0.0052	7.0761	-5.6098	13.5436	-0.0787	0.2012	0.0316	0.6254	-3.0944	12.283
3.3794	-5.3837	6.0391	-0.1741	0.2508	0.0815	8.076	-4.4556	19.4887	-0.1268	0.2503	0.063	16.343	-2.6184	10.5012	-0.1173	-0.0601	0.0383	6.4113	-6.2343	13.885	-0.0068	0.2313	0.0052	7.0761	-5.6098	13.5436	-0.0787	0.2012	0.0316	0.6259	-3.109	12.2832
3.3792	-5.3973	6.0384	-0.1746	0.2508	0.0816	8.0962	-4.4552	19.515	-0.1268	0.2503	0.063	16.3242	-2.5886	10.5785	-0.1164	-0.0579	0.0369	6.4449	-6.2336	13.8851	-0.0068	0.2302	0.0051	7.0761	-5.5964	13.5438	-0.0781	0.2012	0.0314	0.6259	-3.109	12.2832
3.3794	-5.3837	6.0391	-0.1741	0.2508	0.0815	8.0797	-4.4553	19.4897	-0.1268	0.2506	0.063	16.3235	-2.5586	10.629	-0.1157	-0.057	0.0356	6.4449	-6.2336	13.8851	-0.0068	0.2302	0.0051	7.0761	-5.5964	13.5438	-0.0781	0.2012	0.0314	0.6254	-3.0944	12.283
3.3616	-5.3839	6.0124	-0.1741	0.2511	0.0815	8.0797	-4.4553	19.4897	-0.1268	0.2506	0.063	16.3009	-2.5143	10.7615	-0.1147	-0.0542	0.0344	6.4449	-6.2336	13.8851	-0.0068	0.2302	0.0051	7.0761	-5.5964	13.5438	-0.0781	0.2012	0.0314	0.6087	-3.109	12.2562
3.3616	-5.3839	6.0124	-0.1741	0.2511	0.0815	8.0804	-4.4693	19.4893	-0.1274	0.2506	0.0634	16.2382	-2.4851	10.8948	-0.1141	-0.05	0.0336	6.4449	-6.2336	13.8851	-0.0068	0.2302	0.0051	7.0761	-5.5964	13.5438	-0.0781	0.2012	0.0314	0.5865	-3.1092	12.2825
3.362	-5.3835	6.0126	-0.1743	0.2511	0.0816	8.0961	-4.4548	19.464	-0.127	0.2494	0.0631	16.1884	-2.4422	11.1104	-0.113	-0.0455	0.0327	6.4113	-6.2343	13.885	-0.0068	0.2313	0.0052	7.0761	-5.5964	13.5438	-0.0781	0.2012	0.0314	0.5687	-3.0946	12.2553
3.362	-5.3835	6.0126	-0.1743	0.2511	0.0816	8.1131	-4.4548	19.4888	-0.127	0.2491	0.0634	16.116	-2.3995	11.3529	-0.1119	-0.04	0.0317	6.4415	-6.2341	13.8854	-0.0068	0.2299	0.0052	7.0387	-5.5968	13.5432	-0.0781	0.2024	0.0314	0.5693	-3.1092	12.2555
3.362	-5.3835	6.0126	-0.1743	0.2511	0.0816	8.0746	-4.4407	19.4879	-0.1267	0.2503	0.0632	16.026	-2.3857	11.6237	-0.1115	-0.0333	0.0316	6.4409	-6.221	13.8853	-0.0063	0.2299	0.0048	7.0761	-5.5964	13.5438	-0.0781	0.2012	0.0314	0.5693	-3.1092	12.2555
3.362	-5.3835	6.0126	-0.1743	0.2511	0.0816	8.0746	-4.4407	19.4879	-0.1267	0.2503	0.0632	15.9538	-2.3581	11.9226	-0.1107	-0.0268	0.0313	6.4409	-6.221	13.8853	-0.0063	0.2299	0.0048	7.0774	-5.6237	13.5441	-0.079	0.2011	0.0318	0.5693	-3.1092	12.2555
3.362	-5.3835	6.0126	-0.1743	0.2511	0.0816	8.0709	-4.4409	19.4869	-0.1267	0.25	0.0632	15.8412	-2.345	12.2754	-0.1102	-0.0181	0.0312	6.4412	-6.2344	13.8857	-0.0066	0.23	0.005	7.0774	-5.6237	13.5441	-0.079	0.2011	0.0318	0.5865	-3.1096	12.2284
3.362	-5.3835	6.0126	-0.1743	0.2511	0.0816	8.0879	-4.4409	19.5117	-0.1267	0.2497	0.0634	15.7687	-2.318	12.6836	-0.109	-0.0098	0.0309	6.4412	-6.2344	13.8857	-0.0066	0.23	0.005	7.078	-5.6242	13.5448	-0.0788	0.2011	0.0317	0.5871	-3.1242	12.2286
3.3627	-5.3975	6.0128	-0.1748	0.2511	0.0819	8.0657	-4.4129	19.4859	-0.1258	0.2498	0.0628	15.6737	-2.3055	13.0648	-0.1083	-0.0014	0.031	6.4404	-6.2476	13.8853	-0.0069	0.23	0.005	7.0612	-5.6244	13.5193	-0.0788	0.2015	0.0317	0.5871	-3.1242	12.2286
3.3798	-5.3699	5.9867	-0.1739	0.2499	0.0816	8.0451	-4.4131	19.5102	-0.1258	0.2507	0.0629	15.5384	-2.3229	13.5022	-0.1082	0.0093	0.0319	6.4407	-6.261	13.8858	-0.0072	0.23	0.0053	7.0625	-5.6383	13.5198	-0.0791	0.2014	0.0319	0.5698	-3.1242	12.2016
3.3399	-5.3704	5.9852	-0.1738	0.2511	0.0815	8.0426	-4.4278	19.5091	-0.1261	0.2503	0.0631	15.4607	-2.3262	13.9128	-0.1075	0.0174	0.0325	6.4251	-6.2613	13.8632	-0.007	0.2303	0.0051	7.1005	-5.6384	13.5211	-0.0789	0.2002	0.0318	0.6092	-3.124	12.2023
3.3399	-5.3704	5.9852	-0.1738	0.2511	0.0815	8.0762	-4.4277	19.5091	-0.1261	0.2488	0.0631	15.3427	-2.3721	14.3778	-0.1081	0.0278	0.034	6.4581	-6.2475	13.8632	-0.0065	0.2292	0.0048	7.0662	-5.6384	13.5211	-0.0789	0.2017	0.0316	0.6088	-3.1249	12.2032
3.3571	-5.3707	5.9586	-0.1738	0.2499	0.0815	8.0718	-4.414	19.5085	-0.1256	0.2486	0.0627	15.2474	-2.376	14.8164	-0.1073	0.0372	0.0347	6.4278	-6.2739	13.8625	-0.0073	0.2306	0.0051	7.1049	-5.6519	13.5221	-0.0792	0.2004	0.0318	0.6088	-3.1249	12.2032
3.3749	-5.3706	5.9852	-0.1737	0.2496	0.0815	8.0694	-4.4288	19.5074	-0.1259	0.2482	0.063	15.1922	-2.4218	15.2008	-0.1078	0.0444	0.0362	6.461	-6.2735	13.8629	-0.0071	0.2295	0.005	7.0887	-5.6526	13.4973	-0.079	0.2008	0.0317	0.6088	-3.1249	12.2032
3.3357	-5.3851	5.984	-0.1741	0.2509	0.0817	8.0657	-4.429	19.5064	-0.1259	0.2479	0.063	15.1019	-2.454	15.5856	-0.1078	0.0531	0.0375	6.4455	-6.2738	13.8403	-0.0069	0.2298	0.0049	7.0893	-5.6531	13.498	-0.0788	0.2008	0.0316	0.6084	-3.1258	12.2042
3.3529	-5.3854	5.9573	-0.1741	0.2496	0.0817	8.029	-4.43	19.5057	-0.1257	0.2491	0.0629	15.0236	-2.4863	15.9425	-0.1078	0.0604	0.0386	6.4644	-6.2866	13.8634	-0.0072	0.2298	0.0051	7.1101	-5.6526	13.5239	-0.0789	0.2007	0.0316	0.5911	-3.1254	12.2313
3.3529	-5.3854	5.9573	-0.1741	0.2496	0.0817	8.0628	-4.4436	19.5058	-0.1263	0.2476	0.063	14.9332	-2.4897	16.2717	-0.1071	0.0681	0.0392	6.464	-6.2869	13.8638	-0.007	0.2299	0.005	7.1107	-5.6531	13.5246	-0.0787	0.2007	0.0314	0.6084	-3.1258	12.2042
3.3701	-5.3857	5.9307	-0.1741	0.2484	0.0817	8.0604	-4.4584	19.5048	-0.1267	0.2473	0.0632	14.8603	-2.5351	16.5737	-0.1078	0.0746	0.0406	6.4484	-6.2872	13.8411	-0.0068	0.2301	0.0049	7.1107	-5.6531	13.5246	-0.0787	0.2007	0.0314	0.6074	-3.1121	12.2049
3.3309	-5.4003	5.9294	-0.1745	0.2496	0.082	8.0232	-4.4587	19.5038	-0.1267	0.2485	0.0633	14.7872	-2.5525	16.8211	-0.1075	0.0802	0.0413	6.4667	-6.2996	13.8631	-0.0073	0.2302	0.005	7.1112	-5.6536	13.5253	-0.0785	0.2007	0.0313	0.6074	-3.1121	12.2049
3.3486	-5.4001	5.9561	-0.1744	0.2493	0.082	8.056	-4.4447	19.5042	-0.1261	0.247	0.0629	14.7545	-2.5553	17.0686	-0.1069	0.0845	0.0418	6.4664	-6.2736	13.8637	-0.0063	0.2301	0.0045	7.0944	-5.6538	13.4999	-0.0785	0.201	0.0313	0.6074	-3.1121	12.2049
3.3486	-5.4001	5.9561	-0.1744	0.2493	0.082	8.0354	-4.4449	19.5285	-0.1261	0.2479	0.0629	14.664	-2.5863	17.2338	-0.1074	0.0894	0.0428	6.4663	-6.2999	13.8634	-0.0071	0.2302	0.0049	7.0784	-5.6542	13.526	-0.0783	0.2022	0.0312	0.6074	-3.1121	12.2049
3.366	-5.3868	5.9301	-0.1739	0.2481	0.0819	8.0164	-4.4598	19.5021	-0.1265	0.2479	0.0632	14.5959	-2.6029	17.426	-0.1073	0.0943	0.0434	6.4507	-6.3002	13.8408	-0.0069	0.2305	0.0047	7.1157	-5.6672	13.5264	-0.0788	0.201	0.0313	0.608	-3.1267	12.2052
3.3265	-5.387	5.9287	-0.1739	0.2494	0.0819	8.0329	-4.4597	19.5274	-0.1265	0.2476	0.0632	14.5634	-2.6335	17.6188	-0.1077	0.0977	0.0444	6.4844	-6.2995	13.8409	-0.0069	0.2294	0.0047	7.117	-5.6811	13.5268	-0.0791	0.2009	0.0316	0.608	-3.1267	12.2052
3.3265	-5.387	5.9287	-0.1739	0.2494	0.0819	7.9954	-4.4462	19.5263	-0.1259	0.2487	0.0631	14.4953	-2.6368	17.7577	-0.1071	0.1016	0.0449	6.4846	-6.3128	13.8414	-0.0072	0.2294	0.005	7.1163	-5.6677	13.5271	-0.0786	0.201	0.0312	0.608	-3.1267	12.2052
3.3446	-5.4013	5.9555	-0.1743	0.249	0.0821	8.0302	-4.4607	19.5262	-0.1263	0.2472	0.0633	14.4677	-2.6674	17.8964	-0.1075	0.1043	0.0459	6.484	-6.2998	13.8412	-0.0067	0.2294	0.0046	7.1163	-5.6677	13.5271	-0.0786	0.201	0.0312	0.6073	-3.1406	12.2042
3.3439	-5.3872	5.9552	-0.1737	0.2491	0.0818	8.0302	-4.4607	19.5262	-0.1263	0.2472	0.0633	14.3996	-2.6835	18.0334	-0.1076	0.1082	0.0463	6.469	-6.2999	13.8638	-0.0067	0.2305	0.0046	7.1008	-5.6817	13.5021	-0.0789	0.2012	0.0314	0.6073	-3.1406	12.2042
3.3618	-5.4015	5.9288	-0.1742	0.2478	0.0821	8.0265	-4.4609	19.5252	-0.1263	0.2469	0.0633	14.4121	-2.6855	18.1721	-0.1071	0.1096	0.0467	6.4691	-6.3131	13.8187	-0.007	0.2297	0.0049	7.1008	-5.6817	13.5021	-0.0789	0.2012	0.0314	0.6064	-3.1269	12.2049
3.3216	-5.3877	5.9272	-0.1737	0.2491	0.0818	8.0258	-4.447	19.5256	-0.1257	0.247	0.0629	14.3666	-2.7014	18.2822	-0.1071	0.1125	0.0472	6.4691	-6.3131	13.8187	-0.007	0.2297	0.0049	7.1008	-5.6817	13.5021	-0.0789	0.2012	0.0314	0.6064	-3.1269	12.2049
3.3218	-5.3742	5.9279	-0.1732	0.2491	0.0816	8.0258	-4.447	19.5256	-0.1257	0.247	0.0629	14.3617	-2.702	18.3916	-0.107	0.1142	0.0474	6.4684	-6.3001	13.8186	-0.0065	0.2297	0.0045	7.1008	-5.6817	13.5021	-0.0789	0.2012	0.0314	0.6064	-3.1269	12.2049
3.3218	-5.3742	5.9279	-0.1732	0.2491	0.0816	8.0424	-4.4469	19.5509	-0.1257	0.2467	0.0629	14.2986	-2.7173	18.4734	-0.1072	0.1174	0.0477	6.4684	-6.3001	13.8186	-0.0065	0.2297	0.0045	7.1388	-5.6952	13.5032	-0.0792	0.2	0.0314	0.5891	-3.1269	12.1779
3.3398	-5.3884	5.9546	-0.1735	0.2488	0.0819	8.0051	-4.4472	19.5499	-0.1257	0.2478	0.063	14.334	-2.7461	18.5294	-0.108	0.1168	0.0485	6.4684	-6.3001	13.8186	-0.0065	0.2297	0.0045	7.1388	-5.6952	13.5032	-0.0792	0.2	0.0314	0.5891	-3.1269	12.1779
3.3405	-5.4024	5.9548	-0.1741	0.2488	0.0823	8.0064	-4.4617	19.5498	-0.1261	0.2478	0.0632	14.2937	-2.7469	18.5842	-0.1078	0.119	0.0486	6.4684	-6.3001	13.8186	-0.0065	0.2297	0.0045	7.1375	-5.6813	13.5027	-0.0789	0.2	0.0312	0.5891	-3.1269	12.1779
3.3403	-5.4159	5.9542	-0.1746	0.2488	0.0824	8.0059	-4.4611	19.5495	-0.1263	0.2478	0.0633	14.2711	-2.7475	18.6662	-0.1077	0.121	0.0487	6.4684	-6.3001	13.8186	-0.0065	0.2297	0.0045	7.1375	-5.6813	13.5027	-0.0789	0.2	0.0312	0.6064	-3.1269	12.2049
3.3403	-5.4159	5.9542	-0.1746	0.2488	0.0824	8.0071	-4.4756	19.5494	-0.1266	0.2478	0.0635	14.2711	-2.7475	18.6662	-0.1077	0.121	0.0487	6.4684	-6.3001	13.8186	-0.0065	0.2297	0.0045	7.1375	-5.6813	13.5027	-0.0789	0.2	0.0312	0.6458	-3.1267	12.2056
3.3225	-5.4161	5.9276	-0.1746	0.2491	0.0824	8.0059	-4.4611	19.5495	-0.1263	0.2478	0.0633	14.2886	-2.7618	18.6937	-0.1081	0.1207	0.0489	6.4684	-6.3001	13.8186	-0.0065	0.2297	0.0045	7.1208	-5.6812	13.5281	-0.0789	0.2012	0.0312	0.5896	-3.1415	12.1781
3.3225	-5.4161	5.9276	-0.1746	0.2491	0.0824	8.0059	-4.4611	19.5495	-0.1263	0.2478	0.0633	14.2883	-2.7478	18.6934	-0.1075	0.1207	0.0486	6.4684	-6.3001	13.8186	-0.0065	0.2297	0.0045	7.1375	-5.6813	13.5027	-0.0789	0.2	0.0312	0.5896	-3.1415	12.1781
3.3225	-5.4161	5.9276	-0.1746	0.2491	0.0824	8.0059	-4.4611	19.5495	-0.1263	0.2478	0.0633	14.2657	-2.748	18.7203	-0.1075	0.1217	0.0486	6.4684	-6.3001	13.8186	-0.0065	0.2297	0.0045	7.1375	-5.6813	13.5027	-0.0789	0.2	0.0312	0.5891	-3.1269	12.1779
3.3225	-5.4161	5.9276	-0.1746	0.2491	0.0824	8.0074	-4.4894	19.5496	-0.1272	0.2478	0.0637	14.2655	-2.7624	18.7205	-0.1079	0.1217	0.0488	6.4684	-6.3001	13.8186	-0.0065	0.2297	0.0045	7.1543	-5.6812	13.5282	-0.0789	0.1997	0.0312	0.6069	-3.1415	12.2052
3.3225	-5.4161	5.9276	-0.1746	0.2491	0.0824	8.0071	-4.4756	19.5494	-0.1266	0.2478	0.0635	14.225	-2.777	18.7203	-0.1082	0.123	0.049	6.487	-6.2995	13.8413	-0.0065	0.2297	0.0045	7.1543	-5.6812	13.5282	-0.0789	0.1997	0.0312	0.6069	-3.1415	12.2052
3.3397	-5.4164	5.9009	-0.1746	0.2478	0.0824	8.0067	-4.4755	19.55	-0.1266	0.2478	0.0633	14.2425	-2.778	18.6944	-0.108	0.1218	0.0492	6.487	-6.2995	13.8413	-0.0065	0.2297	0.0045	7.1543	-5.6812	13.5282	-0.0789	0.1997	0.0312	0.6069	-3.1415	12.2052
3.3397	-5.4164	5.9009	-0.1746	0.2478	0.0824	8.0064	-4.4617	19.5498	-0.1261	0.2478	0.0632	14.2425	-2.778	18.6944	-0.108	0.1218	0.0492	6.487	-6.2995	13.8413	-0.0065	0.2297	0.0045	7.1556	-5.6951	13.5286	-0.0793	0.1996	0.0314	0.6069	-3.1415	12.2052
3.3003	-5.4166	5.8996	-0.1746	0.2491	0.0824	7.9861	-4.4621	19.5235	-0.1261	0.2478	0.0632	14.2198	-2.8068	18.6676	-0.1089	0.1218	0.0498	6.487	-6.2995	13.8413	-0.0065	0.2297	0.0045	7.1556	-5.6951	13.5286	-0.0793	0.1996	0.0314	0.6078	-3.1552	12.2044
3.3181	-5.4164	5.9262	-0.1746	0.2488	0.0824	8.0027	-4.462	19.5488	-0.1261	0.2475	0.0632	14.2372	-2.8213	18.6409	-0.1093	0.1206	0.0501	6.4876	-6.3389	13.8411	-0.0078	0.2297	0.0052	7.1182	-5.6955	13.5281	-0.0793	0.2009	0.0314	0.6069	-3.1415	12.2052
3.3181	-5.4164	5.9262	-0.1746	0.2488	0.0824	7.9861	-4.4621	19.5235	-0.1261	0.2478	0.0632	14.232	-2.8219	18.5867	-0.1092	0.1194	0.0501	6.4876	-6.3389	13.8411	-0.0078	0.2297	0.0052	7.1182	-5.6955	13.5281	-0.0793	0.2009	0.0314	0.6069	-3.1415	12.2052
3.3181	-5.4164	5.9262	-0.1746	0.2488	0.0824	8.0027	-4.462	19.5488	-0.1261	0.2475	0.0632	14.2319	-2.8222	18.5326	-0.1092	0.1184	0.0501	6.4879	-6.326	13.8419	-0.0073	0.2297	0.0051	7.1182	-5.6955	13.5281	-0.0793	0.2009	0.0314	0.6069	-3.1415	12.2052
3.3181	-5.4164	5.9262	-0.1746	0.2488	0.0824	8.0027	-4.462	19.5488	-0.1261	0.2475	0.0632	14.2265	-2.8372	18.4786	-0.1095	0.1173	0.0503	6.4876	-6.3389	13.8411	-0.0078	0.2297	0.0052	7.1556	-5.6951	13.5286	-0.0793	0.1996	0.0314	0.6069	-3.1415	12.2052
3.3181	-5.4164	5.9262	-0.1746	0.2488	0.0824	8.003	-4.4757	19.549	-0.1266	0.2475	0.0633	14.2264	-2.8375	18.4245	-0.1095	0.1163	0.0504	6.4876	-6.3389	13.8411	-0.0078	0.2297	0.0052	7.1556	-5.6951	13.5286	-0.0793	0.1996	0.0314	0.6069	-3.1415	12.2052
3.3181	-5.4164	5.9262	-0.1746	0.2488	0.0824	8.003	-4.4757	19.549	-0.1266	0.2475	0.0633	14.2037	-2.8239	18.3429	-0.1091	0.1154	0.0501	6.4876	-6.3389	13.8411	-0.0078	0.2297	0.0052	7.1563	-5.6951	13.5285	-0.0793	0.1996	0.0317	0.6069	-3.1415	12.2052
3.3181	-5.4164	5.9262	-0.1746	0.2488	0.0824	8.003	-4.4757	19.549	-0.1266	0.2475	0.0633	14.2213	-2.8236	18.2608	-0.1093	0.1132	0.05	6.4537	-6.3262	13.8406	-0.0075	0.2308	0.005	7.1176	-5.695	13.5274	-0.0795	0.2009	0.0316	0.6069	-3.1415	12.2052
3.3181	-5.4164	5.9262	-0.1746	0.2488	0.0824	8.003	-4.4757	19.549	-0.1266	0.2475	0.0633	14.2211	-2.8239	18.2067	-0.1093	0.1123	0.05	6.4839	-6.326	13.841	-0.0075	0.2294	0.005	7.1176	-5.6816	13.5275	-0.0789	0.2009	0.0314	0.6069	-3.1415	12.2052
3.3181	-5.4164	5.9262	-0.1746	0.2488	0.0824	8.0037	-4.4897	19.5486	-0.1272	0.2475	0.0637	14.239	-2.8375	18.1249	-0.11	0.1101	0.0503	6.4839	-6.326	13.841	-0.0075	0.2294	0.005	7.1176	-5.6816	13.5275	-0.0789	0.2009	0.0314	0.6069	-3.1415	12.2052
3.3181	-5.4164	5.9262	-0.1746	0.2488	0.0824	8.0037	-4.4897	19.5486	-0.1272	0.2475	0.0637	14.2388	-2.8378	18.0707	-0.1099	0.1092	0.0503	6.4839	-6.326	13.841	-0.0075	0.2294	0.005	7.1176	-5.6816	13.5275	-0.0789	0.2009	0.0314	0.6069	-3.1415	12.2052
3.3181	-5.4164	5.9262	-0.1746	0.2488	0.0824	8.0037	-4.4897	19.5486	-0.1272	0.2475	0.0637	14.2386	-2.8517	18.0157	-0.1104	0.1082	0.0504	6.4839	-6.326	13.841	-0.0075	0.2294	0.005	7.1176	-5.6816	13.5275	-0.0789	0.2009	0.0314	0.6064	-3.1269	12.2049
3.3181	-5.4164	5.9262	-0.1746	0.2488	0.0824	7.9871	-4.4898	19.5233	-0.1272	0.2478	0.0637	14.2436	-2.8517	17.9616	-0.1104	0.1075	0.0504	6.4839	-6.326	13.841	-0.0075	0.2294	0.005	7.1176	-5.6816	13.5275	-0.0789	0.2009	0.0314	0.6069	-3.1415	12.2052
3.3181	-5.4164	5.9262	-0.1746	0.2488	0.0824	7.9867	-4.4897	19.5739	-0.1272	0.2486	0.0637	14.244	-2.852	17.9627	-0.1104	0.1075	0.0506	6.4839	-6.326	13.841	-0.0075	0.2294	0.005	7.1176	-5.6816	13.5275	-0.0789	0.2009	0.0314	0.6463	-3.1413	12.2058
3.3182	-5.4029	5.9269	-0.1741	0.2488	0.0823	8.0074	-4.4894	19.5496	-0.1272	0.2478	0.0637	14.2891	-2.8657	17.9632	-0.1107	0.1065	0.0509	6.4687	-6.3261	13.818	-0.0075	0.2297	0.005	7.1343	-5.6817	13.5022	-0.0789	0.1997	0.0315	0.6064	-3.1269	12.2049
3.3182	-5.4029	5.9269	-0.1741	0.2488	0.0823	8.0067	-4.4755	19.55	-0.1266	0.2478	0.0633	14.2939	-2.8806	17.9645	-0.1109	0.1068	0.0513	6.4687	-6.3261	13.818	-0.0075	0.2297	0.005	7.1343	-5.6817	13.5022	-0.0789	0.1997	0.0315	0.6479	-3.1411	12.2061
3.3182	-5.4029	5.9269	-0.1741	0.2488	0.0823	8.0067	-4.4755	19.55	-0.1266	0.2478	0.0633	14.3165	-2.8809	17.9928	-0.1107	0.1068	0.0514	6.4691	-6.3131	13.8187	-0.007	0.2297	0.0049	7.1343	-5.6817	13.5022	-0.0789	0.1997	0.0315	0.6069	-3.1415	12.2052
3.3184	-5.4173	5.9269	-0.1744	0.2488	0.0825	8.0079	-4.49	19.5499	-0.127	0.2478	0.0635	14.3392	-2.9095	18.0215	-0.1114	0.1067	0.0522	6.4691	-6.3131	13.8187	-0.007	0.2297	0.0049	7.1343	-5.6817	13.5022	-0.0789	0.1997	0.0315	0.6242	-3.1419	12.1781
3.3184	-5.4173	5.9269	-0.1744	0.2488	0.0825	7.9877	-4.4904	19.5236	-0.127	0.2478	0.0636	14.3441	-2.924	18.0768	-0.1116	0.108	0.0526	6.4691	-6.3131	13.8187	-0.007	0.2297	0.0049	7.1343	-5.6817	13.5022	-0.0789	0.1997	0.0315	0.6242	-3.1419	12.1781
3.3184	-5.4173	5.9269	-0.1744	0.2488	0.0825	7.9707	-4.4903	19.5489	-0.127	0.2489	0.0636	14.3668	-2.9243	18.1051	-0.1114	0.1079	0.0527	6.4725	-6.3126	13.8184	-0.007	0.23	0.0048	7.1176	-5.6816	13.5275	-0.0789	0.2009	0.0314	0.6248	-3.1281	12.1791
3.3184	-5.4173	5.9269	-0.1744	0.2488	0.0825	7.9867	-4.4626	19.5239	-0.1259	0.2478	0.0631	14.3716	-2.9389	18.1605	-0.1116	0.1092	0.0531	6.4721	-6.3255	13.8177	-0.0075	0.23	0.005	7.1176	-5.6816	13.5275	-0.0789	0.2009	0.0314	0.6075	-3.1277	12.2061
3.3184	-5.4173	5.9269	-0.1744	0.2488	0.0825	7.9879	-4.4771	19.5238	-0.1262	0.2478	0.0633	14.3943	-2.9392	18.1888	-0.1114	0.1091	0.0532	6.4724	-6.3389	13.8181	-0.0078	0.23	0.0052	7.1176	-5.6816	13.5275	-0.0789	0.2009	0.0314	0.6079	-3.1556	12.1503
3.3184	-5.4173	5.9269	-0.1744	0.2488	0.0825	7.9879	-4.4771	19.5238	-0.1262	0.2478	0.0633	14.359	-2.9532	18.2427	-0.1118	0.1116	0.0534	6.4724	-6.3389	13.8181	-0.0078	0.23	0.0052	7.1176	-5.6816	13.5275	-0.0789	0.2009	0.0314	0.6085	-3.1417	12.1513
3.3184	-5.4173	5.9269	-0.1744	0.2488	0.0825	7.9879	-4.4771	19.5238	-0.1262	0.2478	0.0633	14.359	-2.9537	18.2979	-0.1116	0.1126	0.0536	6.4724	-6.3389	13.8181	-0.0078	0.23	0.0052	7.1176	-5.6816	13.5275	-0.0789	0.2009	0.0314	0.6076	-3.1281	12.152
3.3184	-5.4173	5.9269	-0.1744	0.2488	0.0825	7.9882	-4.4909	19.5239	-0.1268	0.2477	0.0634	14.3815	-2.9676	18.3253	-0.112	0.1125	0.0538	6.4724	-6.3389	13.8181	-0.0078	0.23	0.0052	7.1176	-5.695	13.5274	-0.0795	0.2009	0.0316	0.5896	-3.1415	12.1781
3.3348	-5.4171	5.8994	-0.1744	0.2476	0.0823	7.9882	-4.4909	19.5239	-0.1268	0.2477	0.0634	14.3589	-2.9678	18.3522	-0.112	0.1135	0.0538	6.4724	-6.3389	13.8181	-0.0078	0.23	0.0052	7.1176	-5.695	13.5274	-0.0795	0.2009	0.0316	0.5896	-3.1415	12.1781
3.3184	-5.4173	5.9269	-0.1744	0.2488	0.0825	7.9882	-4.4909	19.5239	-0.1268	0.2477	0.0634	14.3589	-2.9682	18.4074	-0.1118	0.1145	0.0539	6.4724	-6.3389	13.8181	-0.0078	0.23	0.0052	7.1176	-5.695	13.5274	-0.0795	0.2009	0.0316	0.5896	-3.1415	12.1781
3.3184	-5.4173	5.9269	-0.1744	0.2488	0.0825	7.9879	-4.4771	19.5238	-0.1262	0.2478	0.0633	14.3587	-2.954	18.4613	-0.1113	0.1154	0.0536	6.4724	-6.3389	13.8181	-0.0078	0.23	0.0052	7.1189	-5.7089	13.5278	-0.0798	0.2008	0.0318	0.5896	-3.1415	12.1781
3.3356	-5.4175	5.9003	-0.1744	0.2476	0.0825	7.9882	-4.4909	19.5239	-0.1268	0.2477	0.0634	14.3188	-2.9396	18.5149	-0.111	0.1176	0.0533	6.506	-6.3382	13.8182	-0.0078	0.2289	0.0052	7.1563	-5.7085	13.5284	-0.0798	0.1996	0.0318	0.5906	-3.1552	12.1774
3.3183	-5.4308	5.9263	-0.175	0.2488	0.0826	8.0048	-4.4908	19.5492	-0.1268	0.2474	0.0634	14.3537	-2.939	18.5683	-0.111	0.117	0.053	6.4724	-6.3389	13.8181	-0.0078	0.23	0.0052	7.1563	-5.7085	13.5284	-0.0798	0.1996	0.0318	0.5896	-3.1415	12.1781
3.3183	-5.4308	5.9263	-0.175	0.2488	0.0826	7.987	-4.4764	19.524	-0.1264	0.2478	0.0632	14.354	-2.9244	18.6223	-0.1107	0.118	0.0528	6.4724	-6.3389	13.8181	-0.0078	0.23	0.0052	7.155	-5.6946	13.5279	-0.0794	0.1996	0.0315	0.5896	-3.1415	12.1781
3.3183	-5.4308	5.9263	-0.175	0.2488	0.0826	7.987	-4.4764	19.524	-0.1264	0.2478	0.0632	14.3135	-2.924	18.675	-0.1107	0.1202	0.0525	6.4724	-6.3389	13.8181	-0.0078	0.23	0.0052	7.1176	-5.695	13.5274	-0.0795	0.2009	0.0316	0.5896	-3.1415	12.1781
3.3183	-5.4308	5.9263	-0.175	0.2488	0.0826	7.9867	-4.4626	19.5239	-0.1259	0.2478	0.0631	14.3137	-2.9097	18.6748	-0.1104	0.1202	0.0523	6.4724	-6.3389	13.8181	-0.0078	0.23	0.0052	7.1176	-5.695	13.5274	-0.0795	0.2009	0.0316	0.6069	-3.1415	12.2052
3.3183	-5.4308	5.9263	-0.175	0.2488	0.0826	7.9867	-4.4626	19.5239	-0.1259	0.2478	0.0631	14.3136	-2.8947	18.7277	-0.11	0.1211	0.0517	6.4724	-6.3389	13.8181	-0.0078	0.23	0.0052	7.1176	-5.695	13.5274	-0.0795	0.2009	0.0316	0.6069	-3.1415	12.2052
3.3183	-5.4308	5.9263	-0.175	0.2488	0.0826	7.9867	-4.4626	19.5239	-0.1259	0.2478	0.0631	14.3137	-2.8944	18.7818	-0.1101	0.122	0.0517	6.4721	-6.3255	13.8177	-0.0075	0.23	0.005	7.1176	-5.695	13.5274	-0.0795	0.2009	0.0316	0.6069	-3.1415	12.2052
3.3174	-5.4024	5.926	-0.1741	0.2488	0.082	7.9867	-4.4626	19.5239	-0.1259	0.2478	0.0631	14.3539	-2.8658	18.7818	-0.1091	0.1207	0.0511	6.4721	-6.3255	13.8177	-0.0075	0.23	0.005	7.1176	-5.695	13.5274	-0.0795	0.2009	0.0316	0.6069	-3.1415	12.2052
3.3176	-5.4168	5.9261	-0.1744	0.2488	0.0823	7.9867	-4.4626	19.5239	-0.1259	0.2478	0.0631	14.354	-2.865	18.7807	-0.1093	0.1207	0.051	6.4721	-6.3255	13.8177	-0.0075	0.23	0.005	7.1163	-5.6811	13.5269	-0.0791	0.2009	0.0313	0.5896	-3.1415	12.1781
3.3174	-5.4024	5.926	-0.1741	0.2488	0.082	7.9867	-4.4626	19.5239	-0.1259	0.2478	0.0631	14.3537	-2.8511	18.7805	-0.1088	0.1207	0.0506	6.4873	-6.3255	13.8407	-0.0075	0.2297	0.005	7.1163	-5.6677	13.5271	-0.0786	0.201	0.0312	0.6064	-3.1269	12.2049
3.3174	-5.4024	5.926	-0.1741	0.2488	0.082	7.9867	-4.4626	19.5239	-0.1259	0.2478	0.0631	14.3538	-2.8503	18.7795	-0.109	0.1207	0.0505	6.4877	-6.3126	13.8414	-0.007	0.2297	0.0048	7.1163	-5.6677	13.5271	-0.0786	0.201	0.0312	0.6064	-3.1269	12.2049
3.3568	-5.4022	5.9273	-0.174	0.2476	0.082	7.9867	-4.4626	19.5239	-0.1259	0.2478	0.0631	14.3764	-2.8501	18.7526	-0.1089	0.1197	0.0505	6.4538	-6.2999	13.8408	-0.0067	0.2307	0.0046	7.1163	-5.6677	13.5271	-0.0786	0.201	0.0312	0.6064	-3.1269	12.2049
3.3568	-5.4022	5.9273	-0.174	0.2476	0.082	8.0239	-4.4623	19.5248	-0.1259	0.2466	0.0631	14.3765	-2.8493	18.7516	-0.1091	0.1197	0.0504	6.4544	-6.313	13.841	-0.0072	0.2307	0.005	7.133	-5.6678	13.5017	-0.0786	0.1998	0.0312	0.6064	-3.1269	12.2049
3.3568	-5.4022	5.9273	-0.174	0.2476	0.082	7.9867	-4.4626	19.5239	-0.1259	0.2478	0.0631	14.3767	-2.835	18.7514	-0.1088	0.1197	0.0501	6.4544	-6.313	13.841	-0.0072	0.2307	0.005	7.133	-5.6678	13.5017	-0.0786	0.1998	0.0312	0.6064	-3.1269	12.2049
3.3567	-5.4158	5.9267	-0.1746	0.2475	0.0821	7.9854	-4.4481	19.524	-0.1255	0.2478	0.0629	14.3767	-2.835	18.7514	-0.1088	0.1197	0.0501	6.4694	-6.3129	13.8184	-0.0072	0.2297	0.005	7.133	-5.6678	13.5017	-0.0786	0.1998	0.0312	0.6236	-3.1273	12.1779
3.3567	-5.4158	5.9267	-0.1746	0.2475	0.0821	7.9854	-4.4481	19.524	-0.1255	0.2478	0.0629	14.3938	-2.8348	18.7234	-0.1088	0.1185	0.0499	6.4688	-6.2998	13.8183	-0.0067	0.2297	0.0046	7.133	-5.6678	13.5017	-0.0786	0.1998	0.0312	0.6236	-3.1273	12.1779
3.3568	-5.4022	5.9273	-0.174	0.2476	0.082	7.9854	-4.4481	19.524	-0.1255	0.2478	0.0629	14.3535	-2.8351	18.723	-0.1088	0.1198	0.0499	6.4688	-6.2998	13.8183	-0.0067	0.2297	0.0046	7.133	-5.6678	13.5017	-0.0786	0.1998	0.0312	0.6064	-3.1269	12.2049
3.3172	-5.416	5.9254	-0.1746	0.2488	0.0821	7.9864	-4.4758	19.5237	-0.1266	0.2478	0.0633	14.3534	-2.8354	18.6689	-0.1087	0.1188	0.0499	6.4688	-6.2998	13.8183	-0.0067	0.2297	0.0046	7.133	-5.6678	13.5017	-0.0786	0.1998	0.0312	0.6069	-3.1415	12.2052
3.3174	-5.4024	5.926	-0.1741	0.2488	0.082	7.9864	-4.4758	19.5237	-0.1266	0.2478	0.0633	14.371	-2.8355	18.642	-0.1087	0.1176	0.0499	6.4688	-6.2998	13.8183	-0.0067	0.2297	0.0046	7.133	-5.6678	13.5017	-0.0786	0.1998	0.0312	0.6069	-3.1415	12.2052
3.3174	-5.4024	5.926	-0.1741	0.2488	0.082	7.9864	-4.4758	19.5237	-0.1266	0.2478	0.0633	14.3311	-2.8357	18.5875	-0.1089	0.1179	0.05	6.4692	-6.2995	13.8179	-0.0069	0.2297	0.0047	7.1336	-5.6946	13.5013	-0.0796	0.1997	0.0317	0.5896	-3.1415	12.1781
3.3174	-5.4024	5.926	-0.1741	0.2488	0.082	7.9861	-4.4621	19.5235	-0.1261	0.2478	0.0632	14.3133	-2.8494	18.5594	-0.1094	0.1182	0.0501	6.4689	-6.2735	13.8185	-0.0059	0.2297	0.0043	7.1336	-5.6946	13.5013	-0.0796	0.1997	0.0317	0.5906	-3.1552	12.1774
3.3172	-5.416	5.9254	-0.1746	0.2488	0.0821	7.9864	-4.4758	19.5237	-0.1266	0.2478	0.0633	14.3308	-2.8496	18.5325	-0.1094	0.117	0.0501	6.4689	-6.2735	13.8185	-0.0059	0.2297	0.0043	7.1336	-5.6946	13.5013	-0.0796	0.1997	0.0317	0.5896	-3.1415	12.1781
3.3348	-5.4014	5.9519	-0.1742	0.2485	0.0819	7.9864	-4.4758	19.5237	-0.1266	0.2478	0.0633	14.3307	-2.8499	18.4784	-0.1094	0.116	0.0501	6.4689	-6.2735	13.8185	-0.0059	0.2297	0.0043	7.1337	-5.6812	13.5015	-0.0791	0.1997	0.0316	0.5896	-3.1415	12.1781
3.3348	-5.4014	5.9519	-0.1742	0.2485	0.0819	7.9864	-4.4758	19.5237	-0.1266	0.2478	0.0633	14.3483	-2.85	18.4515	-0.1094	0.1148	0.0501	6.4695	-6.2866	13.8186	-0.0064	0.2297	0.0046	7.1337	-5.6812	13.5015	-0.0791	0.1997	0.0316	0.6069	-3.1415	12.2052
3.3348	-5.4014	5.9519	-0.1742	0.2485	0.0819	8.0027	-4.462	19.5488	-0.1261	0.2475	0.0632	14.3306	-2.8502	18.4242	-0.1094	0.1151	0.0501	6.4689	-6.2735	13.8185	-0.0059	0.2297	0.0043	7.0963	-5.6816	13.5009	-0.0791	0.201	0.0316	0.5896	-3.1415	12.1781
3.3348	-5.4014	5.9519	-0.1742	0.2485	0.0819	7.9861	-4.4621	19.5235	-0.1261	0.2478	0.0632	14.3301	-2.8501	18.369	-0.1093	0.1141	0.0499	6.4695	-6.2866	13.8186	-0.0064	0.2297	0.0046	7.0963	-5.6816	13.5009	-0.0791	0.201	0.0316	0.6069	-3.1415	12.2052
3.3348	-5.4014	5.9519	-0.1742	0.2485	0.0819	8.003	-4.4757	19.549	-0.1266	0.2475	0.0633	14.3479	-2.8642	18.3424	-0.1099	0.1129	0.0503	6.4695	-6.2866	13.8186	-0.0064	0.2297	0.0046	7.0949	-5.6811	13.5003	-0.0793	0.201	0.0314	0.6069	-3.1415	12.2052
3.3348	-5.4014	5.9519	-0.1742	0.2485	0.0819	8.0027	-4.462	19.5488	-0.1261	0.2475	0.0632	14.3076	-2.8645	18.342	-0.1099	0.1142	0.0503	6.4695	-6.2866	13.8186	-0.0064	0.2297	0.0046	7.095	-5.6677	13.5004	-0.0788	0.201	0.0313	0.6064	-3.1269	12.2049
3.3348	-5.4014	5.9519	-0.1742	0.2485	0.0819	8.0027	-4.462	19.5488	-0.1261	0.2475	0.0632	14.3429	-2.8646	18.3424	-0.1099	0.1126	0.0503	6.4511	-6.2873	13.8415	-0.0064	0.2304	0.0046	7.0949	-5.6811	13.5003	-0.0793	0.201	0.0314	0.6064	-3.1269	12.2049
3.3346	-5.387	5.9518	-0.1739	0.2485	0.0816	8.0027	-4.462	19.5488	-0.1261	0.2475	0.0632	14.3026	-2.8649	18.342	-0.1099	0.1139	0.0503	6.4511	-6.2873	13.8415	-0.0064	0.2304	0.0046	7.1117	-5.6809	13.5257	-0.0793	0.2007	0.0314	0.6064	-3.1269	12.2049
3.3344	-5.4006	5.9512	-0.1744	0.2485	0.0818	8.0034	-4.4759	19.5484	-0.1266	0.2475	0.0636	14.28	-2.865	18.3688	-0.1099	0.1149	0.0502	6.4511	-6.2873	13.8415	-0.0064	0.2304	0.0046	7.1117	-5.6809	13.5257	-0.0793	0.2007	0.0314	0.6064	-3.1269	12.2049
3.3344	-5.4006	5.9512	-0.1744	0.2485	0.0818	8.0034	-4.4759	19.5484	-0.1266	0.2475	0.0636	14.2976	-2.8649	18.3961	-0.1099	0.1146	0.0503	6.4507	-6.3002	13.8408	-0.0069	0.2305	0.0047	7.0949	-5.6811	13.5003	-0.0793	0.201	0.0314	0.6064	-3.1269	12.2049
3.3342	-5.3862	5.9511	-0.1741	0.2485	0.0815	8.0034	-4.4759	19.5484	-0.1266	0.2475	0.0636	14.2573	-2.8652	18.3957	-0.1099	0.1159	0.0502	6.4507	-6.3002	13.8408	-0.0069	0.2305	0.0047	7.0949	-5.6811	13.5003	-0.0793	0.201	0.0314	0.6064	-3.1269	12.2049
3.3335	-5.3722	5.9509	-0.1735	0.2486	0.0811	8.0027	-4.462	19.5488	-0.1261	0.2475	0.0632	14.2524	-2.8519	18.3966	-0.1094	0.1156	0.0501	6.4507	-6.3002	13.8408	-0.0069	0.2305	0.0047	7.0949	-5.6811	13.5003	-0.0793	0.201	0.0314	0.6078	-3.1552	12.2044
3.3335	-5.3722	5.9509	-0.1735	0.2486	0.0811	8.0027	-4.462	19.5488	-0.1261	0.2475	0.0632	14.2473	-2.8523	18.3966	-0.1094	0.1154	0.0501	6.4507	-6.3002	13.8408	-0.0069	0.2305	0.0047	7.0949	-5.6811	13.5003	-0.0793	0.201	0.0314	0.5901	-3.1406	12.1771
3.3335	-5.3722	5.9509	-0.1735	0.2486	0.0811	8.0197	-4.462	19.5235	-0.1261	0.2463	0.0632	14.2647	-2.8668	18.3699	-0.1097	0.1142	0.0504	6.4507	-6.3002	13.8408	-0.0069	0.2305	0.0047	7.1117	-5.6809	13.5257	-0.0793	0.2007	0.0314	0.6073	-3.1406	12.2042
3.3335	-5.3722	5.9509	-0.1735	0.2486	0.0811	7.9825	-4.4623	19.5225	-0.1261	0.2475	0.0632	14.242	-2.8673	18.3426	-0.1097	0.1142	0.0504	6.4507	-6.3002	13.8408	-0.0069	0.2305	0.0047	7.1117	-5.6809	13.5257	-0.0793	0.2007	0.0314	0.6078	-3.1552	12.2044
3.3335	-5.3722	5.9509	-0.1735	0.2486	0.0811	7.9825	-4.4623	19.5225	-0.1261	0.2475	0.0632	14.2421	-2.8537	18.3435	-0.1092	0.1142	0.0503	6.4507	-6.3002	13.8408	-0.0069	0.2305	0.0047	7.113	-5.6948	13.5262	-0.0797	0.2006	0.0317	0.6078	-3.1552	12.2044
3.3335	-5.3722	5.9509	-0.1735	0.2486	0.0811	7.9812	-4.4478	19.5226	-0.1257	0.2475	0.063	14.2419	-2.854	18.2893	-0.1092	0.1133	0.0503	6.4657	-6.3	13.8182	-0.0069	0.2294	0.0047	7.113	-5.6948	13.5262	-0.0797	0.2006	0.0317	0.6078	-3.1552	12.2044
3.3335	-5.3722	5.9509	-0.1735	0.2486	0.0811	7.9978	-4.4477	19.5479	-0.1257	0.2472	0.063	14.2598	-2.8681	18.2627	-0.1097	0.112	0.0507	6.4507	-6.3002	13.8408	-0.0069	0.2305	0.0047	7.1117	-5.6809	13.5257	-0.0793	0.2007	0.0314	0.6078	-3.1552	12.2044
3.3333	-5.3578	5.9508	-0.1732	0.2486	0.0809	7.9978	-4.4477	19.5479	-0.1257	0.2472	0.063	14.2595	-2.8828	18.2087	-0.11	0.1111	0.0509	6.4507	-6.3002	13.8408	-0.0069	0.2305	0.0047	7.1117	-5.6809	13.5257	-0.0793	0.2007	0.0314	0.5906	-3.1552	12.1774
3.3335	-5.3722	5.9509	-0.1735	0.2486	0.0811	7.9978	-4.4477	19.5479	-0.1257	0.2472	0.063	14.2595	-2.8828	18.2087	-0.11	0.1111	0.0509	6.4514	-6.3133	13.8409	-0.0074	0.2304	0.0051	7.1117	-5.6809	13.5257	-0.0793	0.2007	0.0314	0.6078	-3.1552	12.2044
3.3335	-5.3722	5.9509	-0.1735	0.2486	0.0811	7.999	-4.4622	19.5478	-0.1261	0.2472	0.0632	14.2594	-2.883	18.1546	-0.11	0.1102	0.0509	6.485	-6.3126	13.841	-0.0074	0.2294	0.0051	7.1117	-5.6809	13.5257	-0.0793	0.2007	0.0314	0.6078	-3.1552	12.2044
3.3335	-5.3722	5.9509	-0.1735	0.2486	0.0811	8.0363	-4.4619	19.5488	-0.1261	0.246	0.0632	14.2594	-2.883	18.1546	-0.11	0.1102	0.0509	6.4514	-6.3133	13.8409	-0.0074	0.2304	0.0051	7.1117	-5.6809	13.5257	-0.0793	0.2007	0.0314	0.6078	-3.1552	12.2044
3.3516	-5.4009	5.9245	-0.1744	0.2473	0.0818	7.9993	-4.476	19.548	-0.1266	0.2472	0.0633	14.2592	-2.8974	18.1547	-0.1104	0.1102	0.0512	6.4514	-6.3133	13.8409	-0.0074	0.2304	0.0051	7.1117	-5.6809	13.5257	-0.0793	0.2007	0.0314	0.6078	-3.1552	12.2044
3.3346	-5.387	5.9518	-0.1739	0.2485	0.0816	8.02	-4.4758	19.5236	-0.1266	0.2463	0.0633	14.2998	-2.9103	18.1543	-0.1111	0.1089	0.0514	6.4664	-6.3131	13.8183	-0.0074	0.2294	0.0051	7.1117	-5.6809	13.5257	-0.0793	0.2007	0.0314	0.6078	-3.1552	12.2044
3.2951	-5.3872	5.9505	-0.1739	0.2498	0.0816	7.9828	-4.4761	19.5227	-0.1266	0.2475	0.0633	14.2821	-2.9112	18.1281	-0.1109	0.1092	0.0516	6.4514	-6.3133	13.8409	-0.0074	0.2304	0.0051	7.1117	-5.6809	13.5257	-0.0793	0.2007	0.0314	0.6078	-3.1552	12.2044
3.2958	-5.4012	5.9507	-0.1745	0.2498	0.082	7.9828	-4.4761	19.5227	-0.1266	0.2475	0.0633	14.2825	-2.9248	18.1825	-0.1115	0.1101	0.0519	6.485	-6.3126	13.841	-0.0074	0.2294	0.0051	7.1118	-5.6675	13.5259	-0.0788	0.2007	0.0313	0.6078	-3.1552	12.2044
3.313	-5.4015	5.9241	-0.1745	0.2485	0.082	7.9828	-4.4761	19.5227	-0.1266	0.2475	0.0633	14.2825	-2.9248	18.1825	-0.1115	0.1101	0.0519	6.485	-6.3126	13.841	-0.0074	0.2294	0.0051	7.1118	-5.6675	13.5259	-0.0788	0.2007	0.0313	0.6069	-3.1415	12.2052
3.3132	-5.4159	5.9242	-0.1748	0.2485	0.0823	7.9828	-4.4761	19.5227	-0.1266	0.2475	0.0633	14.2649	-2.9246	18.2094	-0.1115	0.1113	0.0519	6.485	-6.3126	13.841	-0.0074	0.2294	0.0051	7.1118	-5.6675	13.5259	-0.0788	0.2007	0.0313	0.6069	-3.1415	12.2052
3.3132	-5.4159	5.9242	-0.1748	0.2485	0.0823	7.9828	-4.4761	19.5227	-0.1266	0.2475	0.0633	14.265	-2.9251	18.2645	-0.1113	0.1123	0.052	6.485	-6.3126	13.841	-0.0074	0.2294	0.0051	7.1118	-5.6675	13.5259	-0.0788	0.2007	0.0313	0.6242	-3.1419	12.1781
3.3134	-5.4024	5.9248	-0.1743	0.2485	0.0821	7.9828	-4.4761	19.5227	-0.1266	0.2475	0.0633	14.2826	-2.9258	18.2928	-0.1111	0.112	0.0522	6.485	-6.3126	13.841	-0.0074	0.2294	0.0051	7.1131	-5.6815	13.5263	-0.0791	0.2006	0.0316	0.6242	-3.1419	12.1781
3.3134	-5.4024	5.9248	-0.1743	0.2485	0.0821	7.9828	-4.4761	19.5227	-0.1266	0.2475	0.0633	14.265	-2.9256	18.3197	-0.1112	0.1133	0.0522	6.485	-6.3126	13.841	-0.0074	0.2294	0.0051	7.1117	-5.6809	13.5257	-0.0793	0.2007	0.0314	0.6242	-3.1419	12.1781
3.3134	-5.4024	5.9248	-0.1743	0.2485	0.0821	7.9828	-4.4761	19.5227	-0.1266	0.2475	0.0633	14.2825	-2.9399	18.3471	-0.1115	0.113	0.0524	6.4844	-6.2995	13.8409	-0.0069	0.2294	0.0047	7.1117	-5.6809	13.5257	-0.0793	0.2007	0.0314	0.6242	-3.1419	12.1781
3.3134	-5.4024	5.9248	-0.1743	0.2485	0.0821	7.9828	-4.4761	19.5227	-0.1266	0.2475	0.0633	14.265	-2.9261	18.3749	-0.111	0.1142	0.0523	6.4844	-6.2995	13.8409	-0.0069	0.2294	0.0047	7.1118	-5.6675	13.5259	-0.0788	0.2007	0.0313	0.6242	-3.1419	12.1781
3.3134	-5.4024	5.9248	-0.1743	0.2485	0.0821	7.9828	-4.4761	19.5227	-0.1266	0.2475	0.0633	14.265	-2.9261	18.3749	-0.111	0.1142	0.0523	6.4844	-6.2995	13.8409	-0.0069	0.2294	0.0047	7.1117	-5.6809	13.5257	-0.0793	0.2007	0.0314	0.6069	-3.1415	12.2052
3.3136	-5.4167	5.9249	-0.1746	0.2485	0.0824	7.9993	-4.476	19.548	-0.1266	0.2472	0.0633	14.2649	-2.9402	18.4292	-0.1114	0.1152	0.0525	6.4844	-6.2995	13.8409	-0.0069	0.2294	0.0047	7.1117	-5.6809	13.5257	-0.0793	0.2007	0.0314	0.5675	-3.1417	12.2045
3.3136	-5.4167	5.9249	-0.1746	0.2485	0.0824	7.9993	-4.476	19.548	-0.1266	0.2472	0.0633	14.2474	-2.94	18.4561	-0.1114	0.1164	0.0525	6.4844	-6.2995	13.8409	-0.0069	0.2294	0.0047	7.111	-5.6675	13.526	-0.0788	0.2007	0.0311	0.5675	-3.1417	12.2045
3.3136	-5.4167	5.9249	-0.1746	0.2485	0.0824	7.9828	-4.4761	19.5227	-0.1266	0.2475	0.0633	14.2474	-2.94	18.4561	-0.1114	0.1164	0.0525	6.4844	-6.2995	13.8409	-0.0069	0.2294	0.0047	7.111	-5.6675	13.526	-0.0788	0.2007	0.0311	0.5675	-3.1417	12.2045
3.3136	-5.4167	5.9249	-0.1746	0.2485	0.0824	7.9828	-4.4761	19.5227	-0.1266	0.2475	0.0633	14.2299	-2.9262	18.4838	-0.1109	0.1176	0.0524	6.4844	-6.2995	13.8409	-0.0069	0.2294	0.0047	7.111	-5.6675	13.526	-0.0788	0.2007	0.0311	0.5675	-3.1417	12.2045
3.3136	-5.4167	5.9249	-0.1746	0.2485	0.0824	7.9993	-4.476	19.548	-0.1266	0.2472	0.0633	14.2476	-2.9261	18.5111	-0.1109	0.1173	0.0524	6.4844	-6.2995	13.8409	-0.0069	0.2294	0.0047	7.111	-5.6675	13.526	-0.0788	0.2007	0.0311	0.5675	-3.1417	12.2045
3.3314	-5.4166	5.9515	-0.1746	0.2482	0.0824	7.9993	-4.476	19.548	-0.1266	0.2472	0.0633	14.2301	-2.9259	18.538	-0.1109	0.1186	0.0524	6.4657	-6.3	13.8182	-0.0069	0.2294	0.0047	7.1117	-5.6809	13.5257	-0.0793	0.2007	0.0314	0.5675	-3.1417	12.2045
3.3314	-5.4166	5.9515	-0.1746	0.2482	0.0824	7.9993	-4.476	19.548	-0.1266	0.2472	0.0633	14.2477	-2.9258	18.5652	-0.1109	0.1183	0.0524	6.4664	-6.3131	13.8183	-0.0074	0.2294	0.0051	7.1117	-5.6809	13.5257	-0.0793	0.2007	0.0314	0.5675	-3.1417	12.2045
3.3314	-5.4166	5.9515	-0.1746	0.2482	0.0824	7.9993	-4.476	19.548	-0.1266	0.2472	0.0633	14.2475	-2.9116	18.6191	-0.1104	0.1192	0.052	6.4657	-6.3	13.8182	-0.0069	0.2294	0.0047	7.1117	-5.6809	13.5257	-0.0793	0.2007	0.0314	0.6069	-3.1415	12.2052
3.3321	-5.4306	5.9518	-0.1751	0.2482	0.0828	8.0006	-4.4905	19.5479	-0.127	0.2472	0.0636	14.2479	-2.9255	18.6194	-0.1109	0.1192	0.0524	6.4664	-6.3131	13.8183	-0.0074	0.2294	0.0051	7.1117	-5.6809	13.5257	-0.0793	0.2007	0.0314	0.6069	-3.1415	12.2052
3.3321	-5.4306	5.9518	-0.1751	0.2482	0.0828	7.984	-4.4906	19.5226	-0.127	0.2475	0.0636	14.2074	-2.9116	18.6729	-0.1104	0.1214	0.052	6.4664	-6.3131	13.8183	-0.0074	0.2294	0.0051	7.1117	-5.6809	13.5257	-0.0793	0.2007	0.0314	0.6069	-3.1415	12.2052
3.3143	-5.4308	5.9251	-0.1752	0.2485	0.0828	7.9828	-4.4761	19.5227	-0.1266	0.2475	0.0633	14.2075	-2.9113	18.727	-0.1105	0.1224	0.052	6.4664	-6.3131	13.8183	-0.0074	0.2294	0.0051	7.1284	-5.681	13.5003	-0.0793	0.1995	0.0314	0.6064	-3.1269	12.2049
3.3136	-5.4167	5.9249	-0.1746	0.2485	0.0824	7.9828	-4.4761	19.5227	-0.1266	0.2475	0.0633	14.2075	-2.9113	18.727	-0.1105	0.1224	0.052	6.4664	-6.3131	13.8183	-0.0074	0.2294	0.0051	7.1284	-5.681	13.5003	-0.0793	0.1995	0.0314	0.6069	-3.1415	12.2052
3.3136	-5.4167	5.9249	-0.1746	0.2485	0.0824	7.9828	-4.4761	19.5227	-0.1266	0.2475	0.0633	14.1848	-2.8831	18.7535	-0.1096	0.1234	0.0513	6.4664	-6.3131	13.8183	-0.0074	0.2294	0.0051	7.1284	-5.681	13.5003	-0.0793	0.1995	0.0314	0.5896	-3.1415	12.1781
3.3136	-5.4167	5.9249	-0.1746	0.2485	0.0824	7.9828	-4.4761	19.5227	-0.1266	0.2475	0.0633	14.2025	-2.869	18.7265	-0.1092	0.1221	0.0511	6.4664	-6.3131	13.8183	-0.0074	0.2294	0.0051	7.1284	-5.681	13.5003	-0.0793	0.1995	0.0314	0.5896	-3.1415	12.1781
3.3136	-5.4167	5.9249	-0.1746	0.2485	0.0824	7.9828	-4.4761	19.5227	-0.1266	0.2475	0.0633	14.2024	-2.8825	18.7256	-0.1097	0.1221	0.0512	6.4664	-6.3131	13.8183	-0.0074	0.2294	0.0051	7.1284	-5.681	13.5003	-0.0793	0.1995	0.0314	0.6069	-3.1419	12.151
3.3143	-5.4308	5.9251	-0.1752	0.2485	0.0828	7.9835	-4.49	19.5223	-0.1272	0.2475	0.0637	14.1618	-2.8684	18.6698	-0.1094	0.1224	0.0507	6.4661	-6.2997	13.8179	-0.0071	0.2294	0.0049	7.1276	-5.6676	13.5006	-0.0788	0.1995	0.0311	0.5896	-3.1415	12.1781
3.3136	-5.4167	5.9249	-0.1746	0.2485	0.0824	7.9832	-4.4763	19.5221	-0.1267	0.2475	0.0636	14.1796	-2.8542	18.6427	-0.109	0.1212	0.0505	6.4664	-6.3131	13.8183	-0.0074	0.2294	0.0051	7.1263	-5.6537	13.5001	-0.0784	0.1996	0.0309	0.5891	-3.1269	12.1779
3.3143	-5.4308	5.9251	-0.1752	0.2485	0.0828	7.9832	-4.4763	19.5221	-0.1267	0.2475	0.0636	14.1796	-2.8537	18.5876	-0.1092	0.1202	0.0503	6.4661	-6.2997	13.8179	-0.0071	0.2294	0.0049	7.1271	-5.6671	13.4999	-0.079	0.1995	0.0312	0.5891	-3.1269	12.1779
3.2963	-5.4165	5.8984	-0.1748	0.2488	0.0825	7.9832	-4.4763	19.5221	-0.1267	0.2475	0.0636	14.1796	-2.8537	18.5876	-0.1092	0.1202	0.0503	6.4813	-6.2997	13.8409	-0.0071	0.2291	0.0049	7.1271	-5.6537	13.5	-0.0784	0.1996	0.0311	0.5891	-3.1269	12.1779
3.2791	-5.4163	5.9251	-0.1749	0.25	0.0825	7.9832	-4.4763	19.5221	-0.1267	0.2475	0.0636	14.1795	-2.8532	18.5324	-0.1093	0.1193	0.0502	6.4813	-6.2997	13.8409	-0.0071	0.2291	0.0049	7.1271	-5.6537	13.5	-0.0784	0.1996	0.0311	0.5891	-3.1269	12.1779
3.2963	-5.4165	5.8984	-0.1748	0.2488	0.0825	7.9819	-4.4617	19.5222	-0.1263	0.2475	0.0633	14.1796	-2.8392	18.4781	-0.109	0.1183	0.05	6.4813	-6.2997	13.8409	-0.0071	0.2291	0.0049	7.1271	-5.6537	13.5	-0.0784	0.1996	0.0311	0.5891	-3.1269	12.1779
3.2963	-5.4165	5.8984	-0.1748	0.2488	0.0825	7.9819	-4.4617	19.5222	-0.1263	0.2475	0.0633	14.2146	-2.8531	18.4234	-0.1095	0.1159	0.0501	6.4813	-6.2997	13.8409	-0.0071	0.2291	0.0049	7.1271	-5.6537	13.5	-0.0784	0.1996	0.0311	0.5891	-3.1269	12.1779
3.2963	-5.4165	5.8984	-0.1748	0.2488	0.0825	7.9819	-4.4617	19.5222	-0.1263	0.2475	0.0633	14.1567	-2.8527	18.3948	-0.1097	0.1174	0.05	6.4813	-6.2997	13.8409	-0.0071	0.2291	0.0049	7.1271	-5.6537	13.5	-0.0784	0.1996	0.0311	0.5891	-3.1269	12.1779
3.2963	-5.4165	5.8984	-0.1748	0.2488	0.0825	7.9819	-4.4617	19.5222	-0.1263	0.2475	0.0633	14.2144	-2.8384	18.4222	-0.1091	0.1158	0.0496	6.4813	-6.2997	13.8409	-0.0071	0.2291	0.0049	7.1271	-5.6537	13.5	-0.0784	0.1996	0.0311	0.6064	-3.1269	12.2049
3.2963	-5.4165	5.8984	-0.1748	0.2488	0.0825	7.9819	-4.4617	19.5222	-0.1263	0.2475	0.0633	14.2144	-2.8384	18.4222	-0.1091	0.1158	0.0496	6.4813	-6.2997	13.8409	-0.0071	0.2291	0.0049	7.0897	-5.6541	13.4995	-0.0785	0.2008	0.0311	0.6069	-3.1415	12.2052
3.2963	-5.4165	5.8984	-0.1748	0.2488	0.0825	7.9819	-4.4617	19.5222	-0.1263	0.2475	0.0633	14.1741	-2.8387	18.4218	-0.1091	0.1171	0.0496	6.4813	-6.2997	13.8409	-0.0071	0.2291	0.0049	7.0897	-5.6541	13.4995	-0.0785	0.2008	0.0311	0.6069	-3.1415	12.2052
3.3141	-5.4164	5.9251	-0.1748	0.2485	0.0825	7.9819	-4.4617	19.5222	-0.1263	0.2475	0.0633	14.1918	-2.8386	18.4491	-0.1091	0.1168	0.0496	6.4477	-6.3004	13.8408	-0.0071	0.2302	0.0049	7.0897	-5.6541	13.4995	-0.0785	0.2008	0.0311	0.5675	-3.1417	12.2045
3.2963	-5.4165	5.8984	-0.1748	0.2488	0.0825	7.9819	-4.4617	19.5222	-0.1263	0.2475	0.0633	14.192	-2.8242	18.4489	-0.1088	0.1168	0.0494	6.481	-6.2864	13.8404	-0.0068	0.2291	0.0046	7.0904	-5.6675	13.4993	-0.079	0.2007	0.0314	0.6069	-3.1415	12.2052
3.3141	-5.4164	5.9251	-0.1748	0.2485	0.0825	7.9819	-4.4617	19.5222	-0.1263	0.2475	0.0633	14.192	-2.8242	18.4489	-0.1088	0.1168	0.0494	6.481	-6.2864	13.8404	-0.0068	0.2291	0.0046	7.0904	-5.6675	13.4993	-0.079	0.2007	0.0314	0.6069	-3.1415	12.2052
3.3141	-5.4164	5.9251	-0.1748	0.2485	0.0825	7.9819	-4.4617	19.5222	-0.1263	0.2475	0.0633	14.192	-2.8242	18.4489	-0.1088	0.1168	0.0494	6.481	-6.2864	13.8404	-0.0068	0.2291	0.0046	7.1278	-5.6671	13.4998	-0.079	0.1995	0.0314	0.6069	-3.1415	12.2052
3.3132	-5.388	5.9247	-0.1739	0.2485	0.0819	7.9819	-4.4617	19.5222	-0.1263	0.2475	0.0633	14.2096	-2.8377	18.4753	-0.1093	0.1165	0.0495	6.481	-6.2864	13.8404	-0.0068	0.2291	0.0046	7.1072	-5.6674	13.5247	-0.079	0.2004	0.0314	0.6069	-3.1415	12.2052
3.3132	-5.388	5.9247	-0.1739	0.2485	0.0819	7.9819	-4.4617	19.5222	-0.1263	0.2475	0.0633	14.1921	-2.8239	18.503	-0.1088	0.1178	0.0493	6.481	-6.2864	13.8404	-0.0068	0.2291	0.0046	7.1072	-5.6674	13.5247	-0.079	0.2004	0.0314	0.6069	-3.1415	12.2052
3.3138	-5.402	5.925	-0.1745	0.2485	0.0823	7.9985	-4.4616	19.5475	-0.1263	0.2472	0.0633	14.1922	-2.8236	18.5572	-0.1088	0.1187	0.0493	6.4478	-6.2741	13.841	-0.0063	0.2301	0.0045	7.0906	-5.6673	13.5501	-0.079	0.2016	0.0314	0.6069	-3.1415	12.2052
3.3132	-5.388	5.9247	-0.1739	0.2485	0.0819	7.9985	-4.4616	19.5475	-0.1263	0.2472	0.0633	14.1698	-2.8385	18.5853	-0.1092	0.1197	0.0498	6.4474	-6.287	13.8403	-0.0068	0.2302	0.0046	7.0906	-5.6673	13.5501	-0.079	0.2016	0.0314	0.6069	-3.1415	12.2052
3.3137	-5.4155	5.9243	-0.175	0.2485	0.0824	7.9985	-4.4616	19.5475	-0.1263	0.2472	0.0633	14.1699	-2.839	18.6405	-0.1091	0.1206	0.05	6.4474	-6.287	13.8403	-0.0068	0.2302	0.0046	7.1072	-5.6674	13.5247	-0.079	0.2004	0.0314	0.6069	-3.1415	12.2052
3.3138	-5.402	5.925	-0.1745	0.2485	0.0823	7.9985	-4.4616	19.5475	-0.1263	0.2472	0.0633	14.1699	-2.8394	18.6957	-0.1089	0.1216	0.0501	6.4813	-6.2997	13.8409	-0.0071	0.2291	0.0049	7.1112	-5.667	13.5252	-0.079	0.2007	0.0314	0.6069	-3.1415	12.2052
3.3138	-5.402	5.925	-0.1745	0.2485	0.0823	7.9985	-4.4616	19.5475	-0.1263	0.2472	0.0633	14.1701	-2.8256	18.7507	-0.1084	0.1225	0.05	6.4813	-6.2997	13.8409	-0.0071	0.2291	0.0049	7.1279	-5.6803	13.5505	-0.0795	0.2003	0.0315	0.6069	-3.1415	12.2052
3.3138	-5.402	5.925	-0.1745	0.2485	0.0823	7.9985	-4.4616	19.5475	-0.1263	0.2472	0.0633	14.17	-2.8396	18.805	-0.1088	0.1235	0.0502	6.4813	-6.2997	13.8409	-0.0071	0.2291	0.0049	7.1279	-5.6803	13.5505	-0.0795	0.2003	0.0315	0.6069	-3.1415	12.2052
3.3316	-5.4018	5.9516	-0.1745	0.2482	0.0823	7.9613	-4.462	19.5466	-0.1263	0.2484	0.0634	14.1298	-2.8404	18.8598	-0.1086	0.1257	0.0503	6.4477	-6.3004	13.8408	-0.0071	0.2302	0.0049	7.1124	-5.6943	13.5255	-0.0799	0.2006	0.0318	0.6069	-3.1415	12.2052
3.3316	-5.4018	5.9516	-0.1745	0.2482	0.0823	7.9783	-4.462	19.5212	-0.1263	0.2472	0.0633	14.1122	-2.8407	18.9418	-0.1085	0.1279	0.0504	6.4477	-6.3004	13.8408	-0.0071	0.2302	0.0049	7.1124	-5.6943	13.5255	-0.0799	0.2006	0.0318	0.6069	-3.1415	12.2052
3.3316	-5.4018	5.9516	-0.1745	0.2482	0.0823	7.9783	-4.462	19.5212	-0.1263	0.2472	0.0633	14.1526	-2.8401	18.9964	-0.1085	0.1276	0.0504	6.4477	-6.3004	13.8408	-0.0071	0.2302	0.0049	7.1117	-5.6809	13.5257	-0.0793	0.2007	0.0314	0.6069	-3.1415	12.2052
3.3488	-5.4021	5.925	-0.1744	0.247	0.0823	7.9795	-4.4765	19.5211	-0.1267	0.2472	0.0636	14.1124	-2.8409	19.0512	-0.1083	0.1298	0.0505	6.4813	-6.2997	13.8409	-0.0071	0.2291	0.0049	7.1117	-5.6809	13.5257	-0.0793	0.2007	0.0314	0.6069	-3.1415	12.2052
3.3094	-5.4023	5.9236	-0.1745	0.2482	0.0823	7.9795	-4.4765	19.5211	-0.1267	0.2472	0.0636	14.1125	-2.8406	19.1053	-0.1084	0.1307	0.0505	6.4813	-6.2997	13.8409	-0.0071	0.2291	0.0049	7.1124	-5.6943	13.5255	-0.0799	0.2006	0.0318	0.6069	-3.1415	12.2052
3.2916	-5.4025	5.897	-0.1745	0.2485	0.0823	7.9795	-4.4765	19.5211	-0.1267	0.2472	0.0636	14.1125	-2.8406	19.1053	-0.1084	0.1307	0.0505	6.4813	-6.2997	13.8409	-0.0071	0.2291	0.0049	7.1291	-5.6944	13.5001	-0.0798	0.1994	0.0318	0.6069	-3.1415	12.2052
3.3138	-5.402	5.925	-0.1745	0.2485	0.0823	7.9613	-4.462	19.5466	-0.1263	0.2484	0.0634	14.1528	-2.8403	19.1057	-0.1084	0.1295	0.0506	6.4813	-6.2997	13.8409	-0.0071	0.2291	0.0049	7.1111	-5.6804	13.525	-0.0795	0.2007	0.0315	0.6069	-3.1415	12.2052
3.3312	-5.3887	5.8989	-0.1739	0.2473	0.0822	7.9783	-4.462	19.5212	-0.1263	0.2472	0.0633	14.153	-2.8259	19.1055	-0.108	0.1295	0.0503	6.4813	-6.2997	13.8409	-0.0071	0.2291	0.0049	7.1278	-5.6805	13.4996	-0.0795	0.1995	0.0316	0.6069	-3.1415	12.2052
3.2916	-5.4025	5.897	-0.1745	0.2485	0.0823	7.9783	-4.462	19.5212	-0.1263	0.2472	0.0633	14.1529	-2.8395	19.1047	-0.1085	0.1295	0.0504	6.4813	-6.2997	13.8409	-0.0071	0.2291	0.0049	7.1271	-5.6671	13.4999	-0.079	0.1995	0.0312	0.6069	-3.1415	12.2052
3.2744	-5.4022	5.9236	-0.1745	0.2498	0.0823	7.9783	-4.462	19.5212	-0.1263	0.2472	0.0633	14.1531	-2.8252	19.1045	-0.1082	0.1294	0.0502	6.4813	-6.2997	13.8409	-0.0071	0.2291	0.0049	7.1278	-5.6805	13.4996	-0.0795	0.1995	0.0316	0.5896	-3.1415	12.1781
3.3316	-5.4018	5.9516	-0.1745	0.2482	0.0823	7.9786	-4.4758	19.5214	-0.1269	0.2472	0.0634	14.153	-2.8388	19.1036	-0.1087	0.1294	0.0503	6.4813	-6.2997	13.8409	-0.0071	0.2291	0.0049	7.1278	-5.6805	13.4996	-0.0795	0.1995	0.0316	0.5896	-3.1415	12.1781
3.3316	-5.4018	5.9516	-0.1745	0.2482	0.0823	7.9786	-4.4758	19.5214	-0.1269	0.2472	0.0634	14.1527	-2.8248	19.1034	-0.1082	0.1294	0.0499	6.4819	-6.3128	13.841	-0.0076	0.2291	0.0052	7.1271	-5.6671	13.4999	-0.079	0.1995	0.0312	0.5896	-3.1415	12.1781
3.3316	-5.4018	5.9516	-0.1745	0.2482	0.0823	7.9783	-4.462	19.5212	-0.1263	0.2472	0.0633	14.1527	-2.8248	19.1034	-0.1082	0.1294	0.0499	6.4819	-6.3128	13.841	-0.0076	0.2291	0.0052	7.1278	-5.6805	13.4996	-0.0795	0.1995	0.0316	0.6069	-3.1419	12.151
3.3314	-5.3874	5.9515	-0.1741	0.2482	0.082	7.9783	-4.462	19.5212	-0.1263	0.2472	0.0633	14.1353	-2.8103	19.1301	-0.1078	0.1307	0.0497	6.4819	-6.3128	13.841	-0.0076	0.2291	0.0052	7.0904	-5.6809	13.4991	-0.0795	0.2007	0.0316	0.5896	-3.1415	12.1781
3.3314	-5.3874	5.9515	-0.1741	0.2482	0.082	7.9613	-4.462	19.5466	-0.1263	0.2484	0.0634	14.1353	-2.8103	19.1301	-0.1078	0.1307	0.0497	6.4483	-6.3135	13.8409	-0.0076	0.2302	0.0052	7.0904	-5.6809	13.4991	-0.0795	0.2007	0.0316	0.5896	-3.1415	12.1781
3.3306	-5.387	5.9506	-0.1741	0.2482	0.0818	7.9783	-4.462	19.5212	-0.1263	0.2472	0.0633	14.1353	-2.8103	19.1301	-0.1078	0.1307	0.0497	6.4483	-6.3135	13.8409	-0.0076	0.2302	0.0052	7.0897	-5.6675	13.4993	-0.079	0.2008	0.0312	0.5848	-3.1421	12.1774
3.3306	-5.387	5.9506	-0.1741	0.2482	0.0818	7.9948	-4.4619	19.5465	-0.1263	0.2469	0.0633	14.1353	-2.8103	19.1301	-0.1078	0.1307	0.0497	6.4483	-6.3135	13.8409	-0.0076	0.2302	0.0052	7.0897	-5.6675	13.4993	-0.079	0.2008	0.0312	0.5675	-3.1417	12.2045
3.309	-5.4015	5.9229	-0.1747	0.2482	0.0821	7.9948	-4.4619	19.5465	-0.1263	0.2469	0.0633	14.1529	-2.8105	19.1032	-0.1078	0.1294	0.0497	6.4481	-6.3001	13.8404	-0.0073	0.2302	0.005	7.0904	-5.6809	13.4991	-0.0795	0.2007	0.0316	0.5675	-3.1421	12.1504
3.2918	-5.4012	5.9496	-0.1747	0.2495	0.0821	7.9783	-4.462	19.5212	-0.1263	0.2472	0.0633	14.1529	-2.8105	19.1032	-0.1078	0.1294	0.0497	6.4481	-6.3001	13.8404	-0.0073	0.2302	0.005	7.0904	-5.6809	13.4991	-0.0795	0.2007	0.0316	0.5502	-3.1417	12.1774
3.309	-5.4015	5.9229	-0.1747	0.2482	0.0821	7.9783	-4.462	19.5212	-0.1263	0.2472	0.0633	14.1529	-2.8105	19.1032	-0.1078	0.1294	0.0497	6.4474	-6.287	13.8403	-0.0068	0.2302	0.0046	7.0904	-5.6809	13.4991	-0.0795	0.2007	0.0316	0.5502	-3.1417	12.1774
3.3086	-5.4018	5.9228	-0.1745	0.2483	0.082	7.9783	-4.462	19.5212	-0.1263	0.2472	0.0633	14.1529	-2.8105	19.1032	-0.1078	0.1294	0.0497	6.4481	-6.3001	13.8404	-0.0073	0.2302	0.005	7.0904	-5.6809	13.4991	-0.0795	0.2007	0.0316	0.5896	-3.1415	12.1781
3.3094	-5.4023	5.9236	-0.1745	0.2482	0.0823	7.9783	-4.462	19.5212	-0.1263	0.2472	0.0633	14.1527	-2.8248	19.1034	-0.1082	0.1294	0.0499	6.4481	-6.3001	13.8404	-0.0073	0.2302	0.005	7.0904	-5.6809	13.4991	-0.0795	0.2007	0.0316	0.6069	-3.1415	12.2052
3.3094	-5.4023	5.9236	-0.1745	0.2482	0.0823	7.9783	-4.462	19.5212	-0.1263	0.2472	0.0633	14.1351	-2.8247	19.1303	-0.1082	0.1307	0.0499	6.4481	-6.3001	13.8404	-0.0073	0.2302	0.005	7.0904	-5.6809	13.4991	-0.0795	0.2007	0.0316	0.6242	-3.1419	12.1781
3.3094	-5.4023	5.9236	-0.1745	0.2482	0.0823	7.9783	-4.462	19.5212	-0.1263	0.2472	0.0633	14.1527	-2.8248	19.1034	-0.1082	0.1294	0.0499	6.4631	-6.3	13.8178	-0.0073	0.2291	0.005	7.0904	-5.6809	13.4991	-0.0795	0.2007	0.0316	0.6069	-3.1415	12.2052
3.2699	-5.4025	5.9223	-0.1745	0.2495	0.0823	7.9783	-4.462	19.5212	-0.1263	0.2472	0.0633	14.1528	-2.8112	19.1042	-0.1076	0.1295	0.0498	6.4783	-6.3	13.8408	-0.0073	0.2288	0.005	7.0904	-5.6809	13.4991	-0.0795	0.2007	0.0316	0.6069	-3.1415	12.2052
3.2521	-5.4027	5.8956	-0.1745	0.2498	0.0823	7.9783	-4.462	19.5212	-0.1263	0.2472	0.0633	14.1528	-2.8112	19.1042	-0.1076	0.1295	0.0498	6.4633	-6.3001	13.8634	-0.0073	0.2299	0.005	7.1072	-5.6808	13.5245	-0.0795	0.2004	0.0316	0.6069	-3.1415	12.2052
3.2521	-5.4027	5.8956	-0.1745	0.2498	0.0823	7.9786	-4.4758	19.5214	-0.1269	0.2472	0.0634	14.1526	-2.8256	19.1044	-0.108	0.1295	0.0501	6.4783	-6.3	13.8408	-0.0073	0.2288	0.005	7.0904	-5.6809	13.4991	-0.0795	0.2007	0.0316	0.6069	-3.1415	12.2052
3.2521	-5.4027	5.8956	-0.1745	0.2498	0.0823	7.9786	-4.4758	19.5214	-0.1269	0.2472	0.0634	14.1526	-2.8256	19.1044	-0.108	0.1295	0.0501	6.4783	-6.3	13.8408	-0.0073	0.2288	0.005	7.0904	-5.6809	13.4991	-0.0795	0.2007	0.0316	0.6069	-3.1415	12.2052
3.2521	-5.4027	5.8956	-0.1745	0.2498	0.0823	7.9778	-4.4618	19.5218	-0.1263	0.2472	0.0631	14.1122	-2.8395	19.1032	-0.1085	0.1307	0.0502	6.4785	-6.3134	13.8413	-0.0076	0.2288	0.0052	7.0904	-5.6809	13.4991	-0.0795	0.2007	0.0316	0.6069	-3.1415	12.2052
3.2521	-5.4027	5.8956	-0.1745	0.2498	0.0823	7.9786	-4.4758	19.5214	-0.1269	0.2472	0.0634	14.1525	-2.8392	19.1036	-0.1085	0.1295	0.0502	6.4785	-6.3134	13.8413	-0.0076	0.2288	0.0052	7.0904	-5.6809	13.4991	-0.0795	0.2007	0.0316	0.6242	-3.1419	12.1781
3.2699	-5.4025	5.9223	-0.1745	0.2495	0.0823	7.9786	-4.4758	19.5214	-0.1269	0.2472	0.0634	14.1525	-2.8392	19.1036	-0.1085	0.1295	0.0502	6.4781	-6.3263	13.8405	-0.0081	0.2289	0.0053	7.0904	-5.6809	13.4991	-0.0795	0.2007	0.0316	0.6242	-3.1419	12.1781
3.2521	-5.4027	5.8956	-0.1745	0.2498	0.0823	7.9786	-4.4758	19.5214	-0.1269	0.2472	0.0634	14.1525	-2.8392	19.1036	-0.1085	0.1295	0.0502	6.4783	-6.3	13.8408	-0.0073	0.2288	0.005	7.0904	-5.6809	13.4991	-0.0795	0.2007	0.0316	0.6242	-3.1419	12.1781
3.3094	-5.4023	5.9236	-0.1745	0.2482	0.0823	7.9786	-4.4758	19.5214	-0.1269	0.2472	0.0634	14.1122	-2.8395	19.1032	-0.1085	0.1307	0.0502	6.4785	-6.3134	13.8413	-0.0076	0.2288	0.0052	7.0904	-5.6809	13.4991	-0.0795	0.2007	0.0316	0.6242	-3.1419	12.1781
3.3094	-5.4023	5.9236	-0.1745	0.2482	0.0823	7.9778	-4.4618	19.5218	-0.1263	0.2472	0.0631	14.1122	-2.8395	19.1032	-0.1085	0.1307	0.0502	6.4783	-6.3	13.8408	-0.0073	0.2288	0.005	7.0904	-5.6809	13.4991	-0.0795	0.2007	0.0316	0.6063	-3.1558	12.1501
3.3094	-5.4023	5.9236	-0.1745	0.2482	0.0823	7.9778	-4.4618	19.5218	-0.1263	0.2472	0.0631	14.1123	-2.8259	19.104	-0.108	0.1307	0.05	6.4783	-6.3	13.8408	-0.0073	0.2288	0.005	7.0904	-5.6809	13.4991	-0.0795	0.2007	0.0316	0.589	-3.1553	12.1771
3.3094	-5.4023	5.9236	-0.1745	0.2482	0.0823	7.9788	-4.4626	19.5215	-0.1261	0.2472	0.0632	14.1123	-2.8259	19.104	-0.108	0.1307	0.05	6.4631	-6.3	13.8178	-0.0073	0.2291	0.005	7.0891	-5.667	13.4986	-0.0792	0.2008	0.0313	0.6063	-3.1558	12.1501
3.2699	-5.4025	5.9223	-0.1745	0.2495	0.0823	7.9954	-4.4624	19.5468	-0.1261	0.2469	0.0632	14.1121	-2.8403	19.1042	-0.1084	0.1307	0.0503	6.4783	-6.3	13.8408	-0.0073	0.2288	0.005	7.0891	-5.667	13.4986	-0.0792	0.2008	0.0313	0.589	-3.1553	12.1771
3.3094	-5.4023	5.9236	-0.1745	0.2482	0.0823	7.9788	-4.4626	19.5215	-0.1261	0.2472	0.0632	14.1348	-2.8265	19.0782	-0.1078	0.1298	0.0502	6.4481	-6.3001	13.8404	-0.0073	0.2302	0.005	7.0891	-5.667	13.4986	-0.0792	0.2008	0.0313	0.5896	-3.1415	12.1781
3.2699	-5.4025	5.9223	-0.1745	0.2495	0.0823	7.9788	-4.4626	19.5215	-0.1261	0.2472	0.0632	14.1522	-2.8411	19.0515	-0.1081	0.1285	0.0505	6.4481	-6.3001	13.8404	-0.0073	0.2302	0.005	7.0891	-5.667	13.4986	-0.0792	0.2008	0.0313	0.5896	-3.1415	12.1781
3.2699	-5.4025	5.9223	-0.1745	0.2495	0.0823	7.9954	-4.4624	19.5468	-0.1261	0.2469	0.0632	14.1347	-2.8559	19.0255	-0.1085	0.1288	0.0509	6.4817	-6.2994	13.8405	-0.0073	0.2291	0.005	7.0891	-5.667	13.4986	-0.0792	0.2008	0.0313	0.5896	-3.1415	12.1781
3.2702	-5.4169	5.9224	-0.1749	0.2495	0.0825	7.9581	-4.4628	19.5459	-0.1261	0.2481	0.0632	14.1341	-2.8566	18.9713	-0.1082	0.1279	0.0508	6.4817	-6.2994	13.8405	-0.0073	0.2291	0.005	7.0898	-5.6804	13.4984	-0.0797	0.2007	0.0317	0.589	-3.1553	12.1771
3.2874	-5.4172	5.8957	-0.1748	0.2482	0.0825	7.9954	-4.4624	19.5468	-0.1261	0.2469	0.0632	14.1743	-2.843	18.9184	-0.1077	0.1257	0.0507	6.4515	-6.2996	13.8401	-0.0073	0.2304	0.005	7.0891	-5.667	13.4986	-0.0792	0.2008	0.0313	0.5896	-3.1415	12.1781
3.2702	-5.4169	5.9224	-0.1749	0.2495	0.0825	7.9581	-4.4628	19.5459	-0.1261	0.2481	0.0632	14.1921	-2.8579	18.8928	-0.108	0.1245	0.0513	6.4665	-6.2995	13.8175	-0.0073	0.2294	0.005	7.0891	-5.667	13.4986	-0.0792	0.2008	0.0313	0.5896	-3.1415	12.1781
3.2702	-5.4169	5.9224	-0.1749	0.2495	0.0825	7.9581	-4.4628	19.5459	-0.1261	0.2481	0.0632	14.1918	-2.8726	18.8388	-0.1083	0.1236	0.0515	6.4665	-6.2995	13.8175	-0.0073	0.2294	0.005	7.1265	-5.6532	13.4994	-0.0786	0.1996	0.0312	0.5891	-3.1269	12.1779
3.3051	-5.417	5.9224	-0.1748	0.2479	0.0825	7.9581	-4.4628	19.5459	-0.1261	0.2481	0.0632	14.1741	-2.8594	18.7583	-0.1077	0.1229	0.0514	6.4665	-6.2995	13.8175	-0.0073	0.2294	0.005	7.0891	-5.6536	13.4988	-0.0787	0.2008	0.0312	0.5891	-3.1269	12.1779
3.3051	-5.417	5.9224	-0.1748	0.2479	0.0825	7.9584	-4.4766	19.546	-0.1267	0.2481	0.0633	14.2143	-2.8594	18.7045	-0.1077	0.1207	0.0514	6.4665	-6.2995	13.8175	-0.0073	0.2294	0.005	7.1265	-5.6532	13.4994	-0.0786	0.1996	0.0312	0.5896	-3.1415	12.1781
3.3051	-5.417	5.9224	-0.1748	0.2479	0.0825	7.98	-4.4771	19.5214	-0.1265	0.2472	0.0635	14.1963	-2.8742	18.6233	-0.108	0.1201	0.0517	6.4668	-6.2865	13.8183	-0.0068	0.2294	0.0049	7.1441	-5.6665	13.5246	-0.0792	0.1992	0.0316	0.6073	-3.1406	12.2042
3.2875	-5.4036	5.8964	-0.1743	0.2483	0.0824	7.98	-4.4771	19.5214	-0.1265	0.2472	0.0635	14.2189	-2.8608	18.5432	-0.1074	0.1182	0.0516	6.4668	-6.2865	13.8183	-0.0068	0.2294	0.0049	7.1441	-5.6665	13.5246	-0.0792	0.1992	0.0316	0.6073	-3.1406	12.2042
3.2875	-5.4036	5.8964	-0.1743	0.2483	0.0824	7.9793	-4.4631	19.5219	-0.1259	0.2472	0.0631	14.2185	-2.8471	18.4888	-0.1068	0.1172	0.0512	6.4665	-6.2995	13.8175	-0.0073	0.2294	0.005	7.1233	-5.667	13.4986	-0.0792	0.1992	0.0316	0.6073	-3.1406	12.2042
3.2875	-5.4036	5.8964	-0.1743	0.2483	0.0824	7.9793	-4.4631	19.5219	-0.1259	0.2472	0.0631	14.2411	-2.847	18.4619	-0.1068	0.1162	0.0512	6.4668	-6.2865	13.8183	-0.0068	0.2294	0.0049	7.1587	-5.6392	13.499	-0.0783	0.1981	0.031	0.6064	-3.1269	12.2049
3.2881	-5.4032	5.9497	-0.1743	0.2492	0.0824	7.9793	-4.4631	19.5219	-0.1259	0.2472	0.0631	14.2411	-2.8337	18.4086	-0.1062	0.1153	0.0511	6.4668	-6.2865	13.8183	-0.0068	0.2294	0.0049	7.142	-5.6392	13.5243	-0.0783	0.1993	0.031	0.6064	-3.1269	12.2049
3.2881	-5.4032	5.9497	-0.1743	0.2492	0.0824	7.9793	-4.4631	19.5219	-0.1259	0.2472	0.0631	14.264	-2.8474	18.382	-0.1068	0.1143	0.0515	6.4665	-6.2995	13.8175	-0.0073	0.2294	0.005	7.1046	-5.6396	13.5238	-0.0783	0.2005	0.031	0.6064	-3.1269	12.2049
3.2881	-5.4032	5.9497	-0.1743	0.2492	0.0824	7.9793	-4.4631	19.5219	-0.1259	0.2472	0.0631	14.2639	-2.8477	18.3278	-0.1067	0.1134	0.0515	6.482	-6.2865	13.8412	-0.0068	0.2291	0.0049	7.1046	-5.6396	13.5238	-0.0783	0.2005	0.031	0.6064	-3.1269	12.2049
3.3053	-5.4034	5.923	-0.1743	0.2479	0.0824	7.9793	-4.4631	19.5219	-0.1259	0.2472	0.0631	14.2635	-2.8346	18.3286	-0.106	0.1134	0.0513	6.4668	-6.2865	13.8183	-0.0068	0.2294	0.0049	7.1226	-5.6536	13.4989	-0.0786	0.1993	0.0312	0.6236	-3.1273	12.1779
3.3046	-5.3894	5.9228	-0.1738	0.248	0.082	7.9793	-4.4631	19.5219	-0.1259	0.2472	0.0631	14.2458	-2.8347	18.3014	-0.106	0.1137	0.0513	6.4668	-6.2865	13.8183	-0.0068	0.2294	0.0049	7.1059	-5.6669	13.5241	-0.0792	0.2004	0.0313	0.6064	-3.1269	12.2049
3.3269	-5.3889	5.9507	-0.1737	0.2479	0.082	7.9793	-4.4631	19.5219	-0.1259	0.2472	0.0631	14.286	-2.8347	18.2476	-0.1059	0.1115	0.0513	6.4668	-6.2865	13.8183	-0.0068	0.2294	0.0049	7.1059	-5.6669	13.5241	-0.0792	0.2004	0.0313	0.6064	-3.1269	12.2049
3.3091	-5.3891	5.9241	-0.1738	0.2482	0.082	7.9793	-4.4631	19.5219	-0.1259	0.2472	0.0631	14.2632	-2.8352	18.2204	-0.1059	0.1115	0.0513	6.482	-6.2865	13.8412	-0.0068	0.2291	0.0049	7.1059	-5.6669	13.5241	-0.0792	0.2004	0.0313	0.5848	-3.1421	12.1774
3.2867	-5.4031	5.8955	-0.1743	0.2483	0.0822	7.9793	-4.4631	19.5219	-0.1259	0.2472	0.0631	14.2808	-2.8354	18.1935	-0.1059	0.1103	0.0513	6.4666	-6.2732	13.8178	-0.0065	0.2293	0.0046	7.0685	-5.6673	13.5235	-0.0792	0.2017	0.0313	0.5838	-3.1285	12.1782
3.2867	-5.4031	5.8955	-0.1743	0.2483	0.0822	7.9781	-4.4486	19.5219	-0.1255	0.2472	0.0629	14.258	-2.8358	18.1662	-0.1059	0.1103	0.0513	6.4666	-6.2732	13.8178	-0.0065	0.2293	0.0046	7.1059	-5.6669	13.5241	-0.0792	0.2004	0.0313	0.5665	-3.128	12.2052
3.2867	-5.4031	5.8955	-0.1743	0.2483	0.0822	7.9781	-4.4486	19.5219	-0.1255	0.2472	0.0629	14.2756	-2.836	18.1393	-0.1059	0.1091	0.0513	6.4666	-6.2732	13.8178	-0.0065	0.2293	0.0046	7.1059	-5.6669	13.5241	-0.0792	0.2004	0.0313	0.6059	-3.1278	12.2059
3.3042	-5.3886	5.922	-0.1739	0.248	0.0819	7.9781	-4.4486	19.5219	-0.1255	0.2472	0.0629	14.2526	-2.8225	18.1118	-0.1053	0.1092	0.0509	6.4814	-6.2861	13.8401	-0.007	0.2291	0.0047	7.0685	-5.6673	13.5235	-0.0792	0.2017	0.0313	0.566	-3.1134	12.205
3.3042	-5.3886	5.922	-0.1739	0.248	0.0819	7.9788	-4.4626	19.5215	-0.1261	0.2472	0.0632	14.2123	-2.8223	18.0563	-0.1055	0.1095	0.0508	6.4818	-6.2732	13.8408	-0.0065	0.2291	0.0046	7.1019	-5.6672	13.5236	-0.0792	0.2002	0.0313	0.566	-3.1134	12.205
3.2867	-5.4031	5.8955	-0.1743	0.2483	0.0822	7.9788	-4.4626	19.5215	-0.1261	0.2472	0.0632	14.207	-2.7947	18.0017	-0.1046	0.1083	0.0502	6.4818	-6.2732	13.8408	-0.0065	0.2291	0.0046	7.0851	-5.6674	13.4981	-0.0792	0.2005	0.0313	0.5669	-3.1271	12.2043
3.2873	-5.4027	5.9488	-0.1743	0.2492	0.0821	7.9416	-4.4629	19.5206	-0.1261	0.2484	0.0633	14.184	-2.809	17.9195	-0.1051	0.1074	0.0503	6.4818	-6.2732	13.8408	-0.0065	0.2291	0.0046	7.0851	-5.6674	13.4981	-0.0792	0.2005	0.0313	0.5675	-3.1417	12.2045
3.2877	-5.4023	5.9489	-0.1745	0.2492	0.0823	7.9581	-4.4628	19.5459	-0.1261	0.2481	0.0632	14.1963	-2.7815	17.838	-0.1042	0.1049	0.0497	6.4632	-6.2737	13.8181	-0.0065	0.2291	0.0046	7.0845	-5.6668	13.4974	-0.0794	0.2005	0.0314	0.5663	-3.141	12.2033
3.2877	-5.4023	5.9489	-0.1745	0.2492	0.0823	7.9581	-4.4628	19.5459	-0.1261	0.2481	0.0632	14.1912	-2.7814	17.7828	-0.1043	0.1037	0.0496	6.4784	-6.2737	13.8411	-0.0065	0.2288	0.0046	7.0845	-5.6668	13.4974	-0.0794	0.2005	0.0314	0.6069	-3.1415	12.2052
3.2877	-5.4023	5.9489	-0.1745	0.2492	0.0823	7.9581	-4.4628	19.5459	-0.1261	0.2481	0.0632	14.1632	-2.7542	17.701	-0.1034	0.1026	0.049	6.4781	-6.2603	13.8406	-0.0062	0.2288	0.0044	7.1014	-5.6533	13.5231	-0.0789	0.2002	0.0313	0.6069	-3.1415	12.2052
3.2877	-5.4023	5.9489	-0.1745	0.2492	0.0823	7.9569	-4.4483	19.546	-0.1257	0.2481	0.063	14.1179	-2.7407	17.6463	-0.1031	0.1026	0.0487	6.4781	-6.2603	13.8406	-0.0062	0.2288	0.0044	7.1013	-5.6667	13.5229	-0.0794	0.2002	0.0314	0.6064	-3.1269	12.2049
3.2879	-5.4167	5.949	-0.1748	0.2492	0.0825	7.9576	-4.4622	19.5456	-0.1263	0.2481	0.0634	14.1299	-2.7412	17.5642	-0.103	0.1002	0.0485	6.4445	-6.261	13.8405	-0.0062	0.2298	0.0044	7.1013	-5.6667	13.5229	-0.0794	0.2002	0.0314	0.6064	-3.1269	12.2049
3.2879	-5.4167	5.949	-0.1748	0.2492	0.0825	7.9576	-4.4622	19.5456	-0.1263	0.2481	0.0634	14.0845	-2.728	17.4554	-0.1026	0.0994	0.0482	6.4603	-6.2741	13.8636	-0.0067	0.2296	0.0048	7.1013	-5.6667	13.5229	-0.0794	0.2002	0.0314	0.6057	-3.1408	12.204
3.2881	-5.4032	5.9497	-0.1743	0.2492	0.0824	7.9742	-4.4621	19.5708	-0.1263	0.2478	0.0633	14.0565	-2.7294	17.3198	-0.1026	0.0973	0.0482	6.4603	-6.2741	13.8636	-0.0067	0.2296	0.0048	7.1013	-5.6667	13.5229	-0.0794	0.2002	0.0314	0.6057	-3.1408	12.204
3.2879	-5.4167	5.949	-0.1748	0.2492	0.0825	7.9742	-4.4621	19.5708	-0.1263	0.2478	0.0633	14.0689	-2.7169	17.1855	-0.102	0.0939	0.0482	6.4603	-6.2741	13.8636	-0.0067	0.2296	0.0048	7.1013	-5.6667	13.5229	-0.0794	0.2002	0.0314	0.6067	-3.1544	12.2032
3.2879	-5.4167	5.949	-0.1748	0.2492	0.0825	7.9742	-4.4621	19.5708	-0.1263	0.2478	0.0633	14.0638	-2.7193	17.0252	-0.1017	0.0909	0.0486	6.4753	-6.274	13.841	-0.0067	0.2285	0.0048	7.1181	-5.6666	13.5483	-0.0794	0.1998	0.0314	0.6067	-3.1544	12.2032
3.2879	-5.4167	5.949	-0.1748	0.2492	0.0825	7.9745	-4.4759	19.571	-0.1269	0.2478	0.0635	14.0641	-2.7216	16.866	-0.1015	0.0881	0.0492	6.4603	-6.2741	13.8636	-0.0067	0.2296	0.0048	7.1181	-5.6666	13.5483	-0.0794	0.1998	0.0314	0.6239	-3.1545	12.2302
3.2879	-5.4167	5.949	-0.1748	0.2492	0.0825	7.9579	-4.476	19.5457	-0.1269	0.2481	0.0635	14.0472	-2.7385	16.735	-0.1016	0.0865	0.0504	6.4603	-6.2741	13.8636	-0.0067	0.2296	0.0048	7.1181	-5.6666	13.5483	-0.0794	0.1998	0.0314	0.623	-3.1408	12.231
3.2879	-5.4167	5.949	-0.1748	0.2492	0.0825	7.9591	-4.4905	19.5456	-0.1272	0.248	0.0637	14.0932	-2.7414	16.5783	-0.1011	0.0827	0.0514	6.4603	-6.2741	13.8636	-0.0067	0.2296	0.0048	7.1181	-5.6666	13.5483	-0.0794	0.1998	0.0314	0.6236	-3.1269	12.232
3.2879	-5.4167	5.949	-0.1748	0.2492	0.0825	7.9415	-4.4766	19.5714	-0.1267	0.2493	0.0634	14.0811	-2.759	16.3941	-0.1011	0.0805	0.0527	6.4603	-6.2741	13.8636	-0.0067	0.2296	0.0048	7.1168	-5.6527	13.5479	-0.0791	0.1999	0.0312	0.6239	-3.1545	12.2302
3.2873	-5.4027	5.9488	-0.1743	0.2492	0.0821	7.9415	-4.4766	19.5714	-0.1267	0.2493	0.0634	14.15	-2.7764	16.2118	-0.1009	0.0757	0.0543	6.4451	-6.2741	13.8406	-0.0067	0.2298	0.0048	7.1175	-5.6661	13.5476	-0.0796	0.1998	0.0315	0.6246	-3.1406	12.2312
3.305	-5.4025	5.9754	-0.1743	0.2489	0.0822	7.9249	-4.4767	19.5461	-0.1267	0.2496	0.0634	14.2012	-2.8072	16.0556	-0.1014	0.0721	0.056	6.4794	-6.2865	13.8408	-0.0072	0.2288	0.0051	7.1176	-5.6527	13.5478	-0.0791	0.1998	0.0314	0.6246	-3.1406	12.2312
3.3047	-5.4017	5.9747	-0.1745	0.2489	0.082	7.9254	-4.4772	19.5464	-0.1265	0.2496	0.0633	14.2511	-2.8092	15.9508	-0.1007	0.0695	0.0564	6.4794	-6.2865	13.8408	-0.0072	0.2288	0.0051	7.1189	-5.6666	13.5483	-0.0794	0.1998	0.0317	0.5852	-3.1408	12.2306
3.2648	-5.4022	5.9732	-0.1743	0.2502	0.0819	7.9254	-4.4772	19.5464	-0.1265	0.2496	0.0633	14.2831	-2.8676	15.8185	-0.1019	0.0672	0.0578	6.4644	-6.2866	13.8634	-0.0072	0.2298	0.0051	7.1189	-5.6666	13.5483	-0.0794	0.1998	0.0317	0.6015	-3.1276	12.2042
3.2646	-5.4158	5.9726	-0.1748	0.2502	0.082	7.926	-4.4778	19.5467	-0.1262	0.2496	0.0631	14.3328	-2.8839	15.7139	-0.1015	0.0647	0.0585	6.4494	-6.3	13.8409	-0.0075	0.2301	0.0054	7.1182	-5.6532	13.5485	-0.0789	0.1998	0.0313	0.602	-3.1422	12.2045
3.2639	-5.4018	5.9724	-0.1743	0.2502	0.0816	7.9265	-4.4784	19.547	-0.126	0.2496	0.063	14.3822	-2.9146	15.6094	-0.1016	0.0621	0.0594	6.4824	-6.2862	13.8409	-0.007	0.2291	0.005	7.1014	-5.6533	13.5231	-0.0789	0.2002	0.0313	0.602	-3.1422	12.2045
3.2639	-5.4018	5.9724	-0.1743	0.2502	0.0816	7.9277	-4.4929	19.5469	-0.1264	0.2495	0.0633	14.4317	-2.9581	15.5031	-0.1023	0.0595	0.0603	6.4522	-6.2864	13.8405	-0.007	0.2304	0.005	7.1388	-5.6529	13.5236	-0.0789	0.1989	0.0313	0.5848	-3.1421	12.1774
3.2805	-5.3881	5.9455	-0.1737	0.249	0.0813	7.9439	-4.4926	19.5728	-0.1264	0.2492	0.063	14.4933	-2.9882	15.3697	-0.1025	0.0554	0.0609	6.4525	-6.2998	13.8409	-0.0073	0.2304	0.0052	7.1388	-5.6529	13.5236	-0.0789	0.1989	0.0313	0.5848	-3.1421	12.1774
3.2981	-5.4014	5.9715	-0.1742	0.2487	0.0814	7.9242	-4.4935	19.5468	-0.1262	0.2492	0.0629	14.4968	-3.0045	15.2625	-0.1022	0.0538	0.0611	6.4709	-6.2991	13.8181	-0.0073	0.2296	0.0052	7.14	-5.6802	13.5239	-0.0797	0.1989	0.0317	0.5848	-3.1421	12.1774
3.2974	-5.3874	5.9712	-0.1737	0.2487	0.0811	7.9254	-4.508	19.5467	-0.1266	0.2492	0.0632	14.5582	-3.034	15.1821	-0.1024	0.0507	0.0614	6.441	-6.3126	13.8181	-0.0076	0.231	0.0055	7.14	-5.6802	13.5239	-0.0797	0.1989	0.0317	0.6015	-3.1276	12.2042
3.2582	-5.402	5.97	-0.1741	0.25	0.0813	7.9425	-4.5085	19.5723	-0.1263	0.2489	0.063	14.597	-3.0786	15.0757	-0.103	0.0476	0.0622	6.4739	-6.2988	13.8181	-0.0071	0.2299	0.0051	7.1234	-5.6801	13.5493	-0.0797	0.2001	0.0317	0.602	-3.1422	12.2045
3.276	-5.4018	5.9966	-0.174	0.2496	0.0813	7.9235	-4.5234	19.5459	-0.1267	0.2488	0.0633	14.6404	-3.1234	14.9693	-0.1034	0.0447	0.0628	6.4776	-6.3116	13.8183	-0.0074	0.2302	0.0053	7.1066	-5.6803	13.5238	-0.0797	0.2004	0.0317	0.6014	-3.156	12.2035
3.2927	-5.4025	5.9698	-0.1738	0.2484	0.0812	7.9228	-4.5094	19.5464	-0.1261	0.2489	0.0629	14.6261	-3.1539	14.8892	-0.1034	0.0444	0.0632	6.4776	-6.3116	13.8183	-0.0074	0.2302	0.0053	7.144	-5.6799	13.5244	-0.0797	0.1992	0.0317	0.5841	-3.1556	12.2305
3.293	-5.4169	5.9699	-0.1742	0.2484	0.0814	7.9237	-4.5238	19.5468	-0.1265	0.2489	0.0629	14.6937	-3.2134	14.7594	-0.1044	0.0406	0.065	6.4804	-6.2979	13.8179	-0.0069	0.2305	0.005	7.1433	-5.6665	13.5246	-0.0792	0.1992	0.0313	0.5841	-3.1556	12.2305
3.2535	-5.4171	5.9686	-0.1742	0.2497	0.0814	7.9249	-4.5383	19.5467	-0.1269	0.2488	0.0632	14.7444	-3.2293	14.7101	-0.1043	0.0389	0.0661	6.4803	-6.3242	13.8176	-0.0077	0.2305	0.0053	7.1433	-5.6665	13.5246	-0.0792	0.1992	0.0313	0.5841	-3.1556	12.2305
3.2536	-5.4035	5.9692	-0.1737	0.2497	0.0813	7.9242	-4.5243	19.5472	-0.1263	0.2489	0.0628	14.818	-3.244	14.687	-0.1044	0.0372	0.067	6.4993	-6.3366	13.7948	-0.0082	0.2297	0.0056	7.1066	-5.6803	13.5238	-0.0797	0.2004	0.0317	0.5847	-3.1417	12.2315
3.2367	-5.4176	5.9959	-0.174	0.2509	0.0816	7.9076	-4.5244	19.5219	-0.1263	0.2492	0.0628	14.8343	-3.2867	14.6908	-0.1057	0.038	0.0686	6.4658	-6.311	13.795	-0.0074	0.2307	0.0053	7.144	-5.6799	13.5244	-0.0797	0.1992	0.0317	0.5847	-3.1417	12.2315
3.2539	-5.4179	5.9693	-0.174	0.2497	0.0816	7.9279	-4.5241	19.5482	-0.1263	0.2492	0.0628	14.9262	-3.2865	14.6949	-0.1057	0.036	0.0694	6.4658	-6.311	13.795	-0.0074	0.2307	0.0053	7.1235	-5.6667	13.5494	-0.0792	0.2001	0.0316	0.5847	-3.1417	12.2315
3.2367	-5.4176	5.9959	-0.174	0.2509	0.0816	7.9113	-4.5242	19.5229	-0.1263	0.2495	0.0628	14.9829	-3.2862	14.6985	-0.1057	0.0354	0.0702	6.4658	-6.311	13.795	-0.0074	0.2307	0.0053	7.1235	-5.6667	13.5494	-0.0792	0.2001	0.0316	0.5847	-3.1417	12.2315
3.2763	-5.4038	5.9979	-0.1735	0.2496	0.0814	7.9316	-4.5238	19.5492	-0.1263	0.2495	0.0628	15.0173	-3.3	14.7293	-0.1063	0.0359	0.0713	6.4808	-6.2976	13.8175	-0.0071	0.2305	0.0051	7.1221	-5.6528	13.549	-0.0789	0.2001	0.0313	0.5847	-3.1417	12.2315
3.2763	-5.4038	5.9979	-0.1735	0.2496	0.0814	7.9522	-4.5236	19.5248	-0.1263	0.2486	0.0628	15.034	-3.2857	14.7324	-0.106	0.0367	0.0718	6.4808	-6.2976	13.8175	-0.0071	0.2305	0.0051	7.1221	-5.6528	13.549	-0.0789	0.2001	0.0313	0.5847	-3.1417	12.2315
3.2769	-5.4179	5.9982	-0.174	0.2496	0.0818	7.9174	-4.5092	19.525	-0.1259	0.2501	0.0626	15.1093	-3.2689	14.7612	-0.1062	0.0358	0.0722	6.4961	-6.2972	13.7946	-0.0073	0.2294	0.0052	7.1221	-5.6528	13.549	-0.0789	0.2001	0.0313	0.5842	-3.1271	12.2313
3.2592	-5.418	5.9715	-0.174	0.2499	0.0818	7.9384	-4.5228	19.5508	-0.1265	0.2501	0.0629	15.139	-3.2385	14.8434	-0.106	0.0369	0.0722	6.4775	-6.2845	13.817	-0.007	0.2302	0.005	7.0834	-5.6393	13.548	-0.0785	0.2014	0.0311	0.5842	-3.1271	12.2313
3.2819	-5.4172	5.9996	-0.1742	0.2499	0.0819	7.9578	-4.508	19.5266	-0.1261	0.2492	0.0626	15.1285	-3.2079	14.8701	-0.1059	0.0383	0.072	6.4775	-6.2845	13.817	-0.007	0.2302	0.005	7.0842	-5.6527	13.5477	-0.0791	0.2014	0.0314	0.5842	-3.1271	12.2313
3.2827	-5.4177	6.0005	-0.1742	0.2499	0.0822	7.9573	-4.5075	19.5263	-0.1263	0.2492	0.0628	15.0436	-3.1762	15.0814	-0.1059	0.0443	0.0708	6.4747	-6.2982	13.8174	-0.0075	0.2299	0.0053	7.1008	-5.6528	13.5224	-0.0791	0.2002	0.0314	0.5842	-3.1271	12.2313
3.2827	-5.4177	6.0005	-0.1742	0.2499	0.0822	7.9745	-4.5213	19.5511	-0.1269	0.2489	0.0631	15.0155	-3.1473	15.1057	-0.1052	0.045	0.0698	6.4744	-6.2848	13.817	-0.0072	0.2299	0.0051	7.1008	-5.6528	13.5224	-0.0791	0.2002	0.0314	0.5842	-3.1271	12.2313
3.2999	-5.4179	5.9739	-0.1742	0.2486	0.0822	7.9733	-4.5068	19.5512	-0.1265	0.2489	0.0629	14.9876	-3.1331	15.1313	-0.1049	0.0457	0.0693	6.4744	-6.2848	13.817	-0.0072	0.2299	0.0051	7.1001	-5.6394	13.5226	-0.0785	0.2002	0.0311	0.6236	-3.1269	12.232
3.2999	-5.4179	5.9739	-0.1742	0.2486	0.0822	7.9531	-4.5072	19.5249	-0.1265	0.2489	0.0629	14.9594	-3.1336	15.1029	-0.1049	0.0455	0.069	6.4747	-6.2982	13.8174	-0.0075	0.2299	0.0053	7.1001	-5.6394	13.5226	-0.0785	0.2002	0.0311	0.6409	-3.1274	12.2049
3.2604	-5.4181	5.9725	-0.1743	0.2499	0.0822	7.9709	-4.5215	19.5501	-0.1269	0.2486	0.0631	14.9313	-3.1204	15.0754	-0.1043	0.0453	0.0686	6.4747	-6.2982	13.8174	-0.0075	0.2299	0.0053	7.1001	-5.6394	13.5226	-0.0785	0.2002	0.0311	0.6236	-3.1269	12.232
3.2604	-5.4181	5.9725	-0.1743	0.2499	0.0822	7.9709	-4.5215	19.5501	-0.1269	0.2486	0.0631	14.8979	-3.122	15.0481	-0.1041	0.0449	0.0685	6.474	-6.2851	13.8173	-0.007	0.2299	0.005	7.1001	-5.6394	13.5226	-0.0785	0.2002	0.0311	0.6241	-3.1415	12.2322
3.2782	-5.418	5.9992	-0.1742	0.2496	0.0822	7.9336	-4.5219	19.5492	-0.1269	0.2498	0.0631	14.8698	-3.1089	15.0206	-0.1036	0.0447	0.0682	6.474	-6.2851	13.8173	-0.007	0.2299	0.005	7.1169	-5.6393	13.548	-0.0785	0.1999	0.0311	0.6241	-3.1415	12.2322
3.2789	-5.432	5.9994	-0.1748	0.2495	0.0825	7.9497	-4.5212	19.5742	-0.1271	0.2495	0.0632	14.8191	-3.0959	15.02	-0.1031	0.0454	0.0678	6.4706	-6.2857	13.8176	-0.007	0.2296	0.005	7.1182	-5.6532	13.5485	-0.0789	0.1998	0.0313	0.6241	-3.1415	12.2322
3.2782	-5.418	5.9992	-0.1742	0.2496	0.0822	7.9679	-4.5357	19.5487	-0.1275	0.2483	0.0635	14.8082	-3.0826	14.9645	-0.1025	0.044	0.0672	6.4706	-6.2857	13.8176	-0.007	0.2296	0.005	7.1182	-5.6532	13.5485	-0.0789	0.1998	0.0313	0.6414	-3.1416	12.2592
3.2782	-5.418	5.9992	-0.1742	0.2496	0.0822	7.9304	-4.5223	19.5476	-0.1269	0.2495	0.0634	14.7615	-3.0697	14.9086	-0.1017	0.0441	0.0664	6.4706	-6.2857	13.8176	-0.007	0.2296	0.005	7.1182	-5.6532	13.5485	-0.0789	0.1998	0.0313	0.6414	-3.1416	12.2592
3.2781	-5.4315	5.9986	-0.1748	0.2496	0.0823	7.9469	-4.5222	19.5729	-0.1269	0.2492	0.0634	14.756	-3.0564	14.8542	-0.1011	0.0429	0.0661	6.4706	-6.2857	13.8176	-0.007	0.2296	0.005	7.1169	-5.6393	13.548	-0.0785	0.1999	0.0311	0.6414	-3.1416	12.2592
3.2781	-5.4315	5.9986	-0.1748	0.2496	0.0823	7.9679	-4.5357	19.5487	-0.1275	0.2483	0.0635	14.8146	-3.0585	14.6145	-0.101	0.0366	0.0669	6.4713	-6.2988	13.8177	-0.0075	0.2296	0.0053	7.1176	-5.6527	13.5478	-0.0791	0.1998	0.0314	0.6015	-3.1272	12.2583
3.3173	-5.4169	5.9998	-0.1744	0.2483	0.082	7.9494	-4.5074	19.574	-0.1265	0.2495	0.0631	14.8211	-3.031	14.5091	-0.1003	0.035	0.0671	6.471	-6.2854	13.8173	-0.0072	0.2296	0.0051	7.1176	-5.6527	13.5478	-0.0791	0.1998	0.0314	0.5857	-3.1554	12.2308
3.2995	-5.4171	5.9732	-0.1744	0.2486	0.082	7.971	-4.5349	19.5494	-0.1277	0.2486	0.0636	14.8394	-2.989	14.3745	-0.0992	0.0319	0.0667	6.4523	-6.2727	13.8397	-0.0069	0.2304	0.0049	7.1183	-5.6661	13.5476	-0.0796	0.1998	0.0318	0.5857	-3.1554	12.2308
3.282	-5.416	5.9991	-0.1746	0.2499	0.0819	7.9695	-4.5066	19.5494	-0.1267	0.2486	0.0632	14.8176	-2.9465	14.2385	-0.0983	0.03	0.0661	6.4673	-6.2726	13.8171	-0.0069	0.2293	0.0049	7.0796	-5.6526	13.5465	-0.0793	0.2011	0.0316	0.5852	-3.1408	12.2306
3.2826	-5.43	5.9993	-0.1751	0.2498	0.0823	7.9689	-4.5061	19.549	-0.1269	0.2486	0.0633	14.8359	-2.8755	14.1024	-0.0965	0.0268	0.0648	6.4496	-6.2601	13.8404	-0.0066	0.2301	0.0049	7.1138	-5.6659	13.5464	-0.0798	0.1995	0.0319	0.5852	-3.1408	12.2306
3.3219	-5.4154	6.0006	-0.1748	0.2486	0.082	7.9721	-4.5053	19.5497	-0.1271	0.2489	0.0634	14.8316	-2.8181	13.9924	-0.0952	0.0246	0.0637	6.4798	-6.2599	13.8408	-0.0066	0.2287	0.0049	7.1125	-5.6386	13.5461	-0.0789	0.1996	0.0316	0.5852	-3.1408	12.2306
3.3216	-5.4011	6.0005	-0.1744	0.2486	0.0818	7.9708	-4.4907	19.5498	-0.1268	0.249	0.0632	14.8271	-2.747	13.7739	-0.0936	0.0206	0.0624	6.4466	-6.2603	13.8403	-0.0068	0.2298	0.005	7.0751	-5.639	13.5455	-0.079	0.2008	0.0316	0.5852	-3.1408	12.2306
3.3039	-5.4012	5.9738	-0.1744	0.2489	0.0818	7.9696	-4.4762	19.5499	-0.1264	0.249	0.063	14.8224	-2.6906	13.5015	-0.0922	0.0156	0.0613	6.4615	-6.2469	13.8629	-0.0065	0.2295	0.0048	7.108	-5.6385	13.5449	-0.0791	0.1993	0.0317	0.5868	-3.1406	12.2308
3.2864	-5.3866	6.0004	-0.1741	0.2502	0.0815	7.974	-4.4899	19.5505	-0.127	0.2493	0.0633	14.8177	-2.6341	13.229	-0.0909	0.0106	0.0602	6.4585	-6.2472	13.8628	-0.0067	0.2292	0.0049	7.108	-5.6385	13.5449	-0.0791	0.1993	0.0317	0.5868	-3.1406	12.2308
3.2864	-5.3866	6.0004	-0.1741	0.2502	0.0815	7.9731	-4.4756	19.55	-0.1266	0.2493	0.0633	14.8485	-2.5784	12.9039	-0.0896	0.0031	0.0594	6.4398	-6.2345	13.8852	-0.0064	0.23	0.0047	7.0868	-5.6382	13.5691	-0.0794	0.2002	0.0318	0.5689	-3.1256	12.2576
3.2861	-5.3857	5.9997	-0.1743	0.2502	0.0814	7.9562	-4.4756	19.5754	-0.1266	0.2505	0.0633	14.8716	-2.5096	12.4993	-0.0874	-0.0045	0.0586	6.4548	-6.2344	13.8627	-0.0064	0.2289	0.0047	7.0868	-5.6382	13.5691	-0.0794	0.2002	0.0318	0.5689	-3.1256	12.2576
3.2861	-5.3857	5.9997	-0.1743	0.2502	0.0814	7.9756	-4.4608	19.5511	-0.1263	0.2496	0.0631	14.9525	-2.4414	12.0692	-0.085	-0.0146	0.0579	6.4367	-6.2348	13.8852	-0.0066	0.2297	0.0048	7.1022	-5.611	13.5434	-0.0785	0.1991	0.0315	0.5689	-3.1256	12.2576
3.3083	-5.3853	6.0277	-0.1743	0.2501	0.0814	7.98	-4.4745	19.5517	-0.1268	0.2499	0.0634	15.0377	-2.3873	11.5841	-0.083	-0.0253	0.0573	6.4375	-6.2216	13.8856	-0.0063	0.2297	0.0048	7.0641	-5.6243	13.542	-0.0792	0.2003	0.0317	0.5862	-3.1257	12.2847
3.3083	-5.3853	6.0277	-0.1743	0.2501	0.0814	7.9829	-4.4603	19.5531	-0.1263	0.2502	0.0631	15.1222	-2.318	11.0966	-0.0805	-0.0361	0.0559	6.4375	-6.2216	13.8856	-0.0063	0.2297	0.0048	7.0797	-5.5969	13.5672	-0.0784	0.2001	0.0313	0.5857	-3.1111	12.2845
3.33	-5.3852	6.0024	-0.1743	0.2492	0.0814	7.9869	-4.4739	19.5543	-0.1268	0.2505	0.0632	15.2055	-2.2606	10.6039	-0.0788	-0.0469	0.0537	6.4378	-6.2213	13.8852	-0.0065	0.2297	0.0049	7.0804	-5.6103	13.5669	-0.0789	0.2	0.0317	0.5857	-3.1111	12.2845
3.3128	-5.3849	6.029	-0.1743	0.2504	0.0814	8.0118	-4.474	19.5312	-0.1266	0.2499	0.063	15.2886	-2.1757	10.1119	-0.0759	-0.0577	0.0511	6.4382	-6.221	13.8849	-0.0067	0.2296	0.005	7.0411	-5.5963	13.5652	-0.0788	0.2013	0.0316	0.5861	-3.1101	12.2835
3.3126	-5.3985	6.0284	-0.1748	0.2504	0.0815	7.9989	-4.4738	19.507	-0.1266	0.2505	0.063	15.3718	-2.1185	9.5651	-0.0741	-0.0694	0.0489	6.4424	-6.2072	13.885	-0.0064	0.2299	0.005	7.0418	-5.6096	13.565	-0.0793	0.2012	0.0319	0.6033	-3.1102	12.3105
3.3126	-5.3985	6.0284	-0.1748	0.2504	0.0815	8.0041	-4.5019	19.508	-0.1275	0.2508	0.0634	15.483	-2.0467	9.1006	-0.0718	-0.08	0.0467	6.4427	-6.207	13.8846	-0.0066	0.2299	0.0052	7.0581	-5.609	13.5897	-0.0795	0.2009	0.032	0.6033	-3.1102	12.3105
3.3519	-5.3839	6.0296	-0.1744	0.2491	0.0812	8.0285	-4.5014	19.4847	-0.1275	0.2502	0.0633	15.5715	-1.9468	8.6625	-0.0686	-0.0896	0.0437	6.4465	-6.2061	13.884	-0.0068	0.2301	0.0053	7.0575	-5.6085	13.589	-0.0797	0.2009	0.0321	0.587	-3.1238	12.2827
3.334	-5.3696	6.056	-0.1739	0.2504	0.0809	8.0351	-4.487	19.4871	-0.1269	0.2508	0.063	15.6601	-1.8593	8.2767	-0.0662	-0.0983	0.0408	6.4317	-6.2058	13.8606	-0.007	0.2304	0.0054	7.0562	-5.5946	13.5885	-0.0794	0.201	0.0319	0.6086	-3.1086	12.3103
3.3162	-5.3698	6.0294	-0.1739	0.2507	0.0809	8.0222	-4.4868	19.4628	-0.1269	0.2514	0.063	15.7489	-1.7422	7.9977	-0.0631	-0.1051	0.0371	6.4324	-6.1926	13.861	-0.0067	0.2304	0.0054	7.0556	-5.5807	13.588	-0.079	0.201	0.0319	0.6086	-3.1086	12.3103
3.3169	-5.3838	6.0296	-0.1745	0.2507	0.0812	8.0096	-4.5005	19.4386	-0.1275	0.252	0.0631	15.7697	-1.6237	7.7962	-0.0605	-0.109	0.0329	6.4362	-6.1917	13.8604	-0.0069	0.2306	0.0055	7.0382	-5.5803	13.5619	-0.0792	0.2013	0.032	0.5909	-3.094	12.283
3.3391	-5.3833	6.0576	-0.1744	0.2507	0.0812	7.9967	-4.5003	19.4144	-0.1275	0.2526	0.0631	15.786	-1.5048	7.6489	-0.0581	-0.1123	0.0287	6.4366	-6.1914	13.86	-0.0071	0.2306	0.0056	7.0376	-5.5798	13.5612	-0.0794	0.2013	0.0321	0.614	-3.107	12.31
3.3219	-5.3696	6.0317	-0.1741	0.251	0.0812	8.0169	-4.4995	19.3897	-0.1277	0.2517	0.0632	15.7574	-1.4001	7.5555	-0.0563	-0.1136	0.0249	6.4211	-6.1781	13.8366	-0.0068	0.2309	0.0054	7.0363	-5.5658	13.5607	-0.0791	0.2014	0.0319	0.6134	-3.0924	12.3098
3.3219	-5.3696	6.0317	-0.1741	0.251	0.0812	8.0197	-4.4849	19.3902	-0.1273	0.2521	0.0632	15.7481	-1.295	7.6	-0.0548	-0.1133	0.0217	6.4214	-6.1778	13.8362	-0.007	0.2309	0.0055	7.0526	-5.5518	13.5856	-0.0787	0.2011	0.0319	0.6356	-3.0918	12.3375
3.3224	-5.3692	6.0319	-0.1743	0.2509	0.0813	8.0192	-4.4844	19.3899	-0.1275	0.2521	0.0633	15.6822	-1.2193	7.6746	-0.0543	-0.1105	0.0199	6.4373	-6.1908	13.8593	-0.0075	0.2306	0.0058	7.0352	-5.5648	13.5593	-0.0795	0.2014	0.0321	0.636	-3.0909	12.3365
3.3232	-5.3697	6.0328	-0.1744	0.2509	0.0816	8.0174	-4.4693	19.3897	-0.1274	0.2521	0.0632	15.6471	-1.1154	7.8585	-0.053	-0.1076	0.0177	6.437	-6.1775	13.8589	-0.0072	0.2306	0.0056	7.0344	-5.5514	13.5595	-0.0789	0.2014	0.0318	0.6187	-3.0908	12.3095
3.3237	-5.3693	6.0329	-0.1746	0.2509	0.0817	7.9963	-4.4553	19.3629	-0.127	0.2521	0.0632	15.5488	-1.0537	8.1768	-0.053	-0.1005	0.0161	6.4186	-6.1781	13.8818	-0.0072	0.2314	0.0056	7.0344	-5.5514	13.5595	-0.0789	0.2014	0.0318	0.6355	-3.0767	12.2822
3.3238	-5.3558	6.0336	-0.174	0.2509	0.0816	7.9751	-4.455	19.3869	-0.1272	0.253	0.0633	15.4238	-1.0062	8.6315	-0.0536	-0.0909	0.0151	6.4186	-6.1781	13.8818	-0.0072	0.2314	0.0056	7.0345	-5.538	13.5597	-0.0784	0.2015	0.0317	0.6355	-3.0767	12.2822
3.3245	-5.3698	6.0338	-0.1746	0.2509	0.0819	7.9706	-4.4409	19.3855	-0.1269	0.2527	0.0634	15.2934	-0.9883	9.1417	-0.0548	-0.0805	0.0147	6.4339	-6.1914	13.8596	-0.0075	0.2303	0.0059	7.0177	-5.5382	13.5343	-0.0784	0.2018	0.0317	0.5982	-3.0913	12.282
3.3022	-5.3423	6.0064	-0.1737	0.2509	0.0816	7.9839	-4.4411	19.3591	-0.1269	0.2512	0.0634	15.1804	-1.0137	9.6808	-0.0571	-0.0704	0.0153	6.4182	-6.1784	13.8821	-0.007	0.2314	0.0055	7.0557	-5.5383	13.5355	-0.0782	0.2006	0.0315	0.6145	-3.078	12.2557
3.3206	-5.3562	6.0333	-0.1743	0.2506	0.082	7.9596	-4.4416	19.3825	-0.1269	0.2518	0.0634	15.009	-1.0695	10.2488	-0.0597	-0.0577	0.0167	6.4363	-6.178	13.8596	-0.0068	0.2306	0.0054	7.0403	-5.5521	13.5614	-0.0785	0.2017	0.0318	0.5929	-3.0929	12.2823
3.3381	-5.3708	6.0067	-0.1746	0.2493	0.0822	7.9721	-4.428	19.4066	-0.1263	0.2512	0.0633	14.8952	-1.1824	10.9004	-0.0638	-0.0456	0.0193	6.4546	-6.191	13.8375	-0.0069	0.2298	0.0055	7.0615	-5.5657	13.537	-0.0788	0.2008	0.0318	0.6102	-3.0933	12.2552
3.3149	-5.3429	5.9784	-0.1737	0.2494	0.0816	7.9498	-4.4569	19.3794	-0.1273	0.2509	0.0636	14.7461	-1.3096	11.5518	-0.0682	-0.032	0.0221	6.4237	-6.2044	13.8367	-0.0072	0.2312	0.0055	7.0634	-5.5801	13.5382	-0.079	0.2007	0.0319	0.628	-3.1083	12.2283
3.2935	-5.3573	6.0038	-0.1741	0.2504	0.0819	7.9632	-4.4576	19.404	-0.1271	0.2503	0.0635	14.5964	-1.4378	12.2584	-0.0722	-0.0174	0.025	6.442	-6.2174	13.8146	-0.0073	0.2304	0.0056	7.0679	-5.5803	13.5393	-0.0788	0.201	0.0318	0.5876	-3.0948	12.2284
3.3098	-5.3571	5.9763	-0.174	0.2492	0.0816	7.9398	-4.4587	19.377	-0.1269	0.25	0.0634	14.4738	-1.609	12.9937	-0.0771	-0.0026	0.0287	6.4637	-6.2298	13.7922	-0.0074	0.2299	0.0057	7.0698	-5.5947	13.5405	-0.0789	0.2009	0.0319	0.6054	-3.1095	12.2557
3.3047	-5.3434	5.9747	-0.1735	0.2489	0.0813	7.8994	-4.4599	19.3754	-0.1267	0.2509	0.0633	14.3782	-1.7527	13.7028	-0.0807	0.0115	0.0319	6.4512	-6.2298	13.7697	-0.007	0.2305	0.0054	7.0736	-5.5815	13.5419	-0.0782	0.2013	0.0314	0.5877	-3.1103	12.2296
3.2653	-5.3716	5.9728	-0.1744	0.2502	0.0816	7.9141	-4.4751	19.3999	-0.1268	0.2502	0.0635	14.2874	-1.939	14.3583	-0.0855	0.025	0.0359	6.4542	-6.2295	13.7697	-0.0068	0.2308	0.0053	7.0961	-5.609	13.518	-0.0788	0.2003	0.0317	0.6046	-3.1117	12.2035
3.2819	-5.3578	5.9459	-0.1738	0.249	0.0813	7.8947	-4.4898	19.3741	-0.1272	0.2502	0.0635	14.2418	-2.0967	14.9597	-0.0893	0.0365	0.0394	6.476	-6.2419	13.7473	-0.0069	0.2303	0.0054	7.0632	-5.6096	13.5187	-0.0786	0.2018	0.0315	0.6051	-3.1263	12.2037
3.2992	-5.358	5.9724	-0.1736	0.2487	0.0812	7.93	-4.5048	19.3742	-0.1273	0.2487	0.0636	14.1833	-2.2394	15.5325	-0.0927	0.0485	0.0423	6.479	-6.2416	13.7474	-0.0066	0.2306	0.0053	7.1019	-5.6231	13.5197	-0.079	0.2005	0.0318	0.6035	-3.1265	12.2035
3.2591	-5.3721	5.9703	-0.174	0.2499	0.0811	7.8926	-4.4918	19.374	-0.1266	0.2499	0.0631	14.1653	-2.367	16.0504	-0.0959	0.0583	0.0448	6.4819	-6.2413	13.7019	-0.0065	0.2301	0.0052	7.0857	-5.6237	13.4949	-0.0788	0.2008	0.0317	0.6035	-3.1265	12.2035
3.2763	-5.3724	5.9436	-0.174	0.2487	0.0812	7.9112	-4.5201	19.3487	-0.1275	0.2486	0.0635	14.1697	-2.4665	16.4868	-0.0982	0.0662	0.0468	6.4856	-6.2541	13.702	-0.0068	0.2304	0.0054	7.1077	-5.6505	13.5212	-0.0796	0.2007	0.032	0.604	-3.1411	12.2037
3.2763	-5.3724	5.9436	-0.174	0.2487	0.0812	7.9105	-4.5061	19.3492	-0.1269	0.2487	0.0631	14.1571	-2.5512	16.8959	-0.1004	0.0743	0.0486	6.4693	-6.2539	13.6782	-0.0068	0.2307	0.0051	7.107	-5.6371	13.5214	-0.0791	0.2008	0.0317	0.5858	-3.127	12.2315
3.2766	-5.3868	5.9437	-0.1743	0.2487	0.0814	7.8951	-4.5208	19.3238	-0.1273	0.2489	0.0634	14.1671	-2.6062	17.2214	-0.1019	0.0805	0.0496	6.4882	-6.2667	13.7013	-0.007	0.2307	0.0054	7.0902	-5.6373	13.4959	-0.0791	0.2011	0.0317	0.5852	-3.1408	12.2306
3.3161	-5.3731	5.9457	-0.1737	0.2474	0.0813	7.9324	-4.5204	19.3247	-0.1273	0.2478	0.0633	14.1598	-2.6334	17.5204	-0.1026	0.087	0.0501	6.473	-6.2667	13.6784	-0.0071	0.231	0.0054	7.1289	-5.6508	13.497	-0.0794	0.1998	0.0319	0.6246	-3.1406	12.2312
3.2993	-5.4016	5.9194	-0.1746	0.2477	0.0819	7.9324	-4.5204	19.3247	-0.1273	0.2478	0.0633	14.1877	-2.6594	17.7636	-0.1035	0.0909	0.0505	6.491	-6.253	13.7009	-0.0065	0.231	0.005	7.1289	-5.6508	13.497	-0.0794	0.1998	0.0319	0.6418	-3.141	12.2042
3.2993	-5.4016	5.9194	-0.1746	0.2477	0.0819	7.9	-4.535	19.3247	-0.1276	0.2492	0.0636	14.1751	-2.6584	17.9528	-0.1034	0.0953	0.0503	6.491	-6.253	13.7009	-0.0065	0.231	0.005	7.1289	-5.6508	13.497	-0.0794	0.1998	0.0319	0.6255	-3.1543	12.2305
3.2822	-5.3878	5.9466	-0.1741	0.2489	0.0818	7.9195	-4.5203	19.3004	-0.1273	0.2484	0.0633	14.198	-2.671	18.0875	-0.104	0.0971	0.0504	6.4916	-6.2661	13.701	-0.007	0.231	0.0054	7.1121	-5.6509	13.4715	-0.0794	0.2001	0.0319	0.6418	-3.141	12.2042
3.2831	-5.4162	5.947	-0.175	0.2489	0.0824	7.9195	-4.5203	19.3004	-0.1273	0.2484	0.0633	14.1803	-2.6691	18.2205	-0.1043	0.1002	0.05	6.4916	-6.2661	13.701	-0.007	0.231	0.0054	7.1108	-5.637	13.4711	-0.0791	0.2002	0.0316	0.6418	-3.141	12.2042
3.3049	-5.4026	5.9223	-0.1745	0.2479	0.0823	7.9195	-4.5203	19.3004	-0.1273	0.2484	0.0633	14.1806	-2.6677	18.3278	-0.1045	0.1021	0.0499	6.4916	-6.2661	13.701	-0.007	0.231	0.0054	7.1121	-5.6509	13.4715	-0.0794	0.2001	0.0319	0.608	-3.1267	12.2052
3.3049	-5.4026	5.9223	-0.1745	0.2479	0.0823	7.9029	-4.5204	19.2751	-0.1273	0.2487	0.0634	14.1582	-2.6676	18.4088	-0.1046	0.104	0.0498	6.4916	-6.2661	13.701	-0.007	0.231	0.0054	7.1121	-5.6509	13.4715	-0.0794	0.2001	0.0319	0.6262	-3.1408	12.1774
3.3056	-5.4166	5.9225	-0.175	0.2479	0.0826	7.9029	-4.5204	19.2751	-0.1273	0.2487	0.0634	14.1582	-2.6809	18.4621	-0.1052	0.1049	0.05	6.4916	-6.2661	13.701	-0.007	0.231	0.0054	7.1109	-5.6236	13.4712	-0.0785	0.2002	0.0315	0.6262	-3.1408	12.1774
3.3057	-5.4031	5.9232	-0.1745	0.2479	0.0825	7.9029	-4.5204	19.2751	-0.1273	0.2487	0.0634	14.1587	-2.6809	18.5173	-0.1052	0.1058	0.0502	6.4916	-6.2661	13.701	-0.007	0.231	0.0054	7.1109	-5.6236	13.4712	-0.0785	0.2002	0.0315	0.6252	-3.1272	12.1781
3.306	-5.4175	5.9233	-0.1748	0.2479	0.0828	7.9029	-4.5204	19.2751	-0.1273	0.2487	0.0634	14.1359	-2.6955	18.5444	-0.1056	0.1068	0.0504	6.4916	-6.2661	13.701	-0.007	0.231	0.0054	7.1122	-5.6375	13.4717	-0.0789	0.2002	0.0318	0.6262	-3.1408	12.1774
3.2888	-5.4172	5.9499	-0.1749	0.2491	0.0828	7.9029	-4.5204	19.2751	-0.1273	0.2487	0.0634	14.0955	-2.7098	18.5983	-0.106	0.1091	0.0507	6.5066	-6.266	13.6784	-0.0071	0.2299	0.0054	7.1122	-5.6375	13.4717	-0.0789	0.2002	0.0318	0.6252	-3.1272	12.1781
3.2886	-5.4307	5.9493	-0.1754	0.2491	0.0829	7.8859	-4.5204	19.3005	-0.1273	0.2498	0.0634	14.0955	-2.7103	18.6535	-0.1058	0.11	0.0508	6.5066	-6.266	13.6784	-0.0071	0.2299	0.0054	7.1121	-5.6509	13.4715	-0.0794	0.2001	0.0319	0.6252	-3.1272	12.1781
3.2708	-5.4309	5.9226	-0.1754	0.2494	0.0829	7.9041	-4.5349	19.275	-0.1276	0.2486	0.0636	14.113	-2.7245	18.6809	-0.1062	0.1097	0.051	6.5066	-6.266	13.6784	-0.0071	0.2299	0.0054	7.1114	-5.6375	13.4718	-0.0789	0.2002	0.0315	0.6251	-3.1556	12.1773
3.2708	-5.4309	5.9226	-0.1754	0.2494	0.0829	7.9034	-4.521	19.2755	-0.1271	0.2486	0.0632	14.0724	-2.74	18.6817	-0.1063	0.111	0.0514	6.5066	-6.266	13.6784	-0.0071	0.2299	0.0054	7.1114	-5.6375	13.4718	-0.0789	0.2002	0.0315	0.6424	-3.1556	12.2044
3.2886	-5.4307	5.9493	-0.1754	0.2491	0.0829	7.9034	-4.521	19.2755	-0.1271	0.2486	0.0632	14.0902	-2.7682	18.7094	-0.1072	0.1107	0.052	6.5066	-6.266	13.6784	-0.0071	0.2299	0.0054	7.1114	-5.6375	13.4718	-0.0789	0.2002	0.0315	0.6424	-3.1556	12.2044
3.271	-5.4173	5.9233	-0.1749	0.2495	0.0828	7.8662	-4.5213	19.2745	-0.1271	0.2498	0.0633	14.1127	-2.7688	18.6836	-0.107	0.1098	0.0522	6.5066	-6.266	13.6784	-0.0071	0.2299	0.0054	7.1114	-5.6375	13.4718	-0.0789	0.2002	0.0315	0.6424	-3.1556	12.2044
3.2493	-5.4174	5.9486	-0.1749	0.2504	0.0828	7.8659	-4.5075	19.2744	-0.1265	0.2498	0.0632	14.0951	-2.7694	18.7115	-0.1069	0.111	0.0523	6.5066	-6.266	13.6784	-0.0071	0.2299	0.0054	7.1114	-5.6375	13.4718	-0.0789	0.2002	0.0315	0.6418	-3.141	12.2042
3.2888	-5.4172	5.9499	-0.1749	0.2491	0.0828	7.8659	-4.5075	19.2744	-0.1265	0.2498	0.0632	14.135	-2.7843	18.7131	-0.107	0.1098	0.0527	6.5066	-6.266	13.6784	-0.0071	0.2299	0.0054	7.1114	-5.6375	13.4718	-0.0789	0.2002	0.0315	0.6236	-3.1273	12.1779
3.3053	-5.4034	5.923	-0.1743	0.2479	0.0824	7.8659	-4.5075	19.2744	-0.1265	0.2498	0.0632	14.1176	-2.7991	18.6871	-0.1074	0.1101	0.0532	6.506	-6.2529	13.6783	-0.0065	0.2299	0.005	7.1114	-5.6375	13.4718	-0.0789	0.2002	0.0315	0.6236	-3.1273	12.1779
3.3051	-5.417	5.9224	-0.1748	0.2479	0.0825	7.8662	-4.5213	19.2745	-0.1271	0.2498	0.0633	14.1804	-2.7994	18.6616	-0.1071	0.1078	0.0534	6.506	-6.2529	13.6783	-0.0065	0.2299	0.005	7.1114	-5.6375	13.4718	-0.0789	0.2002	0.0315	0.6242	-3.1419	12.1781
3.3051	-5.417	5.9224	-0.1748	0.2479	0.0825	7.9047	-4.5355	19.2754	-0.1274	0.2486	0.0635	14.1857	-2.8138	18.6629	-0.1075	0.1081	0.0539	6.506	-6.2529	13.6783	-0.0065	0.2299	0.005	7.1113	-5.6509	13.4716	-0.0794	0.2002	0.0316	0.6242	-3.1419	12.1781
3.3051	-5.417	5.9224	-0.1748	0.2479	0.0825	7.9047	-4.5355	19.2754	-0.1274	0.2486	0.0635	14.2082	-2.8144	18.6371	-0.1073	0.1071	0.054	6.491	-6.253	13.7009	-0.0065	0.231	0.005	7.1113	-5.6509	13.4716	-0.0794	0.2002	0.0316	0.6236	-3.1273	12.1779
3.3053	-5.4034	5.923	-0.1743	0.2479	0.0824	7.9047	-4.5355	19.2754	-0.1274	0.2486	0.0635	14.2128	-2.8295	18.5841	-0.1074	0.1065	0.0544	6.4916	-6.2661	13.701	-0.007	0.231	0.0054	7.1114	-5.6375	13.4718	-0.0789	0.2002	0.0315	0.6236	-3.1273	12.1779
3.3053	-5.4034	5.923	-0.1743	0.2479	0.0824	7.9047	-4.5355	19.2754	-0.1274	0.2486	0.0635	14.2354	-2.8584	18.5587	-0.1081	0.1055	0.0552	6.4764	-6.2661	13.678	-0.007	0.2312	0.0054	7.1114	-5.6375	13.4718	-0.0789	0.2002	0.0315	0.6236	-3.1273	12.1779
3.2659	-5.4316	5.9211	-0.1752	0.2492	0.0828	7.9047	-4.5355	19.2754	-0.1274	0.2486	0.0635	14.2403	-2.8592	18.5056	-0.1078	0.1048	0.0553	6.4758	-6.253	13.6779	-0.0065	0.2312	0.005	7.1114	-5.6375	13.4718	-0.0789	0.2002	0.0315	0.6236	-3.1273	12.1779
3.2661	-5.418	5.9218	-0.1747	0.2492	0.0827	7.9059	-4.55	19.2753	-0.1278	0.2486	0.0637	14.2626	-2.8742	18.4799	-0.108	0.1039	0.0557	6.4758	-6.253	13.6779	-0.0065	0.2312	0.005	7.1114	-5.6375	13.4718	-0.0789	0.2002	0.0315	0.6236	-3.1273	12.1779
3.2659	-5.4316	5.9211	-0.1752	0.2492	0.0828	7.9052	-4.536	19.2757	-0.1272	0.2486	0.0634	14.2849	-2.8891	18.4543	-0.1081	0.1029	0.0561	6.4758	-6.253	13.6779	-0.0065	0.2312	0.005	7.1488	-5.6371	13.4723	-0.0789	0.199	0.0315	0.6246	-3.141	12.1771
3.3054	-5.4314	5.9225	-0.1752	0.2479	0.0828	7.8886	-4.5361	19.2504	-0.1272	0.2489	0.0634	14.2674	-2.904	18.4283	-0.1085	0.1032	0.0566	6.4758	-6.253	13.6779	-0.0065	0.2312	0.005	7.1114	-5.6375	13.4718	-0.0789	0.2002	0.0315	0.6246	-3.141	12.1771
3.2661	-5.418	5.9218	-0.1747	0.2492	0.0827	7.8886	-4.5361	19.2504	-0.1272	0.2489	0.0634	14.2497	-2.9049	18.4021	-0.1083	0.1035	0.0567	6.4758	-6.253	13.6779	-0.0065	0.2312	0.005	7.1121	-5.6509	13.4715	-0.0794	0.2001	0.0319	0.6073	-3.1406	12.2042
3.2659	-5.4316	5.9211	-0.1752	0.2492	0.0828	7.8886	-4.5361	19.2504	-0.1272	0.2489	0.0634	14.2672	-2.9051	18.3752	-0.1082	0.1023	0.0567	6.4758	-6.253	13.6779	-0.0065	0.2312	0.005	7.1121	-5.6509	13.4715	-0.0794	0.2001	0.0319	0.6073	-3.1406	12.2042
3.2659	-5.4316	5.9211	-0.1752	0.2492	0.0828	7.8724	-4.5501	19.2753	-0.1278	0.2501	0.0637	14.2494	-2.9196	18.3481	-0.1086	0.1026	0.057	6.4758	-6.253	13.6779	-0.0065	0.2312	0.005	7.1121	-5.6509	13.4715	-0.0794	0.2001	0.0319	0.6251	-3.1556	12.1773
3.2659	-5.4316	5.9211	-0.1752	0.2492	0.0828	7.9259	-4.5358	19.2514	-0.1272	0.2477	0.0634	14.2665	-2.9066	18.322	-0.1078	0.1014	0.0568	6.4758	-6.253	13.6779	-0.0065	0.2312	0.005	7.1121	-5.6509	13.4715	-0.0794	0.2001	0.0319	0.6073	-3.1406	12.2042
3.2659	-5.4316	5.9211	-0.1752	0.2492	0.0828	7.8717	-4.5361	19.2757	-0.1272	0.2501	0.0634	14.2663	-2.921	18.3222	-0.1082	0.1014	0.057	6.4758	-6.253	13.6779	-0.0065	0.2312	0.005	7.1121	-5.6509	13.4715	-0.0794	0.2001	0.0319	0.6078	-3.1552	12.2044
3.2659	-5.4316	5.9211	-0.1752	0.2492	0.0828	7.8717	-4.5361	19.2757	-0.1272	0.2501	0.0634	14.2663	-2.921	18.3222	-0.1082	0.1014	0.057	6.4758	-6.253	13.6779	-0.0065	0.2312	0.005	7.1121	-5.6509	13.4715	-0.0794	0.2001	0.0319	0.6085	-3.1413	12.2054
3.2659	-5.4316	5.9211	-0.1752	0.2492	0.0828	7.8727	-4.5638	19.2755	-0.1283	0.25	0.0638	14.2662	-2.9345	18.3213	-0.1087	0.1014	0.0571	6.4758	-6.253	13.6779	-0.0065	0.2312	0.005	7.1289	-5.6508	13.497	-0.0794	0.1998	0.0319	0.5684	-3.1554	12.2037
3.2659	-5.4316	5.9211	-0.1752	0.2492	0.0828	7.9096	-4.5497	19.2763	-0.1278	0.2489	0.0637	14.2841	-2.92	18.3484	-0.1084	0.1011	0.0569	6.4758	-6.253	13.6779	-0.0065	0.2312	0.005	7.0747	-5.6513	13.471	-0.0794	0.2014	0.0319	0.5684	-3.1554	12.2037
3.2659	-5.4316	5.9211	-0.1752	0.2492	0.0828	7.9084	-4.5352	19.2764	-0.1274	0.2489	0.0635	14.2838	-2.9061	18.3482	-0.1078	0.1011	0.0565	6.4758	-6.253	13.6779	-0.0065	0.2312	0.005	7.0747	-5.6513	13.471	-0.0794	0.2014	0.0319	0.5684	-3.1554	12.2037
3.2659	-5.4316	5.9211	-0.1752	0.2492	0.0828	7.9084	-4.5352	19.2764	-0.1274	0.2489	0.0635	14.2841	-2.92	18.3484	-0.1084	0.1011	0.0569	6.4758	-6.253	13.6779	-0.0065	0.2312	0.005	7.0908	-5.6378	13.4966	-0.0789	0.2011	0.0315	0.5684	-3.1554	12.2037
3.2659	-5.4316	5.9211	-0.1752	0.2492	0.0828	7.8711	-4.5356	19.2754	-0.1274	0.2501	0.0635	14.2839	-2.9058	18.4023	-0.1078	0.1021	0.0565	6.4758	-6.253	13.6779	-0.0065	0.2312	0.005	7.0908	-5.6378	13.4966	-0.0789	0.2011	0.0315	0.5684	-3.1554	12.2037
3.2659	-5.4316	5.9211	-0.1752	0.2492	0.0828	7.9084	-4.5352	19.2764	-0.1274	0.2489	0.0635	14.2662	-2.9192	18.4284	-0.1084	0.1033	0.0566	6.4758	-6.253	13.6779	-0.0065	0.2312	0.005	7.0907	-5.6512	13.4965	-0.0794	0.2011	0.0316	0.5684	-3.1554	12.2037
3.2659	-5.4316	5.9211	-0.1752	0.2492	0.0828	7.9084	-4.5352	19.2764	-0.1274	0.2489	0.0635	14.2662	-2.9192	18.4284	-0.1084	0.1033	0.0566	6.4758	-6.253	13.6779	-0.0065	0.2312	0.005	7.0747	-5.6647	13.4708	-0.0799	0.2014	0.032	0.5684	-3.1554	12.2037
3.2659	-5.4316	5.9211	-0.1752	0.2492	0.0828	7.9084	-4.5352	19.2764	-0.1274	0.2489	0.0635	14.3066	-2.9186	18.4829	-0.1084	0.1029	0.0566	6.4758	-6.253	13.6779	-0.0065	0.2312	0.005	7.0726	-5.6374	13.4706	-0.0791	0.2015	0.0314	0.5684	-3.1554	12.2037
3.2666	-5.4456	5.9214	-0.1757	0.2492	0.0831	7.9084	-4.5352	19.2764	-0.1274	0.2489	0.0635	14.2839	-2.9324	18.5089	-0.109	0.1039	0.0567	6.4764	-6.2661	13.678	-0.007	0.2312	0.0054	7.0726	-5.6374	13.4706	-0.0791	0.2015	0.0314	0.5684	-3.1554	12.2037
3.2838	-5.4459	5.8947	-0.1757	0.2479	0.0831	7.9091	-4.5492	19.276	-0.128	0.2489	0.0638	14.2841	-2.9313	18.562	-0.1092	0.1048	0.0566	6.4764	-6.2661	13.678	-0.007	0.2312	0.0054	7.0733	-5.6508	13.4703	-0.0796	0.2014	0.0318	0.5684	-3.1554	12.2037
3.323	-5.4313	5.896	-0.1753	0.2467	0.0829	7.8913	-4.5348	19.2508	-0.1276	0.2492	0.0636	14.2844	-2.9167	18.616	-0.1089	0.1058	0.0563	6.4914	-6.266	13.6555	-0.0071	0.2302	0.0054	7.0733	-5.6508	13.4703	-0.0796	0.2014	0.0318	0.5684	-3.1554	12.2037
3.3232	-5.4457	5.8961	-0.1757	0.2467	0.0831	7.8913	-4.5348	19.2508	-0.1276	0.2492	0.0636	14.2844	-2.9299	18.6692	-0.1094	0.1067	0.0564	6.4764	-6.2661	13.678	-0.007	0.2312	0.0054	7.0733	-5.6508	13.4703	-0.0796	0.2014	0.0318	0.5684	-3.1554	12.2037
3.3232	-5.4457	5.8961	-0.1757	0.2467	0.0831	7.8913	-4.5348	19.2508	-0.1276	0.2492	0.0636	14.2846	-2.9297	18.7234	-0.1095	0.1076	0.0564	6.4764	-6.2661	13.678	-0.007	0.2312	0.0054	7.0733	-5.6508	13.4703	-0.0796	0.2014	0.0318	0.5679	-3.1408	12.2035
3.3232	-5.4177	5.8966	-0.1748	0.2467	0.0828	7.9078	-4.5346	19.276	-0.1276	0.2489	0.0636	14.2622	-2.9287	18.8034	-0.1097	0.1096	0.0563	6.4761	-6.279	13.6773	-0.0076	0.2312	0.0055	7.0733	-5.6508	13.4703	-0.0796	0.2014	0.0318	0.5684	-3.1554	12.2037
3.3232	-5.4457	5.8961	-0.1757	0.2467	0.0831	7.8913	-4.5348	19.2508	-0.1276	0.2492	0.0636	14.2218	-2.914	18.8559	-0.1094	0.1118	0.0557	6.4911	-6.2789	13.6547	-0.0076	0.2302	0.0055	7.0734	-5.6374	13.4705	-0.0791	0.2014	0.0317	0.5679	-3.1408	12.2035
3.3234	-5.4321	5.8967	-0.1752	0.2467	0.083	7.8913	-4.5348	19.2508	-0.1276	0.2492	0.0636	14.257	-2.9274	18.9095	-0.11	0.1112	0.0559	6.4911	-6.2789	13.6547	-0.0076	0.2302	0.0055	7.0734	-5.6374	13.4705	-0.0791	0.2014	0.0317	0.5684	-3.1554	12.2037
3.3232	-5.4177	5.8966	-0.1748	0.2467	0.0828	7.8913	-4.5348	19.2508	-0.1276	0.2492	0.0636	14.2171	-2.913	18.9631	-0.1097	0.1134	0.0556	6.4581	-6.2927	13.6548	-0.0081	0.2312	0.0058	7.0734	-5.6374	13.4705	-0.0791	0.2014	0.0317	0.5679	-3.1408	12.2035
3.2837	-5.4179	5.8953	-0.1749	0.2479	0.0828	7.8913	-4.5348	19.2508	-0.1276	0.2492	0.0636	14.2174	-2.8983	19.0171	-0.1093	0.1143	0.0553	6.4575	-6.2796	13.6546	-0.0076	0.2312	0.0055	7.0727	-5.624	13.4707	-0.0785	0.2015	0.0313	0.5669	-3.1271	12.2043
3.2837	-5.4179	5.8953	-0.1749	0.2479	0.0828	7.8909	-4.521	19.2506	-0.1271	0.2492	0.0635	14.2174	-2.9116	19.0703	-0.1099	0.1152	0.0554	6.4733	-6.2927	13.6777	-0.0081	0.231	0.0058	7.0895	-5.6239	13.4962	-0.0786	0.2012	0.0313	0.5847	-3.1417	12.2315
3.2659	-5.4181	5.8686	-0.1749	0.2483	0.0828	7.8913	-4.5348	19.2508	-0.1276	0.2492	0.0636	14.235	-2.8832	19.0972	-0.109	0.1149	0.0548	6.4733	-6.2927	13.6777	-0.0081	0.231	0.0058	7.074	-5.6379	13.4712	-0.0789	0.2014	0.0315	0.5675	-3.1417	12.2045
3.2487	-5.4178	5.8953	-0.1749	0.2495	0.0828	7.89	-4.5203	19.2508	-0.1273	0.2493	0.0634	14.2174	-2.883	19.1241	-0.109	0.1162	0.0548	6.4581	-6.2927	13.6548	-0.0081	0.2312	0.0058	7.0727	-5.624	13.4707	-0.0785	0.2015	0.0313	0.5675	-3.1417	12.2045
3.2487	-5.4178	5.8953	-0.1749	0.2495	0.0828	7.89	-4.5203	19.2508	-0.1273	0.2493	0.0634	14.2578	-2.8819	19.1234	-0.1092	0.1149	0.0547	6.473	-6.2667	13.6784	-0.0071	0.231	0.0054	7.0893	-5.6241	13.4454	-0.0785	0.2003	0.0313	0.6069	-3.1415	12.2052
3.2665	-5.4176	5.9219	-0.1749	0.2492	0.0828	7.89	-4.5203	19.2508	-0.1273	0.2493	0.0634	14.2575	-2.868	19.1232	-0.1086	0.1149	0.0543	6.473	-6.2667	13.6784	-0.0071	0.231	0.0054	7.0893	-5.6241	13.4454	-0.0785	0.2003	0.0313	0.6069	-3.1415	12.2052
3.2665	-5.4176	5.9219	-0.1749	0.2492	0.0828	7.89	-4.5203	19.2508	-0.1273	0.2493	0.0634	14.2224	-2.8672	19.1218	-0.1088	0.1164	0.0542	6.4884	-6.2663	13.6554	-0.0073	0.2299	0.0055	7.0893	-5.6241	13.4454	-0.0785	0.2003	0.0313	0.6069	-3.1415	12.2052
3.2485	-5.4034	5.8952	-0.1746	0.2495	0.0825	7.89	-4.5203	19.2508	-0.1273	0.2493	0.0634	14.2628	-2.8525	19.122	-0.1085	0.1151	0.054	6.4878	-6.2532	13.6553	-0.0068	0.2299	0.0051	7.1061	-5.624	13.4708	-0.0785	0.2	0.0313	0.6059	-3.1278	12.2059
3.2485	-5.4034	5.8952	-0.1746	0.2495	0.0825	7.89	-4.5203	19.2508	-0.1273	0.2493	0.0634	14.2449	-2.8387	19.0945	-0.1079	0.1154	0.0536	6.4884	-6.2663	13.6554	-0.0073	0.2299	0.0055	7.1061	-5.624	13.4708	-0.0785	0.2	0.0313	0.6059	-3.1278	12.2059
3.2485	-5.4034	5.8952	-0.1746	0.2495	0.0825	7.9103	-4.5199	19.2771	-0.1273	0.2493	0.0633	14.25	-2.8376	19.0935	-0.1081	0.1156	0.0534	6.5036	-6.2663	13.6784	-0.0073	0.2296	0.0055	7.1061	-5.624	13.4708	-0.0785	0.2	0.0313	0.6059	-3.1278	12.2059
3.288	-5.4032	5.8965	-0.1745	0.2482	0.0825	7.8937	-4.52	19.2518	-0.1273	0.2496	0.0634	14.2725	-2.8091	19.0662	-0.1072	0.1147	0.0528	6.5036	-6.2663	13.6784	-0.0073	0.2296	0.0055	7.1061	-5.624	13.4708	-0.0785	0.2	0.0313	0.6059	-3.1278	12.2059
3.288	-5.4032	5.8965	-0.1745	0.2482	0.0825	7.8937	-4.52	19.2518	-0.1273	0.2496	0.0634	14.295	-2.8226	19.0384	-0.1077	0.1137	0.053	6.5036	-6.2663	13.6784	-0.0073	0.2296	0.0055	7.1061	-5.624	13.4708	-0.0785	0.2	0.0313	0.6232	-3.1283	12.1788
3.2882	-5.4176	5.8966	-0.1749	0.2482	0.0828	7.8937	-4.52	19.2518	-0.1273	0.2496	0.0634	14.2774	-2.8227	19.0112	-0.1077	0.114	0.053	6.47	-6.267	13.6783	-0.0073	0.2307	0.0055	7.1061	-5.624	13.4708	-0.0785	0.2	0.0313	0.6232	-3.1283	12.1788
3.2882	-5.4176	5.8966	-0.1749	0.2482	0.0828	7.8937	-4.52	19.2518	-0.1273	0.2496	0.0634	14.3179	-2.808	19.0114	-0.1073	0.1127	0.0527	6.47	-6.267	13.6783	-0.0073	0.2307	0.0055	7.1048	-5.61	13.4704	-0.0782	0.2	0.0311	0.6232	-3.1283	12.1788
3.2882	-5.4176	5.8966	-0.1749	0.2482	0.0828	7.91	-4.5061	19.277	-0.1267	0.2493	0.0632	14.3002	-2.8082	18.9841	-0.1073	0.113	0.0527	6.5036	-6.2663	13.6784	-0.0073	0.2296	0.0055	7.0674	-5.6105	13.4698	-0.0782	0.2013	0.0311	0.5838	-3.1285	12.1782
3.2487	-5.4178	5.8953	-0.1749	0.2495	0.0828	7.8897	-4.5065	19.2507	-0.1267	0.2493	0.0633	14.3002	-2.8082	18.9841	-0.1073	0.113	0.0527	6.5036	-6.2663	13.6784	-0.0073	0.2296	0.0055	7.0674	-5.6105	13.4698	-0.0782	0.2013	0.0311	0.5838	-3.1285	12.1782
3.2882	-5.4176	5.8966	-0.1749	0.2482	0.0828	7.8897	-4.5065	19.2507	-0.1267	0.2493	0.0633	14.3	-2.8225	18.9843	-0.1076	0.113	0.053	6.4884	-6.2663	13.6554	-0.0073	0.2299	0.0055	7.0674	-5.6105	13.4698	-0.0782	0.2013	0.0311	0.5842	-3.1275	12.1772
3.2882	-5.4176	5.8966	-0.1749	0.2482	0.0828	7.9269	-4.5061	19.2517	-0.1267	0.2481	0.0632	14.3173	-2.8085	19.0113	-0.1071	0.1127	0.0526	6.4884	-6.2663	13.6554	-0.0073	0.2299	0.0055	7.1055	-5.6234	13.4701	-0.0787	0.2	0.0314	0.6236	-3.1273	12.1779
3.2882	-5.4176	5.8966	-0.1749	0.2482	0.0828	7.8897	-4.5065	19.2507	-0.1267	0.2493	0.0633	14.2775	-2.8091	19.012	-0.1071	0.114	0.0528	6.4884	-6.2663	13.6554	-0.0073	0.2299	0.0055	7.1055	-5.6234	13.4701	-0.0787	0.2	0.0314	0.6236	-3.1273	12.1779
3.2882	-5.4176	5.8966	-0.1749	0.2482	0.0828	7.8897	-4.5065	19.2507	-0.1267	0.2493	0.0633	14.2949	-2.8233	19.0395	-0.1075	0.1137	0.0531	6.4884	-6.2663	13.6554	-0.0073	0.2299	0.0055	7.1055	-5.6234	13.4701	-0.0787	0.2	0.0314	0.6236	-3.1273	12.1779
3.306	-5.4175	5.9233	-0.1748	0.2479	0.0828	7.8897	-4.5065	19.2507	-0.1267	0.2493	0.0633	14.2897	-2.838	19.0396	-0.1079	0.1134	0.0534	6.4734	-6.2664	13.678	-0.0073	0.2309	0.0055	7.1055	-5.6234	13.4701	-0.0787	0.2	0.0314	0.6236	-3.1273	12.1779
3.306	-5.4175	5.9233	-0.1748	0.2479	0.0828	7.9063	-4.5064	19.276	-0.1267	0.249	0.0632	14.2494	-2.8674	19.0407	-0.1086	0.1147	0.0541	6.4734	-6.2664	13.678	-0.0073	0.2309	0.0055	7.1055	-5.6234	13.4701	-0.0787	0.2	0.0314	0.6246	-3.141	12.1771
3.2665	-5.4176	5.9219	-0.1749	0.2492	0.0828	7.9063	-4.5064	19.276	-0.1267	0.249	0.0632	14.267	-2.8681	19.069	-0.1084	0.1145	0.0542	6.4734	-6.2664	13.678	-0.0073	0.2309	0.0055	7.1055	-5.6234	13.4701	-0.0787	0.2	0.0314	0.6409	-3.1274	12.2049
3.306	-5.4175	5.9233	-0.1748	0.2479	0.0828	7.9245	-4.5209	19.2506	-0.1271	0.2477	0.0635	14.2267	-2.8974	19.0701	-0.1091	0.1157	0.055	6.4582	-6.2664	13.655	-0.0073	0.2312	0.0055	7.1055	-5.6234	13.4701	-0.0787	0.2	0.0314	0.6024	-3.1412	12.2035
3.3066	-5.4315	5.9235	-0.1754	0.2479	0.0831	7.9245	-4.5209	19.2506	-0.1271	0.2477	0.0635	14.267	-2.9262	19.0719	-0.1098	0.1145	0.0557	6.4576	-6.2533	13.6549	-0.0068	0.2312	0.0051	7.1068	-5.6373	13.4706	-0.0791	0.1999	0.0317	0.6024	-3.1412	12.2035
3.2672	-5.4317	5.9222	-0.1754	0.2491	0.0831	7.9248	-4.5347	19.2507	-0.1276	0.2477	0.0636	14.2669	-2.927	19.0729	-0.1096	0.1145	0.0559	6.4728	-6.2533	13.6779	-0.0067	0.2309	0.0051	7.1068	-5.6373	13.4706	-0.0791	0.1999	0.0317	0.5852	-3.1412	12.1764
3.3066	-5.4315	5.9235	-0.1754	0.2479	0.0831	7.9078	-4.5346	19.276	-0.1276	0.2489	0.0636	14.2669	-2.9561	19.0744	-0.1103	0.1145	0.0566	6.5064	-6.2526	13.678	-0.0067	0.2299	0.0051	7.1442	-5.6369	13.4711	-0.0791	0.1987	0.0317	0.6246	-3.141	12.1771
3.2673	-5.4181	5.9228	-0.1749	0.2491	0.083	7.9078	-4.5346	19.276	-0.1276	0.2489	0.0636	14.2493	-2.9426	19.048	-0.1098	0.1148	0.0565	6.507	-6.2657	13.6781	-0.0073	0.2299	0.0055	7.1068	-5.6373	13.4706	-0.0791	0.1999	0.0317	0.5852	-3.1412	12.1764
3.2837	-5.4179	5.8953	-0.1749	0.2479	0.0828	7.9248	-4.5347	19.2507	-0.1276	0.2477	0.0636	14.2491	-2.957	19.0482	-0.1101	0.1148	0.0567	6.507	-6.2657	13.6781	-0.0073	0.2299	0.0055	7.1068	-5.6373	13.4706	-0.0791	0.1999	0.0317	0.6024	-3.1412	12.2035
3.2837	-5.4179	5.8953	-0.1749	0.2479	0.0828	7.9248	-4.5347	19.2507	-0.1276	0.2477	0.0636	14.2491	-2.957	19.0482	-0.1101	0.1148	0.0567	6.507	-6.2657	13.6781	-0.0073	0.2299	0.0055	7.1068	-5.6373	13.4706	-0.0791	0.1999	0.0317	0.6024	-3.1412	12.2035
3.3232	-5.4177	5.8966	-0.1748	0.2467	0.0828	7.9248	-4.5347	19.2507	-0.1276	0.2477	0.0636	14.249	-2.9287	19.0478	-0.1092	0.1148	0.0561	6.4918	-6.2657	13.6551	-0.0073	0.2302	0.0055	7.1068	-5.6373	13.4706	-0.0791	0.1999	0.0317	0.5852	-3.1412	12.1764
3.306	-5.4175	5.9233	-0.1748	0.2479	0.0828	7.8913	-4.5348	19.2508	-0.1276	0.2492	0.0636	14.2489	-2.9423	19.0469	-0.1098	0.1148	0.0562	6.507	-6.2657	13.6781	-0.0073	0.2299	0.0055	7.1068	-5.6373	13.4706	-0.0791	0.1999	0.0317	0.6024	-3.1412	12.2035
3.2882	-5.4176	5.8966	-0.1749	0.2482	0.0828	7.8913	-4.5348	19.2508	-0.1276	0.2492	0.0636	14.2666	-2.9131	19.0727	-0.1091	0.1145	0.0555	6.4734	-6.2664	13.678	-0.0073	0.2309	0.0055	7.1068	-5.6373	13.4706	-0.0791	0.1999	0.0317	0.6024	-3.1412	12.2035
3.288	-5.4032	5.8965	-0.1745	0.2482	0.0825	7.907	-4.5203	19.2255	-0.1273	0.2481	0.0634	14.2438	-2.8845	19.044	-0.1084	0.1145	0.0547	6.4734	-6.2664	13.678	-0.0073	0.2309	0.0055	7.1076	-5.6507	13.4703	-0.0796	0.1999	0.032	0.5857	-3.1558	12.1767
3.2878	-5.4168	5.8959	-0.175	0.2482	0.0826	7.9066	-4.5201	19.2761	-0.1273	0.249	0.0633	14.2389	-2.8549	19.0415	-0.1079	0.1143	0.0539	6.4731	-6.253	13.6776	-0.007	0.2309	0.0052	7.1076	-5.6507	13.4703	-0.0796	0.1999	0.032	0.5852	-3.1412	12.1764
3.2878	-5.4168	5.8959	-0.175	0.2482	0.0826	7.9053	-4.5056	19.2762	-0.1269	0.249	0.0631	14.2163	-2.8538	19.0122	-0.1082	0.1143	0.0536	6.4883	-6.253	13.7005	-0.0069	0.2307	0.0052	7.1063	-5.6368	13.4699	-0.0793	0.1999	0.0318	0.5852	-3.1412	12.1764
3.2876	-5.4024	5.8958	-0.1747	0.2482	0.0824	7.9057	-4.5058	19.2757	-0.1269	0.249	0.0634	14.1939	-2.8106	19.0374	-0.1072	0.1152	0.0526	6.4883	-6.253	13.7005	-0.0069	0.2307	0.0052	7.0689	-5.6372	13.4693	-0.0793	0.2012	0.0318	0.5852	-3.1412	12.1764
3.2876	-5.4024	5.8958	-0.1747	0.2482	0.0824	7.9045	-4.4913	19.2758	-0.1266	0.249	0.0631	14.1887	-2.7954	19.0351	-0.107	0.1149	0.0519	6.4703	-6.2667	13.678	-0.0075	0.2307	0.0056	7.0689	-5.6372	13.4693	-0.0793	0.2012	0.0318	0.5852	-3.1412	12.1764
3.2876	-5.4024	5.8958	-0.1747	0.2482	0.0824	7.9045	-4.4913	19.2758	-0.1266	0.249	0.0631	14.2066	-2.7804	19.007	-0.1069	0.1137	0.0516	6.4846	-6.2402	13.7004	-0.0066	0.2304	0.005	7.0689	-5.6372	13.4693	-0.0793	0.2012	0.0318	0.6024	-3.1412	12.2035
3.2876	-5.4024	5.8958	-0.1747	0.2482	0.0824	7.9052	-4.5052	19.2754	-0.1271	0.249	0.0635	14.2017	-2.7792	19.0049	-0.1072	0.1134	0.0513	6.4853	-6.2533	13.7005	-0.0072	0.2304	0.0054	7.0689	-5.6372	13.4693	-0.0793	0.2012	0.0318	0.5679	-3.1408	12.2035
3.2874	-5.388	5.8957	-0.1744	0.2483	0.0821	7.9052	-4.5052	19.2754	-0.1271	0.249	0.0635	14.1793	-2.765	19.0316	-0.1069	0.1144	0.051	6.4853	-6.2533	13.7005	-0.0072	0.2304	0.0054	7.0689	-5.6372	13.4693	-0.0793	0.2012	0.0318	0.5679	-3.1408	12.2035
3.2874	-5.388	5.8957	-0.1744	0.2483	0.0821	7.9052	-4.5052	19.2754	-0.1271	0.249	0.0635	14.1791	-2.7503	19.0304	-0.1066	0.1144	0.0505	6.4853	-6.2533	13.7005	-0.0072	0.2304	0.0054	7.0857	-5.6371	13.4948	-0.0793	0.2008	0.0318	0.5852	-3.1408	12.2306
3.2874	-5.388	5.8957	-0.1744	0.2483	0.0821	7.9052	-4.5052	19.2754	-0.1271	0.249	0.0635	14.1969	-2.7361	19.0033	-0.1062	0.1131	0.0503	6.5003	-6.2532	13.6779	-0.0072	0.2293	0.0054	7.0857	-5.6371	13.4948	-0.0793	0.2008	0.0318	0.5852	-3.1408	12.2306
3.2874	-5.388	5.8957	-0.1744	0.2483	0.0821	7.904	-4.4907	19.2754	-0.1268	0.249	0.0632	14.1792	-2.7362	18.9761	-0.1062	0.1134	0.0503	6.5003	-6.2532	13.6779	-0.0072	0.2293	0.0054	7.0857	-5.6371	13.4948	-0.0793	0.2008	0.0318	0.5852	-3.1408	12.2306
3.2874	-5.388	5.8957	-0.1744	0.2483	0.0821	7.9052	-4.5052	19.2754	-0.1271	0.249	0.0635	14.1792	-2.7495	19.0293	-0.1067	0.1143	0.0504	6.5003	-6.2532	13.6779	-0.0072	0.2293	0.0054	7.1023	-5.6372	13.4694	-0.0793	0.1996	0.0318	0.5852	-3.1408	12.2306
3.2874	-5.388	5.8957	-0.1744	0.2483	0.0821	7.9052	-4.5052	19.2754	-0.1271	0.249	0.0635	14.1792	-2.7495	19.0293	-0.1067	0.1143	0.0504	6.5003	-6.2532	13.6779	-0.0072	0.2293	0.0054	7.0857	-5.6371	13.4948	-0.0793	0.2008	0.0318	0.5852	-3.1408	12.2306
3.2876	-5.4024	5.8958	-0.1747	0.2482	0.0824	7.9052	-4.5052	19.2754	-0.1271	0.249	0.0635	14.1616	-2.7493	19.0562	-0.1068	0.1156	0.0504	6.4853	-6.2533	13.7005	-0.0072	0.2304	0.0054	7.0857	-5.6371	13.4948	-0.0793	0.2008	0.0318	0.5857	-3.1554	12.2308
3.2883	-5.4164	5.896	-0.1752	0.2482	0.0828	7.9052	-4.5052	19.2754	-0.1271	0.249	0.0635	14.1616	-2.7493	19.0562	-0.1068	0.1156	0.0504	6.4853	-6.2533	13.7005	-0.0072	0.2304	0.0054	7.0857	-5.6371	13.4948	-0.0793	0.2008	0.0318	0.5857	-3.1554	12.2308
3.2876	-5.4024	5.8958	-0.1747	0.2482	0.0824	7.9052	-4.5052	19.2754	-0.1271	0.249	0.0635	14.1618	-2.749	19.1104	-0.1068	0.1165	0.0504	6.4853	-6.2533	13.7005	-0.0072	0.2304	0.0054	7.0857	-5.6371	13.4948	-0.0793	0.2008	0.0318	0.5857	-3.1554	12.2308
3.2876	-5.4024	5.8958	-0.1747	0.2482	0.0824	7.9052	-4.5052	19.2754	-0.1271	0.249	0.0635	14.1617	-2.7626	19.1095	-0.1073	0.1165	0.0505	6.4853	-6.2533	13.7005	-0.0072	0.2304	0.0054	7.0857	-5.6371	13.4948	-0.0793	0.2008	0.0318	0.5857	-3.1554	12.2308
3.2883	-5.4164	5.896	-0.1752	0.2482	0.0828	7.8886	-4.5053	19.2501	-0.1271	0.2493	0.0635	14.1619	-2.7482	19.1093	-0.107	0.1165	0.0502	6.4853	-6.2533	13.7005	-0.0072	0.2304	0.0054	7.0857	-5.6371	13.4948	-0.0793	0.2008	0.0318	0.5852	-3.1408	12.2306
3.2705	-5.4166	5.8694	-0.1753	0.2485	0.0827	7.8886	-4.5053	19.2501	-0.1271	0.2493	0.0635	14.1619	-2.7482	19.1093	-0.107	0.1165	0.0502	6.4853	-6.2533	13.7005	-0.0072	0.2304	0.0054	7.0857	-5.6371	13.4948	-0.0793	0.2008	0.0318	0.5852	-3.1408	12.2306
3.2705	-5.4166	5.8694	-0.1753	0.2485	0.0827	7.8886	-4.5053	19.2501	-0.1271	0.2493	0.0635	14.1215	-2.7621	19.1081	-0.1075	0.1178	0.0503	6.4853	-6.2533	13.7005	-0.0072	0.2304	0.0054	7.1023	-5.6372	13.4694	-0.0793	0.1996	0.0318	0.5852	-3.1408	12.2306
3.2703	-5.4022	5.8693	-0.1749	0.2485	0.0825	7.8886	-4.5053	19.2501	-0.1271	0.2493	0.0635	14.1215	-2.7621	19.1081	-0.1075	0.1178	0.0503	6.4853	-6.2533	13.7005	-0.0072	0.2304	0.0054	7.1023	-5.6372	13.4694	-0.0793	0.1996	0.0318	0.5679	-3.1408	12.2035
3.2703	-5.4022	5.8693	-0.1749	0.2485	0.0825	7.8893	-4.5193	19.2496	-0.1277	0.2492	0.0638	14.1217	-2.7478	19.1079	-0.1072	0.1177	0.0501	6.4853	-6.2533	13.7005	-0.0072	0.2304	0.0054	7.101	-5.6233	13.4689	-0.0789	0.1997	0.0315	0.5679	-3.1408	12.2035
3.2703	-5.4022	5.8693	-0.1749	0.2485	0.0825	7.8521	-4.5196	19.2487	-0.1277	0.2504	0.0639	14.1392	-2.7479	19.081	-0.1072	0.1165	0.0501	6.4517	-6.254	13.7004	-0.0072	0.2314	0.0054	7.0843	-5.6232	13.4943	-0.079	0.2009	0.0315	0.5852	-3.1408	12.2306
3.2703	-5.4022	5.8693	-0.1749	0.2485	0.0825	7.8502	-4.4912	19.2492	-0.1268	0.2505	0.0633	14.1212	-2.7341	19.0535	-0.1066	0.1168	0.0497	6.4517	-6.254	13.7004	-0.0072	0.2314	0.0054	7.101	-5.6233	13.4689	-0.0789	0.1997	0.0315	0.5852	-3.1408	12.2306
3.3052	-5.4023	5.8693	-0.1749	0.247	0.0825	7.8886	-4.5053	19.2501	-0.1271	0.2493	0.0635	14.1615	-2.7338	19.0539	-0.1066	0.1155	0.0497	6.4517	-6.254	13.7004	-0.0072	0.2314	0.0054	7.101	-5.6233	13.4689	-0.0789	0.1997	0.0315	0.5852	-3.1408	12.2306
3.2876	-5.389	5.8433	-0.1744	0.2473	0.0824	7.8886	-4.5053	19.2501	-0.1271	0.2493	0.0635	14.1615	-2.7205	19.0006	-0.106	0.1146	0.0496	6.4517	-6.254	13.7004	-0.0072	0.2314	0.0054	7.101	-5.6233	13.4689	-0.0789	0.1997	0.0315	0.5852	-3.1408	12.2306
3.2878	-5.4033	5.8434	-0.1747	0.2473	0.0826	7.9056	-4.5054	19.2247	-0.1271	0.2481	0.0635	14.1615	-2.7205	19.0006	-0.106	0.1146	0.0496	6.4517	-6.254	13.7004	-0.0072	0.2314	0.0054	7.101	-5.6233	13.4689	-0.0789	0.1997	0.0315	0.5679	-3.1408	12.2035
3.3056	-5.4032	5.87	-0.1747	0.247	0.0826	7.9056	-4.5054	19.2247	-0.1271	0.2481	0.0635	14.1616	-2.7488	19.001	-0.1069	0.1146	0.0503	6.4517	-6.254	13.7004	-0.0072	0.2314	0.0054	7.101	-5.6233	13.4689	-0.0789	0.1997	0.0315	0.5679	-3.1408	12.2035
3.3056	-5.4032	5.87	-0.1747	0.247	0.0826	7.8681	-4.4919	19.2236	-0.1266	0.2493	0.0634	14.1216	-2.7352	19.0557	-0.1064	0.1168	0.0501	6.4667	-6.2539	13.6778	-0.0072	0.2304	0.0054	7.101	-5.6233	13.4689	-0.0789	0.1997	0.0315	0.5842	-3.1275	12.1772
3.2884	-5.4029	5.8967	-0.1747	0.2482	0.0826	7.8681	-4.4919	19.2236	-0.1266	0.2493	0.0634	14.139	-2.7495	19.0831	-0.1068	0.1165	0.0504	6.4853	-6.2533	13.7005	-0.0072	0.2304	0.0054	7.101	-5.6233	13.4689	-0.0789	0.1997	0.0315	0.5842	-3.1275	12.1772
3.2884	-5.4029	5.8967	-0.1747	0.2482	0.0826	7.8677	-4.4918	19.2743	-0.1266	0.2502	0.0634	14.1391	-2.75	19.1383	-0.1066	0.1175	0.0505	6.4855	-6.2667	13.7009	-0.0075	0.2304	0.0056	7.101	-5.6233	13.4689	-0.0789	0.1997	0.0315	0.5842	-3.1275	12.1772
3.2491	-5.3895	5.896	-0.1742	0.2495	0.0825	7.8847	-4.4918	19.2489	-0.1266	0.249	0.0634	14.0987	-2.7643	19.1922	-0.107	0.1197	0.0507	6.4855	-6.2667	13.7009	-0.0075	0.2304	0.0056	7.101	-5.6233	13.4689	-0.0789	0.1997	0.0315	0.5852	-3.1412	12.1764
3.2886	-5.3893	5.8973	-0.1742	0.2482	0.0825	7.8847	-4.4918	19.2489	-0.1266	0.249	0.0634	14.1167	-2.7781	19.2197	-0.1076	0.1194	0.0511	6.4855	-6.2667	13.7009	-0.0075	0.2304	0.0056	7.1023	-5.6372	13.4694	-0.0793	0.1996	0.0318	0.5848	-3.1421	12.1774
3.2886	-5.3893	5.8973	-0.1742	0.2482	0.0825	7.8847	-4.4918	19.2489	-0.1266	0.249	0.0634	14.1342	-2.7921	19.3013	-0.108	0.1201	0.0514	6.4703	-6.2667	13.678	-0.0075	0.2307	0.0056	7.1023	-5.6372	13.4694	-0.0793	0.1996	0.0318	0.5848	-3.1421	12.1774
3.2886	-5.3893	5.8973	-0.1742	0.2482	0.0825	7.8847	-4.4918	19.2489	-0.1266	0.249	0.0634	14.0943	-2.7782	19.41	-0.1075	0.1232	0.0512	6.4703	-6.2667	13.678	-0.0075	0.2307	0.0056	7.0681	-5.6239	13.4696	-0.0787	0.2012	0.0314	0.5848	-3.1421	12.1774
3.2892	-5.4033	5.8975	-0.1747	0.2482	0.0829	7.885	-4.5056	19.2491	-0.1271	0.249	0.0635	14.0945	-2.8062	19.4646	-0.1084	0.1242	0.0518	6.47	-6.2796	13.6772	-0.008	0.2307	0.0057	7.0857	-5.6371	13.4948	-0.0793	0.2008	0.0318	0.602	-3.1422	12.2045
3.307	-5.4032	5.9242	-0.1747	0.2479	0.0829	7.9015	-4.5055	19.2744	-0.1271	0.2487	0.0635	14.1298	-2.8195	19.5182	-0.109	0.1236	0.0519	6.4703	-6.2667	13.678	-0.0075	0.2307	0.0056	7.0849	-5.6237	13.495	-0.0788	0.2009	0.0314	0.5847	-3.1417	12.2315
3.3069	-5.4167	5.9236	-0.1752	0.2479	0.083	7.9015	-4.5055	19.2744	-0.1271	0.2487	0.0635	14.0896	-2.8195	19.572	-0.109	0.1258	0.0519	6.4703	-6.2667	13.678	-0.0075	0.2307	0.0056	7.0849	-5.6237	13.495	-0.0788	0.2009	0.0314	0.5842	-3.1271	12.2313
3.3072	-5.4176	5.9243	-0.1751	0.2479	0.0831	7.9015	-4.5055	19.2744	-0.1271	0.2487	0.0635	14.0718	-2.8337	19.5991	-0.1094	0.127	0.0522	6.4703	-6.2667	13.678	-0.0075	0.2307	0.0056	7.0849	-5.6371	13.4948	-0.0793	0.2009	0.0315	0.6015	-3.1276	12.2042
3.3072	-5.4176	5.9243	-0.1751	0.2479	0.0831	7.9015	-4.5055	19.2744	-0.1271	0.2487	0.0635	14.0895	-2.8336	19.6263	-0.1094	0.1268	0.0522	6.4703	-6.2667	13.678	-0.0075	0.2307	0.0056	7.0849	-5.6371	13.4948	-0.0793	0.2009	0.0315	0.6015	-3.1276	12.2042
3.3072	-5.4176	5.9243	-0.1751	0.2479	0.0831	7.9028	-4.52	19.2743	-0.1275	0.2486	0.0637	14.1122	-2.8331	19.6536	-0.1094	0.1267	0.0522	6.4703	-6.2667	13.678	-0.0075	0.2307	0.0056	7.1223	-5.6367	13.4954	-0.0793	0.1996	0.0315	0.602	-3.1422	12.2045
3.3072	-5.4176	5.9243	-0.1751	0.2479	0.0831	7.9015	-4.5055	19.2744	-0.1271	0.2487	0.0635	14.1122	-2.8331	19.6536	-0.1094	0.1267	0.0522	6.4853	-6.2666	13.6554	-0.0075	0.2296	0.0056	7.1223	-5.6233	13.4956	-0.0787	0.1996	0.0314	0.6414	-3.142	12.2051
3.3072	-5.4176	5.9243	-0.1751	0.2479	0.0831	7.9015	-4.5055	19.2744	-0.1271	0.2487	0.0635	14.1124	-2.8196	19.6544	-0.1089	0.1267	0.0521	6.4663	-6.2542	13.6782	-0.007	0.2304	0.0053	7.1223	-5.6367	13.4954	-0.0793	0.1996	0.0315	0.6414	-3.142	12.2051
3.3072	-5.4176	5.9243	-0.1751	0.2479	0.0831	7.9028	-4.52	19.2743	-0.1275	0.2486	0.0637	14.1124	-2.8196	19.6544	-0.1089	0.1267	0.0521	6.4663	-6.2542	13.6782	-0.007	0.2304	0.0053	7.1223	-5.6367	13.4954	-0.0793	0.1996	0.0315	0.6409	-3.1274	12.2049
3.3072	-5.4176	5.9243	-0.1751	0.2479	0.0831	7.9028	-4.52	19.2743	-0.1275	0.2486	0.0637	14.0947	-2.8197	19.6272	-0.1089	0.127	0.052	6.4996	-6.2401	13.6778	-0.0067	0.2293	0.005	7.1223	-5.6367	13.4954	-0.0793	0.1996	0.0315	0.6409	-3.1274	12.2049
3.3072	-5.4176	5.9243	-0.1751	0.2479	0.0831	7.9028	-4.52	19.2743	-0.1275	0.2486	0.0637	14.095	-2.8336	19.6274	-0.1094	0.127	0.0524	6.4846	-6.2402	13.7004	-0.0066	0.2304	0.005	7.1223	-5.6367	13.4954	-0.0793	0.1996	0.0315	0.6418	-3.141	12.2042
3.3245	-5.4178	5.8976	-0.175	0.2466	0.0831	7.9028	-4.52	19.2743	-0.1275	0.2486	0.0637	14.1125	-2.8479	19.6548	-0.1098	0.1267	0.0527	6.4996	-6.2401	13.6778	-0.0067	0.2293	0.005	7.0849	-5.6371	13.4948	-0.0793	0.2009	0.0315	0.6409	-3.1274	12.2049
3.3072	-5.4176	5.9243	-0.1751	0.2479	0.0831	7.9028	-4.52	19.2743	-0.1275	0.2486	0.0637	14.0949	-2.8477	19.6817	-0.1098	0.128	0.0527	6.4996	-6.2401	13.6778	-0.0067	0.2293	0.005	7.0849	-5.6371	13.4948	-0.0793	0.2009	0.0315	0.6015	-3.1276	12.2042
3.3072	-5.4176	5.9243	-0.1751	0.2479	0.0831	7.9025	-4.5062	19.2741	-0.1269	0.2486	0.0636	14.0949	-2.8477	19.6817	-0.1098	0.128	0.0527	6.4996	-6.2401	13.6778	-0.0067	0.2293	0.005	7.1015	-5.6372	13.4695	-0.0793	0.1997	0.0315	0.6015	-3.1276	12.2042
3.3072	-5.4176	5.9243	-0.1751	0.2479	0.0831	7.9028	-4.52	19.2743	-0.1275	0.2486	0.0637	14.0949	-2.8477	19.6817	-0.1098	0.128	0.0527	6.4846	-6.2402	13.7004	-0.0066	0.2304	0.005	7.1023	-5.6372	13.4694	-0.0793	0.1996	0.0318	0.6024	-3.1412	12.2035
3.3072	-5.4176	5.9243	-0.1751	0.2479	0.0831	7.9025	-4.5062	19.2741	-0.1269	0.2486	0.0636	14.0949	-2.8477	19.6817	-0.1098	0.128	0.0527	6.466	-6.2408	13.6777	-0.0067	0.2304	0.005	7.1023	-5.6372	13.4694	-0.0793	0.1996	0.0318	0.6024	-3.1412	12.2035
3.3072	-5.4176	5.9243	-0.1751	0.2479	0.0831	7.9025	-4.5062	19.2741	-0.1269	0.2486	0.0636	14.0946	-2.8338	19.6815	-0.1093	0.128	0.0523	6.4853	-6.2533	13.7005	-0.0072	0.2304	0.0054	7.1009	-5.6367	13.4688	-0.0795	0.1997	0.0316	0.6024	-3.1412	12.2035
3.3072	-5.4176	5.9243	-0.1751	0.2479	0.0831	7.9025	-4.5062	19.2741	-0.1269	0.2486	0.0636	14.0949	-2.8477	19.6817	-0.1098	0.128	0.0527	6.4853	-6.2533	13.7005	-0.0072	0.2304	0.0054	7.1022	-5.6506	13.4692	-0.0798	0.1996	0.0319	0.6024	-3.1412	12.2035
3.3072	-5.4176	5.9243	-0.1751	0.2479	0.0831	7.9025	-4.5062	19.2741	-0.1269	0.2486	0.0636	14.0946	-2.8338	19.6815	-0.1093	0.128	0.0523	6.4701	-6.2533	13.6775	-0.0072	0.2306	0.0054	7.1009	-5.6367	13.4688	-0.0795	0.1997	0.0316	0.6024	-3.1412	12.2035
3.3072	-5.4176	5.9243	-0.1751	0.2479	0.0831	7.9012	-4.4917	19.2742	-0.1266	0.2487	0.0634	14.0946	-2.8338	19.6815	-0.1093	0.128	0.0523	6.4701	-6.2533	13.6775	-0.0072	0.2306	0.0054	7.1023	-5.6372	13.4694	-0.0793	0.1996	0.0318	0.5852	-3.1412	12.1764
3.3066	-5.4035	5.924	-0.1745	0.2479	0.0828	7.9025	-4.5062	19.2741	-0.1269	0.2486	0.0636	14.0946	-2.8338	19.6815	-0.1093	0.128	0.0523	6.4701	-6.2533	13.6775	-0.0072	0.2306	0.0054	7.101	-5.6233	13.4689	-0.0789	0.1997	0.0315	0.5852	-3.1412	12.1764
3.3066	-5.4035	5.924	-0.1745	0.2479	0.0828	7.9012	-4.4917	19.2742	-0.1266	0.2487	0.0634	14.0946	-2.8338	19.6815	-0.1093	0.128	0.0523	6.4701	-6.2533	13.6775	-0.0072	0.2306	0.0054	7.101	-5.6233	13.4689	-0.0789	0.1997	0.0315	0.5852	-3.1412	12.1764
3.3066	-5.4035	5.924	-0.1745	0.2479	0.0828	7.8847	-4.4918	19.2489	-0.1266	0.249	0.0634	14.0946	-2.8338	19.6815	-0.1093	0.128	0.0523	6.5003	-6.2532	13.6779	-0.0072	0.2293	0.0054	7.1023	-5.6372	13.4694	-0.0793	0.1996	0.0318	0.5852	-3.1412	12.1764
3.3066	-5.4035	5.924	-0.1745	0.2479	0.0828	7.8847	-4.4918	19.2489	-0.1266	0.249	0.0634	14.0948	-2.8194	19.6813	-0.1089	0.128	0.052	6.5003	-6.2532	13.6779	-0.0072	0.2293	0.0054	7.101	-5.6233	13.4689	-0.0789	0.1997	0.0315	0.6024	-3.1412	12.2035
3.2678	-5.4177	5.923	-0.1751	0.2491	0.0831	7.8847	-4.4918	19.2489	-0.1266	0.249	0.0634	14.0772	-2.8059	19.6549	-0.1084	0.1283	0.0519	6.5003	-6.2532	13.6779	-0.0072	0.2293	0.0054	7.101	-5.6233	13.4689	-0.0789	0.1997	0.0315	0.5852	-3.1412	12.1764
3.2678	-5.4177	5.923	-0.1751	0.2491	0.0831	7.8847	-4.4918	19.2489	-0.1266	0.249	0.0634	14.0947	-2.8202	19.6824	-0.1087	0.128	0.0522	6.5003	-6.2532	13.6779	-0.0072	0.2293	0.0054	7.101	-5.6233	13.4689	-0.0789	0.1997	0.0315	0.6418	-3.141	12.2042
3.2499	-5.4315	5.8957	-0.1756	0.2494	0.0832	7.885	-4.5056	19.2491	-0.1271	0.249	0.0635	14.0773	-2.8475	19.7086	-0.1098	0.1292	0.0526	6.5008	-6.2926	13.6777	-0.0085	0.2293	0.0061	7.1384	-5.6229	13.4695	-0.0789	0.1985	0.0315	0.6246	-3.141	12.1771
3.2499	-5.4315	5.8957	-0.1756	0.2494	0.0832	7.885	-4.5056	19.2491	-0.1271	0.249	0.0635	14.0775	-2.8339	19.7095	-0.1093	0.1292	0.0525	6.5003	-6.2532	13.6779	-0.0072	0.2293	0.0054	7.101	-5.6233	13.4689	-0.0789	0.1997	0.0315	0.6418	-3.141	12.2042
3.2499	-5.4315	5.8957	-0.1756	0.2494	0.0832	7.885	-4.5056	19.2491	-0.1271	0.249	0.0635	14.0598	-2.834	19.6822	-0.1093	0.1295	0.0525	6.4999	-6.2661	13.6772	-0.0077	0.2293	0.0055	7.101	-5.6233	13.4689	-0.0789	0.1997	0.0315	0.6418	-3.141	12.2042
3.2499	-5.4315	5.8957	-0.1756	0.2494	0.0832	7.885	-4.5056	19.2491	-0.1271	0.249	0.0635	14.0771	-2.8486	19.6555	-0.1096	0.1283	0.0528	6.5003	-6.2532	13.6779	-0.0072	0.2293	0.0054	7.101	-5.6233	13.4689	-0.0789	0.1997	0.0315	0.6418	-3.141	12.2042
3.2499	-5.4315	5.8957	-0.1756	0.2494	0.0832	7.885	-4.5056	19.2491	-0.1271	0.249	0.0635	14.0771	-2.8486	19.6555	-0.1096	0.1283	0.0528	6.4853	-6.2533	13.7005	-0.0072	0.2304	0.0054	7.101	-5.6233	13.4689	-0.0789	0.1997	0.0315	0.6418	-3.141	12.2042
3.2499	-5.4315	5.8957	-0.1756	0.2494	0.0832	7.8643	-4.5058	19.2734	-0.1271	0.2499	0.0635	14.0771	-2.8486	19.6555	-0.1096	0.1283	0.0528	6.5003	-6.2532	13.6779	-0.0072	0.2293	0.0054	7.101	-5.6233	13.4689	-0.0789	0.1997	0.0315	0.6418	-3.141	12.2042
3.2677	-5.4313	5.9223	-0.1756	0.2491	0.0832	7.8643	-4.5058	19.2734	-0.1271	0.2499	0.0635	14.0771	-2.8486	19.6555	-0.1096	0.1283	0.0528	6.5003	-6.2532	13.6779	-0.0072	0.2293	0.0054	7.101	-5.6233	13.4689	-0.0789	0.1997	0.0315	0.6418	-3.141	12.2042
3.2496	-5.4171	5.8956	-0.1753	0.2495	0.083	7.8643	-4.5058	19.2734	-0.1271	0.2499	0.0635	14.0774	-2.8625	19.6557	-0.1102	0.1283	0.0531	6.5003	-6.2532	13.6779	-0.0072	0.2293	0.0054	7.0842	-5.6234	13.4435	-0.0789	0.2	0.0315	0.6246	-3.141	12.1771
3.2674	-5.4169	5.9222	-0.1753	0.2491	0.083	7.8643	-4.5058	19.2734	-0.1271	0.2499	0.0635	14.0774	-2.8625	19.6557	-0.1102	0.1283	0.0531	6.4853	-6.2533	13.7005	-0.0072	0.2304	0.0054	7.101	-5.6233	13.4689	-0.0789	0.1997	0.0315	0.6251	-3.1556	12.1773
3.2674	-5.4169	5.9222	-0.1753	0.2491	0.083	7.8643	-4.5058	19.2734	-0.1271	0.2499	0.0635	14.0369	-2.8772	19.6555	-0.1105	0.1295	0.0534	6.4853	-6.2533	13.7005	-0.0072	0.2304	0.0054	7.101	-5.6233	13.4689	-0.0789	0.1997	0.0315	0.6251	-3.1556	12.1773
3.2496	-5.4171	5.8956	-0.1753	0.2495	0.083	7.8643	-4.5058	19.2734	-0.1271	0.2499	0.0635	14.0773	-2.8633	19.6568	-0.11	0.1283	0.0533	6.5003	-6.2532	13.6779	-0.0072	0.2293	0.0054	7.1384	-5.6229	13.4695	-0.0789	0.1985	0.0315	0.6251	-3.1556	12.1773
3.2674	-5.4169	5.9222	-0.1753	0.2491	0.083	7.8643	-4.5058	19.2734	-0.1271	0.2499	0.0635	14.0773	-2.8633	19.6568	-0.11	0.1283	0.0533	6.5003	-6.2532	13.6779	-0.0072	0.2293	0.0054	7.1397	-5.6368	13.47	-0.0793	0.1984	0.0318	0.6251	-3.1556	12.1773
3.2668	-5.4029	5.922	-0.1747	0.2492	0.0826	7.8643	-4.5058	19.2734	-0.1271	0.2499	0.0635	14.0369	-2.8772	19.6555	-0.1105	0.1295	0.0534	6.5003	-6.2532	13.6779	-0.0072	0.2293	0.0054	7.1023	-5.6372	13.4694	-0.0793	0.1996	0.0318	0.6251	-3.1556	12.1773
3.2674	-5.4169	5.9222	-0.1753	0.2491	0.083	7.8643	-4.5058	19.2734	-0.1271	0.2499	0.0635	14.0372	-2.8628	19.6554	-0.1102	0.1295	0.0531	6.5003	-6.2532	13.6779	-0.0072	0.2293	0.0054	7.0855	-5.6373	13.444	-0.0793	0.2	0.0318	0.6251	-3.1556	12.1773
3.2674	-5.4169	5.9222	-0.1753	0.2491	0.083	7.8643	-4.5058	19.2734	-0.1271	0.2499	0.0635	14.0774	-2.8625	19.6557	-0.1102	0.1283	0.0531	6.5003	-6.2532	13.6779	-0.0072	0.2293	0.0054	7.0842	-5.6234	13.4435	-0.0789	0.2	0.0315	0.6251	-3.1556	12.1773
3.2676	-5.4034	5.9229	-0.1748	0.2491	0.0829	7.9015	-4.5055	19.2744	-0.1271	0.2487	0.0635	14.0598	-2.8626	19.6285	-0.1101	0.1286	0.0531	6.4667	-6.2539	13.6778	-0.0072	0.2304	0.0054	7.101	-5.6233	13.4689	-0.0789	0.1997	0.0315	0.6251	-3.1556	12.1773
3.2676	-5.4034	5.9229	-0.1748	0.2491	0.0829	7.9028	-4.52	19.2743	-0.1275	0.2486	0.0637	14.0825	-2.8489	19.6025	-0.1096	0.1276	0.053	6.4667	-6.2539	13.6778	-0.0072	0.2304	0.0054	7.101	-5.6233	13.4689	-0.0789	0.1997	0.0315	0.6246	-3.141	12.1771
3.2678	-5.4177	5.923	-0.1751	0.2491	0.0831	7.8869	-4.534	19.2486	-0.128	0.2489	0.0641	14.0875	-2.8486	19.6025	-0.1096	0.1278	0.053	6.485	-6.2399	13.7	-0.0068	0.2304	0.0051	7.101	-5.6233	13.4689	-0.0789	0.1997	0.0315	0.6246	-3.141	12.1771
3.2678	-5.4177	5.923	-0.1751	0.2491	0.0831	7.9028	-4.52	19.2743	-0.1275	0.2486	0.0637	14.0701	-2.8343	19.575	-0.1092	0.1281	0.0528	6.5	-6.2398	13.6775	-0.0069	0.2293	0.0051	7.101	-5.6233	13.4689	-0.0789	0.1997	0.0315	0.5852	-3.1412	12.1764
3.2678	-5.4177	5.923	-0.1751	0.2491	0.0831	7.8862	-4.5201	19.249	-0.1275	0.2489	0.0637	14.0927	-2.8341	19.5482	-0.1092	0.1271	0.0528	6.5	-6.2398	13.6775	-0.0069	0.2293	0.0051	7.0997	-5.6094	13.4685	-0.0786	0.1998	0.0313	0.5852	-3.1412	12.1764
3.3245	-5.4178	5.8976	-0.175	0.2466	0.0831	7.9028	-4.52	19.2743	-0.1275	0.2486	0.0637	14.0973	-2.8202	19.4938	-0.1086	0.1264	0.0524	6.5	-6.2398	13.6775	-0.0069	0.2293	0.0051	7.0997	-5.6094	13.4685	-0.0786	0.1998	0.0313	0.5852	-3.1412	12.1764
3.3072	-5.4176	5.9243	-0.1751	0.2479	0.0831	7.9015	-4.5055	19.2744	-0.1271	0.2487	0.0635	14.1199	-2.82	19.4669	-0.1086	0.1255	0.0524	6.5	-6.2398	13.6775	-0.0069	0.2293	0.0051	7.0997	-5.6094	13.4685	-0.0786	0.1998	0.0313	0.5842	-3.1275	12.1772
3.2677	-5.4313	5.9223	-0.1756	0.2491	0.0832	7.8862	-4.5201	19.249	-0.1275	0.2489	0.0637	14.1249	-2.82	19.4128	-0.1085	0.1248	0.0524	6.4664	-6.2405	13.6774	-0.0069	0.2304	0.0051	7.0997	-5.6094	13.4685	-0.0786	0.1998	0.0313	0.5852	-3.1412	12.1764
3.2677	-5.4313	5.9223	-0.1756	0.2491	0.0832	7.9234	-4.5198	19.2499	-0.1275	0.2477	0.0637	14.1298	-2.8199	19.3586	-0.1085	0.1241	0.0524	6.4854	-6.227	13.7008	-0.0063	0.2304	0.005	7.0997	-5.6094	13.4685	-0.0786	0.1998	0.0313	0.5842	-3.1275	12.1772
3.2677	-5.4313	5.9223	-0.1756	0.2491	0.0832	7.9234	-4.5198	19.2499	-0.1275	0.2477	0.0637	14.1169	-2.8344	19.2774	-0.1088	0.1237	0.0527	6.4854	-6.227	13.7008	-0.0063	0.2304	0.005	7.0997	-5.6094	13.4685	-0.0786	0.1998	0.0313	0.6236	-3.1273	12.1779
3.2849	-5.4316	5.8957	-0.1756	0.2479	0.0833	7.9234	-4.5198	19.2499	-0.1275	0.2477	0.0637	14.1042	-2.835	19.2512	-0.1086	0.1243	0.0528	6.485	-6.2399	13.7	-0.0068	0.2304	0.0051	7.0997	-5.6094	13.4685	-0.0786	0.1998	0.0313	0.6236	-3.1273	12.1779
3.2846	-5.4172	5.8956	-0.1753	0.2479	0.083	7.9237	-4.5335	19.2501	-0.128	0.2477	0.0638	14.1443	-2.835	19.1974	-0.1085	0.122	0.0528	6.4702	-6.227	13.6778	-0.0063	0.2306	0.005	7.1004	-5.6228	13.4682	-0.0791	0.1997	0.0317	0.6236	-3.1273	12.1779
3.2846	-5.4172	5.8956	-0.1753	0.2479	0.083	7.923	-4.5196	19.2505	-0.1275	0.2478	0.0635	14.1488	-2.8354	19.1433	-0.1083	0.1214	0.0527	6.4704	-6.253	13.6772	-0.0074	0.2306	0.0055	7.1004	-5.6228	13.4682	-0.0791	0.1997	0.0317	0.6236	-3.1273	12.1779
3.2846	-5.4172	5.8956	-0.1753	0.2479	0.083	7.923	-4.5196	19.2505	-0.1275	0.2478	0.0635	14.1536	-2.8361	19.0902	-0.1081	0.1207	0.0529	6.4704	-6.253	13.6772	-0.0074	0.2306	0.0055	7.1004	-5.6228	13.4682	-0.0791	0.1997	0.0317	0.6246	-3.141	12.1771
3.2846	-5.4172	5.8956	-0.1753	0.2479	0.083	7.923	-4.5196	19.2505	-0.1275	0.2478	0.0635	14.158	-2.8365	19.036	-0.1078	0.12	0.0527	6.4708	-6.2401	13.6779	-0.0069	0.2306	0.0054	7.1004	-5.6228	13.4682	-0.0791	0.1997	0.0317	0.6246	-3.141	12.1771
3.2846	-5.4172	5.8956	-0.1753	0.2479	0.083	7.923	-4.5196	19.2505	-0.1275	0.2478	0.0635	14.1628	-2.8508	18.982	-0.1081	0.1193	0.053	6.4704	-6.253	13.6772	-0.0074	0.2306	0.0055	7.1004	-5.6228	13.4682	-0.0791	0.1997	0.0317	0.6246	-3.141	12.1771
3.2842	-5.4176	5.8954	-0.1751	0.2479	0.0829	7.9243	-4.5341	19.2504	-0.1278	0.2477	0.0637	14.1848	-2.8519	18.9561	-0.1077	0.1184	0.053	6.4707	-6.2664	13.6776	-0.0077	0.2306	0.0057	7.1004	-5.6228	13.4682	-0.0791	0.1997	0.0317	0.6246	-3.141	12.1771
3.2842	-5.4176	5.8954	-0.1751	0.2479	0.0829	7.9236	-4.5202	19.2508	-0.1273	0.2478	0.0633	14.1669	-2.8664	18.929	-0.1081	0.1187	0.0533	6.4405	-6.2665	13.6772	-0.0077	0.232	0.0057	7.1004	-5.6228	13.4682	-0.0791	0.1997	0.0317	0.6418	-3.141	12.2042
3.2842	-5.4176	5.8954	-0.1751	0.2479	0.0829	7.9236	-4.5202	19.2508	-0.1273	0.2478	0.0633	14.1717	-2.8671	18.8759	-0.1078	0.118	0.0534	6.4741	-6.2658	13.6773	-0.0077	0.2309	0.0057	7.1004	-5.6228	13.4682	-0.0791	0.1997	0.0317	0.6418	-3.141	12.2042
3.2842	-5.4176	5.8954	-0.1751	0.2479	0.0829	7.9236	-4.5202	19.2508	-0.1273	0.2478	0.0633	14.1942	-2.8813	18.8492	-0.1081	0.1171	0.0537	6.4406	-6.2402	13.6775	-0.0069	0.2319	0.0054	7.1004	-5.6228	13.4682	-0.0791	0.1997	0.0317	0.6418	-3.141	12.2042
3.3007	-5.4038	5.8685	-0.1745	0.2467	0.0825	7.9236	-4.5202	19.2508	-0.1273	0.2478	0.0633	14.1812	-2.8672	18.8218	-0.1076	0.1176	0.0533	6.4406	-6.2402	13.6775	-0.0069	0.2319	0.0054	7.1004	-5.6228	13.4682	-0.0791	0.1997	0.0317	0.6418	-3.141	12.2042
3.3007	-5.4038	5.8685	-0.1745	0.2467	0.0825	7.9248	-4.5347	19.2507	-0.1276	0.2477	0.0636	14.2038	-2.867	18.7949	-0.1076	0.1166	0.0533	6.4736	-6.2264	13.6775	-0.0063	0.2309	0.005	7.1004	-5.6228	13.4682	-0.0791	0.1997	0.0317	0.6418	-3.141	12.2042
3.2835	-5.4036	5.8952	-0.1745	0.248	0.0825	7.9248	-4.5347	19.2507	-0.1276	0.2477	0.0636	14.2264	-2.8677	18.769	-0.1073	0.1157	0.0534	6.4886	-6.2263	13.6549	-0.0063	0.2298	0.005	7.1004	-5.6228	13.4682	-0.0791	0.1997	0.0317	0.6418	-3.141	12.2042
3.2835	-5.4036	5.8952	-0.1745	0.248	0.0825	7.9079	-4.521	19.2253	-0.1271	0.248	0.0635	14.2138	-2.8674	18.7418	-0.1073	0.1162	0.0534	6.44	-6.2271	13.6774	-0.0063	0.2319	0.005	7.1172	-5.6226	13.4937	-0.0791	0.1994	0.0317	0.6418	-3.141	12.2042
3.2835	-5.4036	5.8952	-0.1745	0.248	0.0825	7.9241	-4.5207	19.2511	-0.1271	0.2478	0.0632	14.2364	-2.8673	18.7149	-0.1073	0.1152	0.0534	6.4736	-6.2264	13.6775	-0.0063	0.2309	0.005	7.1173	-5.6093	13.4938	-0.0786	0.1994	0.0315	0.6597	-3.1272	12.2322
3.3013	-5.4034	5.9218	-0.1745	0.2476	0.0825	7.9075	-4.5208	19.2258	-0.1271	0.2481	0.0632	14.2187	-2.8674	18.6876	-0.1073	0.1155	0.0534	6.4736	-6.2264	13.6775	-0.0063	0.2309	0.005	7.1173	-5.6093	13.4938	-0.0786	0.1994	0.0315	0.6031	-3.1274	12.2045
3.2835	-5.4036	5.8952	-0.1745	0.248	0.0825	7.9075	-4.5208	19.2258	-0.1271	0.2481	0.0632	14.2241	-2.881	18.6879	-0.1078	0.1158	0.0538	6.4736	-6.2264	13.6775	-0.0063	0.2309	0.005	7.1173	-5.6093	13.4938	-0.0786	0.1994	0.0315	0.6024	-3.1412	12.2035
3.2835	-5.4036	5.8952	-0.1745	0.248	0.0825	7.8905	-4.5208	19.2512	-0.1271	0.2492	0.0632	14.2293	-2.853	18.6344	-0.1069	0.1151	0.0534	6.4742	-6.2395	13.6776	-0.0068	0.2309	0.0054	7.1172	-5.6226	13.4937	-0.0791	0.1994	0.0317	0.6418	-3.141	12.2042
3.2835	-5.4036	5.8952	-0.1745	0.248	0.0825	7.9285	-4.5344	19.2517	-0.1276	0.248	0.0636	14.2343	-2.853	18.5803	-0.1069	0.1144	0.0534	6.4742	-6.2395	13.6776	-0.0068	0.2309	0.0054	7.1338	-5.6227	13.4683	-0.0791	0.1982	0.0317	0.6418	-3.141	12.2042
3.2835	-5.4036	5.8952	-0.1745	0.248	0.0825	7.9119	-4.5345	19.2264	-0.1276	0.2483	0.0636	14.2392	-2.8529	18.5262	-0.1068	0.1137	0.0534	6.474	-6.2261	13.6771	-0.0065	0.2309	0.0051	7.1172	-5.6226	13.4937	-0.0791	0.1994	0.0317	0.6418	-3.141	12.2042
3.2835	-5.4036	5.8952	-0.1745	0.248	0.0825	7.9112	-4.5206	19.2268	-0.1271	0.2484	0.0632	14.267	-2.8388	18.5001	-0.1063	0.113	0.0533	6.4742	-6.2395	13.6776	-0.0068	0.2309	0.0054	7.1004	-5.6228	13.4682	-0.0791	0.1997	0.0317	0.6024	-3.1412	12.2035
3.2837	-5.4179	5.8953	-0.1749	0.2479	0.0828	7.8942	-4.5206	19.2522	-0.1271	0.2495	0.0632	14.2943	-2.853	18.4193	-0.1065	0.1113	0.0536	6.474	-6.2261	13.6771	-0.0065	0.2309	0.0051	7.1004	-5.6228	13.4682	-0.0791	0.1997	0.0317	0.6418	-3.141	12.2042
3.2837	-5.4179	5.8953	-0.1749	0.2479	0.0828	7.8942	-4.5206	19.2522	-0.1271	0.2495	0.0632	14.2689	-2.8536	18.3117	-0.1063	0.1115	0.0537	6.4742	-6.2395	13.6776	-0.0068	0.2309	0.0054	7.1004	-5.6228	13.4682	-0.0791	0.1997	0.0317	0.6418	-3.141	12.2042
3.2665	-5.4176	5.9219	-0.1749	0.2492	0.0828	7.8789	-4.5352	19.2268	-0.1274	0.2498	0.0635	14.324	-2.8537	18.2049	-0.106	0.1091	0.0539	6.474	-6.2261	13.6771	-0.0065	0.2309	0.0051	7.0998	-5.6223	13.4675	-0.0793	0.1997	0.0318	0.6024	-3.1412	12.2035
3.2664	-5.4312	5.9213	-0.1754	0.2492	0.0829	7.9157	-4.5347	19.2283	-0.1274	0.2487	0.0632	14.3214	-2.8689	18.0716	-0.1061	0.1083	0.0545	6.4588	-6.2261	13.6542	-0.0065	0.2311	0.0051	7.0998	-5.6223	13.4675	-0.0793	0.1997	0.0318	0.6024	-3.1412	12.2035
3.2836	-5.4315	5.8946	-0.1754	0.2479	0.0829	7.9004	-4.5493	19.2029	-0.1278	0.2489	0.0635	14.3814	-2.8697	17.9117	-0.1056	0.1052	0.0548	6.478	-6.2386	13.6769	-0.007	0.2311	0.0055	7.0998	-5.6223	13.4675	-0.0793	0.1997	0.0318	0.5852	-3.1412	12.1764
3.2831	-5.4319	5.8945	-0.1752	0.248	0.0828	7.8827	-4.5353	19.2287	-0.1272	0.2501	0.0631	14.4243	-2.899	17.7801	-0.106	0.1034	0.0559	6.478	-6.2386	13.6769	-0.007	0.2311	0.0055	7.0998	-5.6223	13.4675	-0.0793	0.1997	0.0318	0.6024	-3.1412	12.2035
3.2831	-5.4319	5.8945	-0.1752	0.248	0.0828	7.9046	-4.5496	19.2042	-0.1275	0.2492	0.0633	14.4895	-2.9009	17.5682	-0.1052	0.0997	0.0566	6.4964	-6.238	13.6541	-0.007	0.2304	0.0055	7.0998	-5.6223	13.4675	-0.0793	0.1997	0.0318	0.6024	-3.1412	12.2035
3.3009	-5.4317	5.9211	-0.1752	0.2476	0.0828	7.8885	-4.564	19.23	-0.1279	0.2504	0.0633	14.5024	-2.903	17.3838	-0.1046	0.0987	0.0575	6.4964	-6.238	13.6541	-0.007	0.2304	0.0055	7.0998	-5.6223	13.4675	-0.0793	0.1997	0.0318	0.6024	-3.1412	12.2035
3.3004	-5.432	5.921	-0.175	0.2477	0.0827	7.9084	-4.5498	19.2061	-0.1273	0.2495	0.063	14.5731	-2.9335	17.1192	-0.1047	0.0943	0.0591	6.4816	-6.2251	13.6318	-0.0065	0.2306	0.0054	7.0998	-5.6223	13.4675	-0.0793	0.1997	0.0318	0.5852	-3.1408	12.2306
3.3004	-5.432	5.921	-0.175	0.2477	0.0827	7.8924	-4.5505	19.1811	-0.1271	0.2498	0.0629	14.6266	-2.9358	16.8822	-0.104	0.0911	0.0603	6.4666	-6.2252	13.6544	-0.0065	0.2317	0.0054	7.0993	-5.6083	13.467	-0.079	0.1997	0.0318	0.6024	-3.1412	12.2035
3.2825	-5.4458	5.8937	-0.1755	0.248	0.0828	7.8976	-4.5785	19.1822	-0.128	0.2501	0.0632	14.7031	-2.9509	16.6716	-0.104	0.0879	0.0617	6.4856	-6.2376	13.6316	-0.007	0.2309	0.0057	7.0787	-5.6086	13.4919	-0.079	0.2006	0.0318	0.6019	-3.1262	12.2574
3.2818	-5.4318	5.8935	-0.175	0.248	0.0824	7.9006	-4.5643	19.1836	-0.1275	0.2504	0.0629	14.7797	-2.9655	16.4059	-0.1042	0.0837	0.063	6.4854	-6.2242	13.6312	-0.0067	0.2309	0.0055	7.0774	-5.5947	13.4914	-0.0787	0.2007	0.0315	0.5846	-3.1262	12.2303
3.2646	-5.4315	5.9201	-0.175	0.2492	0.0824	7.9043	-4.5641	19.1846	-0.1275	0.2507	0.0628	14.8613	-2.9797	16.1401	-0.1044	0.0797	0.0643	6.4857	-6.2239	13.6308	-0.0069	0.2309	0.0056	7.0781	-5.6081	13.4912	-0.0792	0.2006	0.0319	0.6028	-3.1399	12.2566
3.2646	-5.4315	5.9201	-0.175	0.2492	0.0824	7.9464	-4.578	19.1364	-0.1278	0.2489	0.0628	14.9028	-2.9806	15.8749	-0.104	0.0771	0.0654	6.4857	-6.2239	13.6308	-0.0069	0.2309	0.0056	7.0781	-5.6081	13.4912	-0.0792	0.2006	0.0319	0.6028	-3.1399	12.2566
3.3036	-5.4316	5.9213	-0.1747	0.248	0.0823	7.9501	-4.5777	19.1374	-0.1278	0.2492	0.0628	14.9844	-2.9949	15.6091	-0.1042	0.0731	0.0667	6.4861	-6.2236	13.6305	-0.0071	0.2309	0.0057	7.0768	-5.5942	13.4907	-0.0789	0.2007	0.0316	0.6028	-3.1399	12.2566
3.3036	-5.4316	5.9213	-0.1747	0.248	0.0823	7.955	-4.592	19.1383	-0.1281	0.2495	0.063	15.066	-3.0091	15.3434	-0.1044	0.0692	0.068	6.4715	-6.2108	13.6538	-0.0066	0.2319	0.0056	7.0763	-5.5803	13.4902	-0.0785	0.2007	0.0316	0.6023	-3.1253	12.2564
3.2864	-5.4314	5.9479	-0.1748	0.2492	0.0823	7.9753	-4.5916	19.1646	-0.1281	0.2495	0.063	15.1201	-3.0231	15.1035	-0.1048	0.0659	0.0692	6.4712	-6.1974	13.6533	-0.0063	0.2319	0.0053	7.0763	-5.5803	13.4902	-0.0785	0.2007	0.0316	0.6023	-3.1253	12.2564
3.3259	-5.4312	5.9493	-0.1747	0.2479	0.0823	7.9782	-4.5774	19.166	-0.1276	0.2498	0.0627	15.1738	-3.0359	14.8614	-0.1054	0.0627	0.0699	6.4718	-6.2105	13.6534	-0.0068	0.2319	0.0057	7.0757	-5.5798	13.4895	-0.0787	0.2007	0.0318	0.6023	-3.1253	12.2564
3.3081	-5.4313	5.9226	-0.1747	0.2483	0.0823	7.9617	-4.5775	19.1407	-0.1276	0.2501	0.0627	15.2399	-3.0633	14.6468	-0.1063	0.0589	0.0709	6.4716	-6.1971	13.653	-0.0065	0.2319	0.0055	7.0383	-5.5802	13.4889	-0.0787	0.2019	0.0318	0.6023	-3.1253	12.2564
3.3081	-5.4313	5.9226	-0.1747	0.2483	0.0823	7.9654	-4.5773	19.1417	-0.1276	0.2504	0.0627	15.23	-3.0623	14.43	-0.1064	0.0579	0.071	6.4863	-6.1836	13.6299	-0.0062	0.2308	0.0052	7.037	-5.5663	13.4885	-0.0784	0.202	0.0315	0.6033	-3.139	12.2557
3.3085	-5.4444	5.9753	-0.1753	0.2492	0.0824	7.9487	-4.5911	19.1672	-0.1281	0.2516	0.0628	15.2958	-3.0886	14.2132	-0.1075	0.0541	0.0717	6.4869	-6.1967	13.63	-0.0067	0.2308	0.0056	7.0545	-5.5795	13.5137	-0.079	0.2016	0.0319	0.6033	-3.139	12.2557
3.3087	-5.4309	5.9759	-0.1747	0.2492	0.0823	7.9856	-4.5769	19.168	-0.1276	0.2504	0.0626	15.3032	-3.103	13.9707	-0.1077	0.0519	0.0722	6.4873	-6.1838	13.6308	-0.0062	0.2308	0.0055	7.0711	-5.5796	13.4883	-0.0789	0.2004	0.0319	0.6033	-3.139	12.2557
3.3085	-5.4444	5.9753	-0.1753	0.2492	0.0824	7.9859	-4.5907	19.1682	-0.1281	0.2504	0.0627	15.323	-3.1311	13.7546	-0.1085	0.0492	0.0728	6.4873	-6.1838	13.6308	-0.0062	0.2308	0.0055	7.0711	-5.5796	13.4883	-0.0789	0.2004	0.0319	0.6033	-3.139	12.2557
3.3085	-5.4444	5.9753	-0.1753	0.2492	0.0824	7.9693	-4.5908	19.1429	-0.1281	0.2507	0.0628	15.3377	-3.1604	13.5394	-0.109	0.0462	0.0736	6.4728	-6.1969	13.6079	-0.0067	0.2311	0.0058	7.0698	-5.5657	13.4879	-0.0786	0.2005	0.0316	0.6033	-3.139	12.2557
3.3257	-5.4447	5.9486	-0.1752	0.2479	0.0824	7.9859	-4.5907	19.1682	-0.1281	0.2504	0.0627	15.3525	-3.1893	13.3785	-0.1096	0.0441	0.0743	6.4575	-6.1836	13.63	-0.0064	0.2321	0.0056	7.0705	-5.5791	13.4876	-0.0791	0.2004	0.032	0.6033	-3.139	12.2557
3.2863	-5.4449	5.9473	-0.1753	0.2492	0.0824	7.9871	-4.6052	19.1681	-0.1285	0.2504	0.063	15.3623	-3.2186	13.2175	-0.1103	0.0418	0.0751	6.4571	-6.1839	13.6304	-0.0062	0.2321	0.0055	7.0698	-5.5657	13.4879	-0.0786	0.2005	0.0316	0.6033	-3.139	12.2557
3.2863	-5.4449	5.9473	-0.1753	0.2492	0.0824	7.9489	-4.5778	19.1674	-0.1274	0.2516	0.0626	15.3534	-3.2494	13.0844	-0.1103	0.0408	0.0757	6.4571	-6.1839	13.6304	-0.0062	0.2321	0.0055	7.0698	-5.5657	13.4879	-0.0786	0.2005	0.0316	0.6023	-3.1253	12.2564
3.2856	-5.4309	5.9471	-0.1747	0.2492	0.082	7.9674	-4.6061	19.1421	-0.1283	0.2504	0.0629	15.3618	-3.2947	12.9245	-0.1106	0.0386	0.0767	6.4907	-6.1832	13.6305	-0.0062	0.2311	0.0055	7.0545	-5.5795	13.5137	-0.079	0.2016	0.0319	0.6033	-3.139	12.2557
3.2464	-5.4455	5.9458	-0.1751	0.2505	0.0823	7.9295	-4.5925	19.1416	-0.1277	0.2516	0.0626	15.3527	-3.3399	12.7915	-0.111	0.0375	0.0775	6.4608	-6.1967	13.6305	-0.0065	0.2324	0.0057	7.0545	-5.5795	13.5137	-0.079	0.2016	0.0319	0.6196	-3.1254	12.2835
3.2642	-5.4453	5.9725	-0.1751	0.2502	0.0823	7.9466	-4.593	19.1672	-0.1275	0.2513	0.0624	15.3262	-3.3713	12.6863	-0.1109	0.0378	0.0783	6.494	-6.209	13.6299	-0.007	0.2314	0.0058	7.0545	-5.5795	13.5137	-0.079	0.2016	0.0319	0.6196	-3.1254	12.2835
3.2809	-5.4459	5.9457	-0.1749	0.249	0.0822	7.9648	-4.6075	19.1417	-0.1279	0.2501	0.0627	15.3744	-3.4173	12.5819	-0.1108	0.0352	0.0793	6.4785	-6.2093	13.6073	-0.0068	0.2316	0.0057	7.0919	-5.5791	13.5142	-0.0789	0.2004	0.0319	0.6196	-3.1254	12.2835
3.2809	-5.4459	5.9457	-0.1749	0.249	0.0822	7.9284	-4.6222	19.1413	-0.1282	0.2512	0.0627	15.3874	-3.4632	12.4772	-0.1108	0.0342	0.0802	6.4819	-6.2087	13.607	-0.0068	0.2319	0.0057	7.0757	-5.5798	13.4895	-0.0787	0.2007	0.0318	0.6196	-3.1254	12.2835
3.241	-5.4465	5.9442	-0.1747	0.2502	0.082	7.929	-4.6228	19.1416	-0.128	0.2512	0.0626	15.3775	-3.4953	12.3991	-0.1103	0.0342	0.0807	6.467	-6.2221	13.5844	-0.0071	0.2322	0.0059	7.0757	-5.5798	13.4895	-0.0787	0.2007	0.0318	0.6196	-3.1254	12.2835
3.276	-5.4466	5.9442	-0.1747	0.2487	0.0821	7.9461	-4.6232	19.1672	-0.1278	0.2509	0.0624	15.3849	-3.527	12.3472	-0.1097	0.0338	0.081	6.4697	-6.2084	13.584	-0.0066	0.2325	0.0055	7.0964	-5.5793	13.5154	-0.0787	0.2006	0.0318	0.6196	-3.1254	12.2835
3.2758	-5.4602	5.9435	-0.1752	0.2487	0.0822	7.9473	-4.6377	19.1671	-0.1282	0.2509	0.0627	15.4276	-3.558	12.2946	-0.1093	0.032	0.0812	6.4886	-6.2212	13.6072	-0.0069	0.2325	0.0058	7.0977	-5.5932	13.5159	-0.0791	0.2006	0.032	0.6368	-3.1258	12.2564
3.2754	-5.4605	5.9434	-0.175	0.2487	0.0821	7.9469	-4.6376	19.1677	-0.1282	0.2509	0.0624	15.3944	-3.5753	12.2411	-0.1085	0.0329	0.0809	6.507	-6.2205	13.5843	-0.0069	0.2317	0.0058	7.0809	-5.5933	13.4904	-0.0791	0.2009	0.032	0.6368	-3.1258	12.2564
3.2754	-5.4605	5.9434	-0.175	0.2487	0.0821	7.9309	-4.6383	19.1427	-0.128	0.2512	0.0623	15.3967	-3.591	12.1858	-0.1079	0.0323	0.0805	6.4772	-6.2077	13.5846	-0.0064	0.233	0.0056	7.0809	-5.5933	13.4904	-0.0791	0.2009	0.032	0.6201	-3.1404	12.2296
3.2932	-5.4604	5.97	-0.175	0.2484	0.0821	7.9321	-4.6528	19.1426	-0.1283	0.2512	0.0626	15.3986	-3.5931	12.0762	-0.1068	0.0307	0.0796	6.4769	-6.1943	13.5842	-0.0061	0.233	0.0054	7.0803	-5.5928	13.4897	-0.0793	0.2009	0.0321	0.6374	-3.1404	12.2566
3.276	-5.4601	5.9967	-0.175	0.2496	0.0821	7.9718	-4.6377	19.1446	-0.128	0.2503	0.0623	15.4174	-3.6227	11.992	-0.1066	0.0289	0.0789	6.4957	-6.1934	13.5609	-0.0063	0.2322	0.0055	7.097	-5.5929	13.4644	-0.0792	0.1998	0.0321	0.6196	-3.1258	12.2293
3.2976	-5.4601	5.9714	-0.175	0.2487	0.0821	7.9755	-4.6374	19.1456	-0.128	0.2506	0.0623	15.4122	-3.639	11.8792	-0.1056	0.0271	0.0775	6.4963	-6.2065	13.561	-0.0068	0.2322	0.0059	7.0964	-5.5924	13.4637	-0.0794	0.1998	0.0322	0.6205	-3.1394	12.2286
3.2974	-5.4457	5.9713	-0.1746	0.2487	0.0818	7.9792	-4.6372	19.1466	-0.1279	0.2509	0.0623	15.3899	-3.6554	11.7944	-0.1046	0.0265	0.0762	6.5002	-6.1793	13.5607	-0.0061	0.2324	0.0056	7.0959	-5.5785	13.4631	-0.0791	0.1998	0.0322	0.5811	-3.1396	12.2279
3.2801	-5.4589	5.9973	-0.1752	0.2499	0.0819	7.9663	-4.637	19.1223	-0.1279	0.2515	0.0623	15.3399	-3.6718	11.6813	-0.1039	0.0257	0.0749	6.5006	-6.179	13.5603	-0.0064	0.2324	0.0057	7.0785	-5.5781	13.437	-0.0793	0.2001	0.0323	0.5806	-3.125	12.2277
3.3016	-5.431	5.9725	-0.1743	0.249	0.0816	7.9694	-4.6362	19.123	-0.1281	0.2518	0.0624	15.3257	-3.6743	11.5694	-0.1027	0.0234	0.0735	6.501	-6.1787	13.56	-0.0066	0.2324	0.0059	7.0772	-5.5642	13.4365	-0.0789	0.2002	0.0321	0.5806	-3.125	12.2277
3.3016	-5.431	5.9725	-0.1743	0.249	0.0816	7.9884	-4.6214	19.1494	-0.1278	0.2519	0.0621	15.2543	-3.6628	11.485	-0.1013	0.0236	0.0722	6.5013	-6.1784	13.5596	-0.0068	0.2324	0.006	7.0766	-5.5636	13.4358	-0.0791	0.2002	0.0322	0.5815	-3.1387	12.227
3.2843	-5.4443	5.9985	-0.1749	0.2502	0.0817	8.0098	-4.6351	19.1247	-0.1283	0.2509	0.0625	15.2177	-3.6937	11.4005	-0.1012	0.0223	0.0714	6.5013	-6.1784	13.5596	-0.0068	0.2324	0.006	7.0392	-5.5641	13.4353	-0.0792	0.2014	0.0322	0.5815	-3.1387	12.227
3.3237	-5.4161	6.0004	-0.1739	0.249	0.0813	7.9928	-4.6351	19.15	-0.1283	0.2521	0.0625	15.1633	-3.6829	11.2891	-0.0995	0.0212	0.07	6.5021	-6.1652	13.56	-0.0065	0.2324	0.006	7.0386	-5.5635	13.4346	-0.0794	0.2014	0.0323	0.5815	-3.1387	12.227
3.3237	-5.4161	6.0004	-0.1739	0.249	0.0813	8.0122	-4.6203	19.1258	-0.128	0.2513	0.0622	15.1219	-3.6862	11.2052	-0.0985	0.0196	0.0689	6.5024	-6.1649	13.5597	-0.0067	0.2324	0.0061	7.0373	-5.5496	13.4341	-0.079	0.2015	0.0321	0.581	-3.1241	12.2267
3.3243	-5.4301	6.0007	-0.1745	0.2489	0.0817	7.9944	-4.6059	19.1506	-0.1276	0.2525	0.0623	15.0637	-3.6745	11.1481	-0.0973	0.0192	0.0676	6.5022	-6.1515	13.5592	-0.0063	0.2323	0.0059	7.0381	-5.5496	13.4341	-0.079	0.2014	0.0323	0.581	-3.1241	12.2267
3.3241	-5.4158	6.0006	-0.1741	0.2489	0.0814	8.0304	-4.5911	19.1517	-0.1273	0.2513	0.062	14.9657	-3.6631	11.1459	-0.0961	0.0211	0.0666	6.5025	-6.1512	13.5589	-0.0065	0.2323	0.006	7.0536	-5.5356	13.459	-0.0787	0.2011	0.0321	0.6038	-3.1096	12.2555
3.3241	-5.4158	6.0006	-0.1741	0.2489	0.0814	7.9938	-4.6054	19.1503	-0.1278	0.2525	0.0624	14.9046	-3.6361	11.144	-0.0953	0.0213	0.0657	6.5025	-6.1512	13.5589	-0.0065	0.2323	0.006	7.0367	-5.5357	13.4336	-0.0787	0.2015	0.0321	0.6033	-3.095	12.2552
3.3248	-5.4298	6.0008	-0.1747	0.2489	0.0818	7.9909	-4.6196	19.1489	-0.1284	0.2522	0.0627	14.8584	-3.594	11.1704	-0.0947	0.021	0.0652	6.4733	-6.1515	13.5593	-0.0066	0.2336	0.0062	7.0367	-5.5357	13.4336	-0.0787	0.2015	0.0321	0.6038	-3.1096	12.2555
3.3023	-5.4159	5.9727	-0.1744	0.249	0.0815	7.9657	-4.6057	19.1217	-0.128	0.2519	0.0625	14.7679	-3.5227	11.3044	-0.0937	0.0235	0.0643	6.4766	-6.1509	13.5134	-0.0066	0.2331	0.0062	7.0362	-5.5352	13.4329	-0.0789	0.2015	0.0322	0.6033	-3.095	12.2552
3.3208	-5.4297	5.9996	-0.1749	0.2486	0.0819	7.996	-4.606	19.1201	-0.1281	0.2501	0.0627	14.7134	-3.4499	11.492	-0.0932	0.0255	0.0634	6.48	-6.1503	13.5131	-0.0066	0.2334	0.0062	7.0568	-5.5215	13.4082	-0.0783	0.2006	0.0321	0.6038	-3.1096	12.2555
3.2811	-5.4155	5.9982	-0.1746	0.2499	0.0817	7.9545	-4.606	19.1178	-0.1283	0.251	0.0629	14.6536	-3.4051	11.733	-0.0935	0.0281	0.0629	6.4834	-6.1497	13.5128	-0.0065	0.2337	0.0062	7.0402	-5.5214	13.4335	-0.0783	0.2018	0.0321	0.6038	-3.1096	12.2555
3.299	-5.4298	5.9718	-0.1751	0.2486	0.082	7.9338	-4.6058	19.0912	-0.1285	0.251	0.063	14.5838	-3.3325	12.0278	-0.093	0.0311	0.0617	6.4868	-6.1491	13.5125	-0.0065	0.2339	0.0062	7.0234	-5.5216	13.4081	-0.0783	0.2021	0.0321	0.5648	-3.1089	12.2538
3.2989	-5.4019	5.9723	-0.1742	0.2487	0.0817	7.9308	-4.62	19.0898	-0.129	0.2506	0.0634	14.5089	-3.2734	12.3758	-0.0931	0.0349	0.0606	6.5052	-6.1484	13.4897	-0.0065	0.2332	0.0062	7.0608	-5.5212	13.4087	-0.0783	0.2009	0.0321	0.6042	-3.1087	12.2545
3.2996	-5.4159	5.9726	-0.1748	0.2486	0.082	7.9263	-4.6059	19.0883	-0.1287	0.2504	0.0634	14.4516	-3.2283	12.8054	-0.0936	0.0393	0.0598	6.5086	-6.1479	13.4894	-0.0065	0.2334	0.0062	7.044	-5.5213	13.3832	-0.0783	0.2012	0.0321	0.6042	-3.1087	12.2545
3.3001	-5.4156	5.9728	-0.175	0.2486	0.0821	7.8676	-4.5921	19.0611	-0.1284	0.2516	0.0632	14.3494	-3.1833	13.2346	-0.0943	0.0446	0.0591	6.527	-6.1472	13.4665	-0.0065	0.2326	0.0062	7.0654	-5.5342	13.4089	-0.0788	0.2011	0.0324	0.6215	-3.1091	12.2274
3.3171	-5.4015	5.946	-0.1746	0.2474	0.0819	7.863	-4.578	19.0597	-0.128	0.2513	0.0632	14.2998	-3.1385	13.7456	-0.0948	0.0492	0.0583	6.5304	-6.1466	13.4662	-0.0065	0.2329	0.0061	7.0479	-5.5209	13.3837	-0.0783	0.2015	0.0321	0.6215	-3.1091	12.2274
3.2783	-5.4157	5.9449	-0.1752	0.2486	0.0823	7.8588	-4.5777	19.0584	-0.1282	0.251	0.0633	14.2321	-3.1217	14.2286	-0.0962	0.054	0.0579	6.5152	-6.1466	13.4432	-0.0065	0.2332	0.0061	7.0479	-5.5209	13.3837	-0.0783	0.2015	0.0321	0.6215	-3.1091	12.2274
3.2781	-5.4013	5.9448	-0.1749	0.2486	0.082	7.838	-4.5775	19.0317	-0.1284	0.251	0.0635	14.1694	-3.0771	14.7123	-0.0965	0.0591	0.057	6.5338	-6.146	13.4659	-0.0065	0.2332	0.0061	7.0866	-5.5344	13.3847	-0.0786	0.2002	0.0323	0.6047	-3.1233	12.2547
3.3175	-5.4011	5.9462	-0.1748	0.2474	0.082	7.838	-4.5775	19.0317	-0.1284	0.251	0.0635	14.0929	-3.075	15.1681	-0.0979	0.0648	0.0565	6.5145	-6.1598	13.4428	-0.0068	0.2332	0.0061	7.0698	-5.5345	13.3593	-0.0786	0.2005	0.0323	0.6215	-3.1091	12.2274
3.2995	-5.3869	5.9194	-0.1745	0.2477	0.0818	7.8744	-4.5628	19.0322	-0.1281	0.2498	0.0634	14.0377	-3.1024	15.5974	-0.0994	0.0695	0.0563	6.5297	-6.1598	13.4658	-0.0068	0.2329	0.0061	7.0698	-5.5345	13.3593	-0.0786	0.2005	0.0323	0.622	-3.1237	12.2276
3.3224	-5.4004	5.9477	-0.175	0.2476	0.0821	7.8403	-4.5623	19.032	-0.1283	0.2513	0.0636	14.01	-3.1017	16.0003	-0.0999	0.0735	0.0557	6.5111	-6.1604	13.4431	-0.0068	0.2329	0.0061	7.0691	-5.5212	13.3595	-0.0781	0.2006	0.032	0.6048	-3.1237	12.2006
3.3046	-5.4006	5.921	-0.175	0.2479	0.0821	7.8776	-4.562	19.0329	-0.1283	0.2501	0.0636	13.9869	-3.1154	16.3494	-0.1006	0.0768	0.0553	6.5263	-6.1604	13.4661	-0.0068	0.2327	0.0061	7.0691	-5.5212	13.3595	-0.0781	0.2006	0.032	0.6048	-3.1237	12.2006
3.3044	-5.3862	5.9209	-0.1747	0.248	0.0819	7.8807	-4.5612	19.0336	-0.1285	0.2504	0.0637	13.9517	-3.1292	16.6722	-0.1014	0.0807	0.0551	6.4924	-6.1477	13.4655	-0.0065	0.2337	0.0059	7.0691	-5.5212	13.3595	-0.0781	0.2006	0.032	0.6038	-3.11	12.2013
3.2866	-5.3864	5.8943	-0.1747	0.2483	0.0819	7.8795	-4.5466	19.0337	-0.1281	0.2505	0.0634	13.9437	-3.1422	16.9671	-0.1021	0.0838	0.0547	6.5232	-6.1607	13.466	-0.007	0.2324	0.0063	7.0483	-5.535	13.3334	-0.0786	0.2006	0.0321	0.6038	-3.11	12.2013
3.3268	-5.4002	5.8959	-0.1752	0.247	0.0822	7.8835	-4.5466	19.0341	-0.1281	0.2507	0.0637	13.9011	-3.1414	17.2084	-0.1025	0.0876	0.0543	6.4896	-6.1614	13.466	-0.007	0.2334	0.0063	7.0496	-5.5489	13.3339	-0.0789	0.2006	0.0323	0.6038	-3.11	12.2013
3.3093	-5.3855	5.9224	-0.1749	0.2482	0.082	7.867	-4.5467	19.0088	-0.1281	0.251	0.0637	13.9391	-3.1265	17.4513	-0.1022	0.0887	0.0538	6.5048	-6.1613	13.4889	-0.007	0.2332	0.0063	7.0483	-5.535	13.3334	-0.0786	0.2006	0.0321	0.6038	-3.11	12.2013
3.2918	-5.4001	5.8959	-0.1753	0.2485	0.0822	7.886	-4.5318	19.0352	-0.1278	0.2511	0.0634	13.924	-3.1252	17.6658	-0.1026	0.0917	0.0534	6.5014	-6.1619	13.4892	-0.007	0.2329	0.0063	7.0651	-5.5349	13.3589	-0.0786	0.2003	0.0321	0.6032	-3.1239	12.2004
3.3311	-5.372	5.8977	-0.1744	0.2473	0.0819	7.9073	-4.5455	19.0105	-0.1283	0.2502	0.0637	13.9266	-3.124	17.8533	-0.1029	0.0935	0.0531	6.5011	-6.1485	13.4888	-0.0067	0.2329	0.0061	7.0658	-5.5483	13.3586	-0.0791	0.2003	0.0324	0.6032	-3.1239	12.2004
3.2962	-5.3718	5.8977	-0.1744	0.2488	0.0819	7.911	-4.5453	19.0115	-0.1283	0.2505	0.0637	13.9342	-3.1226	18.0408	-0.1031	0.0955	0.0527	6.5011	-6.1485	13.4888	-0.0067	0.2329	0.0061	7.0651	-5.5349	13.3589	-0.0786	0.2003	0.0321	0.6032	-3.1239	12.2004
3.3363	-5.3857	5.8993	-0.1749	0.2475	0.0822	7.8936	-4.531	18.9857	-0.128	0.2508	0.0638	13.9018	-3.0934	18.2287	-0.1026	0.0988	0.0519	6.4975	-6.1357	13.4886	-0.0064	0.2326	0.0058	7.0277	-5.5353	13.3583	-0.0786	0.2015	0.0321	0.6032	-3.1239	12.2004
3.3363	-5.3857	5.8993	-0.1749	0.2475	0.0822	7.9139	-4.5307	19.012	-0.1279	0.2508	0.0637	13.9269	-3.0921	18.3893	-0.1028	0.0996	0.0515	6.4975	-6.1357	13.4886	-0.0064	0.2326	0.0058	7.0451	-5.5488	13.3327	-0.0791	0.2003	0.0324	0.6032	-3.1239	12.2004
3.3185	-5.3858	5.8727	-0.1749	0.2478	0.0822	7.9333	-4.5159	18.9878	-0.1276	0.2499	0.0635	13.9123	-3.0907	18.5497	-0.1033	0.1016	0.0512	6.513	-6.1228	13.5123	-0.0059	0.2323	0.0057	7.0451	-5.5488	13.3327	-0.0791	0.2003	0.0324	0.6032	-3.1239	12.2004
3.3193	-5.3863	5.8735	-0.1749	0.2478	0.0825	7.917	-4.5299	19.0127	-0.1281	0.2511	0.0639	13.9202	-3.0613	18.7379	-0.1027	0.1036	0.0505	6.5137	-6.1359	13.5124	-0.0064	0.2323	0.0061	7.0438	-5.5349	13.3322	-0.0788	0.2004	0.0322	0.6032	-3.1239	12.2004
3.3021	-5.386	5.9002	-0.175	0.249	0.0825	7.9364	-4.5151	18.9884	-0.1278	0.2502	0.0636	13.9232	-3.0597	18.9255	-0.1032	0.1053	0.0502	6.5096	-6.136	13.5116	-0.0066	0.232	0.006	7.0438	-5.5349	13.3322	-0.0788	0.2004	0.0322	0.5859	-3.1238	12.1733
3.3021	-5.386	5.9002	-0.175	0.249	0.0825	7.9194	-4.5151	19.0138	-0.1278	0.2514	0.0636	13.8908	-3.0592	19.0596	-0.1035	0.1077	0.0501	6.5096	-6.136	13.5116	-0.0066	0.232	0.006	7.0438	-5.5349	13.3322	-0.0788	0.2004	0.0322	0.6026	-3.1093	12.2001
3.3238	-5.386	5.8749	-0.1749	0.2481	0.0825	7.9554	-4.5003	19.0148	-0.1274	0.2503	0.0633	13.8985	-3.0436	19.1928	-0.1034	0.1087	0.0494	6.4764	-6.1238	13.5122	-0.0061	0.2331	0.0059	7.023	-5.5354	13.3063	-0.0788	0.2004	0.0322	0.6026	-3.1093	12.2001
3.3246	-5.3864	5.8758	-0.175	0.2481	0.0827	7.9226	-4.5143	19.0145	-0.128	0.2517	0.0637	13.8887	-3.0429	19.3001	-0.1037	0.1101	0.0493	6.5062	-6.1366	13.5119	-0.0067	0.2318	0.006	7.0385	-5.5213	13.3313	-0.0785	0.2001	0.032	0.6033	-3.0954	12.2011
3.3074	-5.3862	5.9024	-0.175	0.2493	0.0827	7.9226	-4.5143	19.0145	-0.128	0.2517	0.0637	13.9015	-3.0428	19.3815	-0.1038	0.1105	0.0493	6.5059	-6.1232	13.5114	-0.0063	0.2318	0.0057	7.0391	-5.5219	13.332	-0.0783	0.2001	0.0319	0.6033	-3.0954	12.2011
3.3074	-5.3862	5.9024	-0.175	0.2493	0.0827	7.9586	-4.4994	19.0155	-0.1276	0.2506	0.0635	13.9189	-3.0421	19.4618	-0.1038	0.1112	0.049	6.4723	-6.1239	13.5113	-0.0064	0.2328	0.0057	7.0378	-5.5079	13.3315	-0.0779	0.2002	0.0316	0.6033	-3.0954	12.2011
3.3081	-5.4002	5.9027	-0.1755	0.2493	0.0831	7.942	-4.4996	18.9902	-0.1276	0.2509	0.0635	13.8964	-3.0279	19.4885	-0.1035	0.1121	0.0488	6.5025	-6.1238	13.5117	-0.0064	0.2315	0.0057	7.0378	-5.5079	13.3315	-0.0779	0.2002	0.0316	0.6033	-3.0954	12.2011
3.2903	-5.4003	5.876	-0.1756	0.2496	0.0831	7.925	-4.4995	19.0156	-0.1276	0.2521	0.0635	13.8961	-3.0272	19.5415	-0.1035	0.1131	0.0485	6.5034	-6.1502	13.5123	-0.0072	0.2315	0.0063	7.0391	-5.5219	13.332	-0.0783	0.2001	0.0319	0.6038	-3.11	12.2013
3.3298	-5.4002	5.8773	-0.1755	0.2483	0.0831	7.9622	-4.4992	19.0165	-0.1276	0.2509	0.0634	13.9136	-3.0415	19.569	-0.1038	0.1128	0.0488	6.5034	-6.1502	13.5123	-0.0072	0.2315	0.0063	7.0378	-5.5079	13.3315	-0.0779	0.2002	0.0316	0.6033	-3.0954	12.2011
3.3299	-5.3866	5.878	-0.175	0.2483	0.083	7.9622	-4.4992	19.0165	-0.1276	0.2509	0.0634	13.9363	-3.041	19.5962	-0.1038	0.1127	0.0488	6.5034	-6.1502	13.5123	-0.0072	0.2315	0.0063	7.0378	-5.5079	13.3315	-0.0779	0.2002	0.0316	0.6033	-3.0954	12.2011
3.3301	-5.401	5.8781	-0.1753	0.2483	0.0832	7.9622	-4.4992	19.0165	-0.1276	0.2509	0.0634	13.9357	-3.055	19.5953	-0.1042	0.1127	0.0488	6.5	-6.1508	13.5126	-0.0072	0.2312	0.0063	7.0546	-5.5078	13.357	-0.078	0.1999	0.0316	0.6038	-3.11	12.2013
3.3301	-5.401	5.8781	-0.1753	0.2483	0.0832	7.9622	-4.4992	19.0165	-0.1276	0.2509	0.0634	13.9006	-3.0414	19.5958	-0.1036	0.1143	0.0486	6.4997	-6.1374	13.5121	-0.0069	0.2312	0.0061	7.0179	-5.5216	13.3562	-0.0785	0.201	0.032	0.6038	-3.11	12.2013
3.3301	-5.401	5.8781	-0.1753	0.2483	0.0832	7.9457	-4.4993	18.9912	-0.1276	0.2512	0.0635	13.9232	-3.0412	19.5689	-0.1036	0.1133	0.0486	6.4997	-6.1374	13.5121	-0.0069	0.2312	0.0061	7.0179	-5.5216	13.3562	-0.0785	0.201	0.032	0.6038	-3.11	12.2013
3.3308	-5.415	5.8783	-0.1759	0.2483	0.0836	7.9457	-4.4993	18.9912	-0.1276	0.2512	0.0635	13.9456	-3.0554	19.5422	-0.1039	0.1123	0.0489	6.4997	-6.1374	13.5121	-0.0069	0.2312	0.0061	7.0179	-5.5216	13.3562	-0.0785	0.201	0.032	0.6033	-3.0954	12.2011
3.3308	-5.415	5.8783	-0.1759	0.2483	0.0836	7.9457	-4.4993	18.9912	-0.1276	0.2512	0.0635	13.928	-3.0556	19.5149	-0.1039	0.1126	0.0489	6.4997	-6.1374	13.5121	-0.0069	0.2312	0.0061	7.0179	-5.5216	13.3562	-0.0785	0.201	0.032	0.6038	-3.11	12.2013
3.3308	-5.415	5.8783	-0.1759	0.2483	0.0836	7.9457	-4.4993	18.9912	-0.1276	0.2512	0.0635	13.928	-3.0556	19.5149	-0.1039	0.1126	0.0489	6.4997	-6.1374	13.5121	-0.0069	0.2312	0.0061	7.0179	-5.5216	13.3562	-0.0785	0.201	0.032	0.6033	-3.0954	12.2011
3.3308	-5.415	5.8783	-0.1759	0.2483	0.0836	7.9816	-4.4845	18.9923	-0.1273	0.25	0.0632	13.9455	-3.0557	19.4881	-0.1039	0.1114	0.0489	6.4997	-6.1374	13.5121	-0.0069	0.2312	0.0061	7.0179	-5.5216	13.3562	-0.0785	0.201	0.032	0.6033	-3.0954	12.2011
3.3308	-5.415	5.8783	-0.1759	0.2483	0.0836	7.9622	-4.4992	19.0165	-0.1276	0.2509	0.0634	13.905	-3.0704	19.4879	-0.1043	0.1127	0.0491	6.4997	-6.1374	13.5121	-0.0069	0.2312	0.0061	7.0385	-5.5213	13.3313	-0.0785	0.2001	0.032	0.6038	-3.11	12.2013
3.3308	-5.415	5.8783	-0.1759	0.2483	0.0836	7.9629	-4.5131	19.0161	-0.1282	0.2508	0.0638	13.9051	-3.0568	19.4887	-0.1037	0.1127	0.049	6.4992	-6.098	13.5123	-0.0055	0.2312	0.0054	7.0218	-5.5213	13.3567	-0.0785	0.2013	0.032	0.6033	-3.0954	12.2011
3.3308	-5.415	5.8783	-0.1759	0.2483	0.0836	7.961	-4.4847	19.0166	-0.1273	0.2509	0.0632	13.8824	-3.0573	19.4615	-0.1037	0.1127	0.049	6.4992	-6.098	13.5123	-0.0055	0.2312	0.0054	7.0218	-5.5213	13.3567	-0.0785	0.2013	0.032	0.5866	-3.11	12.1743
3.3308	-5.415	5.8783	-0.1759	0.2483	0.0836	7.961	-4.4847	19.0166	-0.1273	0.2509	0.0632	13.8825	-3.0432	19.4071	-0.1033	0.1118	0.0488	6.4998	-6.1111	13.5124	-0.0061	0.2312	0.0058	7.0385	-5.5213	13.3313	-0.0785	0.2001	0.032	0.5866	-3.11	12.1743
3.3308	-5.415	5.8783	-0.1759	0.2483	0.0836	7.9617	-4.4986	19.0162	-0.1278	0.2509	0.0636	13.8422	-3.0435	19.4068	-0.1034	0.113	0.0488	6.4992	-6.098	13.5123	-0.0055	0.2312	0.0054	7.0385	-5.5213	13.3313	-0.0785	0.2001	0.032	0.586	-3.0954	12.1741
3.3308	-5.415	5.8783	-0.1759	0.2483	0.0836	7.9787	-4.4986	18.9908	-0.1278	0.2497	0.0635	13.8601	-3.0576	19.3801	-0.1039	0.1118	0.0491	6.4998	-6.1111	13.5124	-0.0061	0.2312	0.0058	7.0385	-5.5213	13.3313	-0.0785	0.2001	0.032	0.587	-3.1091	12.1733
3.3308	-5.415	5.8783	-0.1759	0.2483	0.0836	7.9799	-4.5132	18.9908	-0.1282	0.2497	0.0638	13.8373	-3.0581	19.3528	-0.1039	0.1118	0.0491	6.5001	-6.1245	13.5128	-0.0064	0.2312	0.006	7.0385	-5.5213	13.3313	-0.0785	0.2001	0.032	0.5875	-3.1237	12.1736
3.3301	-5.401	5.8781	-0.1753	0.2483	0.0832	7.9593	-4.5134	19.0151	-0.1282	0.2505	0.0638	13.8149	-3.0438	19.3795	-0.1036	0.1128	0.0489	6.5001	-6.1245	13.5128	-0.0064	0.2312	0.006	7.0385	-5.5213	13.3313	-0.0785	0.2001	0.032	0.5866	-3.11	12.1743
3.2905	-5.3868	5.8766	-0.175	0.2496	0.083	7.958	-4.4989	19.0152	-0.1278	0.2506	0.0636	13.8325	-3.044	19.3527	-0.1036	0.1116	0.0489	6.5001	-6.1245	13.5128	-0.0064	0.2312	0.006	7.0385	-5.5213	13.3313	-0.0785	0.2001	0.032	0.5875	-3.1237	12.1736
3.3077	-5.3871	5.85	-0.175	0.2484	0.083	7.958	-4.4989	19.0152	-0.1278	0.2506	0.0636	13.8325	-3.044	19.3527	-0.1036	0.1116	0.0489	6.5001	-6.1245	13.5128	-0.0064	0.2312	0.006	7.0385	-5.5213	13.3313	-0.0785	0.2001	0.032	0.5875	-3.1237	12.1736
3.2905	-5.3868	5.8766	-0.175	0.2496	0.083	7.958	-4.4989	19.0152	-0.1278	0.2506	0.0636	13.7922	-3.0443	19.3523	-0.1036	0.1128	0.0489	6.4997	-6.1374	13.5121	-0.0069	0.2312	0.0061	7.0385	-5.5213	13.3313	-0.0785	0.2001	0.032	0.587	-3.1091	12.1733
3.2905	-5.3868	5.8766	-0.175	0.2496	0.083	7.958	-4.4989	19.0152	-0.1278	0.2506	0.0636	13.792	-3.0587	19.3525	-0.1039	0.1129	0.0491	6.4997	-6.1374	13.5121	-0.0069	0.2312	0.0061	7.0385	-5.5213	13.3313	-0.0785	0.2001	0.032	0.587	-3.1091	12.1733
3.3477	-5.3864	5.9046	-0.175	0.248	0.083	7.958	-4.4989	19.0152	-0.1278	0.2506	0.0636	13.8146	-3.0585	19.3256	-0.1039	0.1119	0.0491	6.4997	-6.1374	13.5121	-0.0069	0.2312	0.0061	7.0011	-5.5218	13.3307	-0.0785	0.2014	0.032	0.587	-3.1091	12.1733
3.3477	-5.3864	5.9046	-0.175	0.248	0.083	7.9593	-4.5134	19.0151	-0.1282	0.2505	0.0638	13.7969	-3.0591	19.3535	-0.1037	0.1131	0.0492	6.4997	-6.1374	13.5121	-0.0069	0.2312	0.0061	7.0018	-5.5351	13.3305	-0.079	0.2013	0.0323	0.587	-3.1091	12.1733
3.3477	-5.3864	5.9046	-0.175	0.248	0.083	7.9593	-4.5134	19.0151	-0.1282	0.2505	0.0638	13.8596	-3.073	19.3272	-0.104	0.1109	0.0495	6.4997	-6.1374	13.5121	-0.0069	0.2312	0.0061	6.9852	-5.5351	13.3559	-0.079	0.2025	0.0323	0.587	-3.1091	12.1733
3.3469	-5.386	5.9037	-0.1749	0.248	0.0827	7.9586	-4.4994	19.0155	-0.1276	0.2506	0.0635	13.8642	-3.0731	19.3271	-0.1038	0.1111	0.0494	6.4695	-6.1376	13.5117	-0.0069	0.2325	0.0061	7.0218	-5.5213	13.3567	-0.0785	0.2013	0.032	0.6042	-3.1091	12.2004
3.3469	-5.386	5.9037	-0.1749	0.248	0.0827	7.9586	-4.4994	19.0155	-0.1276	0.2506	0.0635	13.8464	-3.0873	19.3542	-0.1042	0.1124	0.0496	6.5031	-6.1369	13.5118	-0.0069	0.2315	0.0061	7.0218	-5.5213	13.3567	-0.0785	0.2013	0.032	0.587	-3.1091	12.1733
3.3469	-5.386	5.9037	-0.1749	0.248	0.0827	7.9586	-4.4994	19.0155	-0.1276	0.2506	0.0635	13.8514	-3.0878	19.3552	-0.104	0.1127	0.0498	6.5031	-6.1369	13.5118	-0.0069	0.2315	0.0061	7.0226	-5.5347	13.3564	-0.079	0.2013	0.0323	0.587	-3.1091	12.1733
3.3469	-5.386	5.9037	-0.1749	0.248	0.0827	7.9416	-4.4994	19.0408	-0.1276	0.2518	0.0635	13.8739	-3.1017	19.3827	-0.1043	0.1126	0.05	6.5031	-6.1369	13.5118	-0.0069	0.2315	0.0061	7.0392	-5.5347	13.3311	-0.079	0.2001	0.0323	0.587	-3.1091	12.1733
3.3469	-5.386	5.9037	-0.1749	0.248	0.0827	7.9416	-4.4994	19.0408	-0.1276	0.2518	0.0635	13.896	-3.1153	19.409	-0.1047	0.1126	0.05	6.5031	-6.1369	13.5118	-0.0069	0.2315	0.0061	7.0379	-5.5208	13.3306	-0.0787	0.2001	0.0321	0.587	-3.1091	12.1733
3.3293	-5.4005	5.8772	-0.1753	0.2483	0.083	7.9416	-4.4994	19.0408	-0.1276	0.2518	0.0635	13.896	-3.1153	19.409	-0.1047	0.1126	0.05	6.4695	-6.1376	13.5117	-0.0069	0.2325	0.0061	7.0372	-5.5074	13.3308	-0.0781	0.2002	0.0317	0.6042	-3.1091	12.2004
3.3293	-5.4005	5.8772	-0.1753	0.2483	0.083	7.9788	-4.4991	19.0418	-0.1276	0.2506	0.0634	13.954	-3.1148	19.4367	-0.1047	0.111	0.0501	6.4847	-6.1375	13.5347	-0.0069	0.2323	0.0061	7.0372	-5.5074	13.3308	-0.0781	0.2002	0.0317	0.587	-3.1091	12.1733
3.3293	-5.4005	5.8772	-0.1753	0.2483	0.083	7.9622	-4.4992	19.0165	-0.1276	0.2509	0.0634	13.9138	-3.1148	19.4904	-0.1047	0.1132	0.05	6.4847	-6.1375	13.5347	-0.0069	0.2323	0.0061	7.0392	-5.5347	13.3311	-0.079	0.2001	0.0323	0.587	-3.1091	12.1733
3.3293	-5.4005	5.8772	-0.1753	0.2483	0.083	7.9622	-4.4992	19.0165	-0.1276	0.2509	0.0634	13.9316	-3.1139	19.5166	-0.1049	0.1129	0.0499	6.4997	-6.1374	13.5121	-0.0069	0.2312	0.0061	7.0392	-5.5347	13.3311	-0.079	0.2001	0.0323	0.587	-3.1091	12.1733
3.3298	-5.4002	5.8773	-0.1755	0.2483	0.0831	7.9622	-4.4992	19.0165	-0.1276	0.2509	0.0634	13.9267	-3.114	19.5708	-0.1049	0.1136	0.0499	6.4997	-6.1374	13.5121	-0.0069	0.2312	0.0061	7.0385	-5.5213	13.3313	-0.0785	0.2001	0.032	0.586	-3.0954	12.1741
3.3298	-5.4002	5.8773	-0.1755	0.2483	0.0831	7.9629	-4.5131	19.0161	-0.1282	0.2508	0.0638	13.8991	-3.1137	19.5966	-0.1052	0.1143	0.0498	6.4995	-6.124	13.5117	-0.0066	0.2312	0.0059	7.0385	-5.5213	13.3313	-0.0785	0.2001	0.032	0.586	-3.0954	12.1741
3.3298	-5.4002	5.8773	-0.1755	0.2483	0.0831	7.9783	-4.4985	19.0415	-0.1278	0.2506	0.0635	13.9119	-3.1128	19.677	-0.1054	0.1147	0.0496	6.4995	-6.124	13.5117	-0.0066	0.2312	0.0059	7.0385	-5.5213	13.3313	-0.0785	0.2001	0.032	0.586	-3.0954	12.1741
3.3298	-5.4002	5.8773	-0.1755	0.2483	0.0831	7.9783	-4.4985	19.0415	-0.1278	0.2506	0.0635	13.8843	-3.1125	19.7028	-0.1056	0.1154	0.0495	6.4995	-6.124	13.5117	-0.0066	0.2312	0.0059	7.0385	-5.5213	13.3313	-0.0785	0.2001	0.032	0.586	-3.0954	12.1741
3.3294	-5.3993	5.8766	-0.1757	0.2483	0.0829	7.9783	-4.4985	19.0415	-0.1278	0.2506	0.0635	13.8791	-3.0987	19.7567	-0.1051	0.1161	0.0491	6.481	-6.1247	13.5345	-0.0066	0.232	0.0059	7.0385	-5.5213	13.3313	-0.0785	0.2001	0.032	0.586	-3.0954	12.1741
3.3287	-5.3853	5.8764	-0.1751	0.2483	0.0826	7.9605	-4.4841	19.0163	-0.1275	0.2509	0.0633	13.9145	-3.0976	19.8102	-0.1053	0.1155	0.049	6.481	-6.1247	13.5345	-0.0066	0.232	0.0059	7.0385	-5.5213	13.3313	-0.0785	0.2001	0.032	0.586	-3.0954	12.1741
3.3287	-5.3853	5.8764	-0.1751	0.2483	0.0826	7.9605	-4.4841	19.0163	-0.1275	0.2509	0.0633	13.8919	-3.0978	19.8371	-0.1054	0.1165	0.049	6.496	-6.1246	13.512	-0.0066	0.2309	0.0059	7.0385	-5.5213	13.3313	-0.0785	0.2001	0.032	0.586	-3.0954	12.1741
3.3287	-5.3853	5.8764	-0.1751	0.2483	0.0826	7.9605	-4.4841	19.0163	-0.1275	0.2509	0.0633	13.8868	-3.0981	19.8371	-0.1054	0.1163	0.049	6.496	-6.1246	13.512	-0.0066	0.2309	0.0059	7.0385	-5.5213	13.3313	-0.0785	0.2001	0.032	0.586	-3.0954	12.1741
3.3287	-5.3853	5.8764	-0.1751	0.2483	0.0826	7.9605	-4.4841	19.0163	-0.1275	0.2509	0.0633	13.9041	-3.0977	19.8632	-0.1054	0.116	0.0488	6.496	-6.1246	13.512	-0.0066	0.2309	0.0059	7.0393	-5.5213	13.3312	-0.0785	0.2001	0.0322	0.586	-3.0954	12.1741
3.3688	-5.3991	5.878	-0.1756	0.2471	0.0829	7.9605	-4.4841	19.0163	-0.1275	0.2509	0.0633	13.8638	-3.0979	19.8628	-0.1054	0.1172	0.0487	6.4964	-6.1117	13.5127	-0.0061	0.2309	0.0058	7.0561	-5.5212	13.3567	-0.0785	0.1998	0.0322	0.587	-3.1091	12.1733
3.3688	-5.3991	5.878	-0.1756	0.2471	0.0829	7.9605	-4.4841	19.0163	-0.1275	0.2509	0.0633	13.8815	-3.0978	19.8901	-0.1054	0.1169	0.0487	6.4814	-6.1118	13.5353	-0.0061	0.232	0.0058	7.0393	-5.5213	13.3312	-0.0785	0.2001	0.0322	0.587	-3.1091	12.1733
3.3688	-5.3991	5.878	-0.1756	0.2471	0.0829	7.9977	-4.4838	19.0172	-0.1275	0.2497	0.0633	13.8813	-3.1122	19.8903	-0.1057	0.117	0.049	6.4814	-6.1118	13.5353	-0.0061	0.232	0.0058	7.0393	-5.5213	13.3312	-0.0785	0.2001	0.0322	0.587	-3.1091	12.1733
3.369	-5.3856	5.8786	-0.1751	0.2471	0.0828	7.9977	-4.4838	19.0172	-0.1275	0.2497	0.0633	13.9039	-3.112	19.8634	-0.1057	0.116	0.049	6.4814	-6.1118	13.5353	-0.0061	0.232	0.0058	7.0018	-5.5351	13.3305	-0.079	0.2013	0.0323	0.587	-3.1091	12.1733
3.3511	-5.3993	5.8513	-0.1757	0.2474	0.0829	7.9977	-4.4838	19.0172	-0.1275	0.2497	0.0633	13.8862	-3.1122	19.8361	-0.1057	0.1163	0.049	6.4964	-6.1117	13.5127	-0.0061	0.2309	0.0058	7.0186	-5.535	13.3559	-0.079	0.201	0.0323	0.587	-3.1091	12.1733
3.369	-5.3856	5.8786	-0.1751	0.2471	0.0828	7.9977	-4.4838	19.0172	-0.1275	0.2497	0.0633	13.8913	-3.1118	19.8361	-0.1057	0.1165	0.049	6.4964	-6.1117	13.5127	-0.0061	0.2309	0.0058	7.0186	-5.535	13.3559	-0.079	0.201	0.0323	0.587	-3.1091	12.1733
3.3692	-5.4	5.8787	-0.1755	0.247	0.0831	7.9989	-4.4983	19.0171	-0.1278	0.2497	0.0635	13.8965	-3.0979	19.837	-0.1051	0.1168	0.0489	6.4814	-6.1118	13.5353	-0.0061	0.232	0.0058	7.0187	-5.5216	13.3561	-0.0785	0.201	0.0322	0.587	-3.1091	12.1733
3.3298	-5.4002	5.8773	-0.1755	0.2483	0.0831	7.9824	-4.4984	18.9918	-0.1278	0.25	0.0635	13.9191	-3.0977	19.8101	-0.1051	0.1158	0.0489	6.4821	-6.1249	13.5354	-0.0066	0.232	0.0061	7.0187	-5.5216	13.3561	-0.0785	0.201	0.0322	0.587	-3.1091	12.1733
3.3298	-5.4002	5.8773	-0.1755	0.2483	0.0831	7.9989	-4.4983	19.0171	-0.1278	0.2497	0.0635	13.942	-3.1115	19.7835	-0.1056	0.1148	0.0493	6.4814	-6.1118	13.5353	-0.0061	0.232	0.0058	7.0186	-5.535	13.3559	-0.079	0.201	0.0323	0.6042	-3.1091	12.2004
3.3298	-5.4002	5.8773	-0.1755	0.2483	0.0831	7.9824	-4.4984	18.9918	-0.1278	0.25	0.0635	13.907	-3.0971	19.7829	-0.1053	0.1163	0.049	6.4821	-6.1249	13.5354	-0.0066	0.232	0.0061	7.0186	-5.535	13.3559	-0.079	0.201	0.0323	0.587	-3.1091	12.1733
3.3299	-5.3866	5.878	-0.175	0.2483	0.083	7.9824	-4.4984	18.9918	-0.1278	0.25	0.0635	13.912	-3.0834	19.7297	-0.1047	0.1156	0.0489	6.4817	-6.1378	13.5346	-0.0071	0.232	0.0062	7.0186	-5.535	13.3559	-0.079	0.201	0.0323	0.587	-3.1091	12.1733
3.3299	-5.3866	5.878	-0.175	0.2483	0.083	7.9824	-4.4984	18.9918	-0.1278	0.25	0.0635	13.9346	-3.0833	19.7028	-0.1047	0.1147	0.0489	6.4817	-6.1378	13.5346	-0.0071	0.232	0.0062	7.0186	-5.535	13.3559	-0.079	0.201	0.0323	0.587	-3.1091	12.1733
3.3299	-5.3866	5.878	-0.175	0.2483	0.083	7.9654	-4.4984	19.0172	-0.1278	0.2512	0.0636	13.9175	-3.083	19.6756	-0.1049	0.1149	0.049	6.4814	-6.1244	13.5342	-0.0068	0.232	0.006	7.0186	-5.535	13.3559	-0.079	0.201	0.0323	0.6042	-3.1091	12.2004
3.3299	-5.3866	5.878	-0.175	0.2483	0.083	7.9654	-4.4984	19.0172	-0.1278	0.2512	0.0636	13.9403	-3.0684	19.6485	-0.1045	0.1139	0.0488	6.4814	-6.1244	13.5342	-0.0068	0.232	0.006	7.0173	-5.5211	13.3555	-0.0787	0.201	0.0321	0.6033	-3.0954	12.2011
3.3299	-5.3866	5.878	-0.175	0.2483	0.083	7.9654	-4.4984	19.0172	-0.1278	0.2512	0.0636	13.9227	-3.055	19.6221	-0.104	0.1142	0.0486	6.4817	-6.1378	13.5346	-0.0071	0.232	0.0062	7.0173	-5.5211	13.3555	-0.0787	0.201	0.0321	0.6033	-3.0954	12.2011
3.3299	-5.3866	5.878	-0.175	0.2483	0.083	7.9819	-4.4983	19.0425	-0.1278	0.2509	0.0635	13.9227	-3.055	19.6221	-0.104	0.1142	0.0486	6.4817	-6.1378	13.5346	-0.0071	0.232	0.0062	7.0174	-5.5077	13.3556	-0.0782	0.2011	0.032	0.6042	-3.1091	12.2004
3.3306	-5.4006	5.8782	-0.1755	0.2483	0.0833	7.9651	-4.4846	19.017	-0.1273	0.2512	0.0634	13.8826	-3.0409	19.6216	-0.1036	0.1155	0.0484	6.4967	-6.1377	13.5121	-0.0071	0.2309	0.0062	7.0174	-5.5077	13.3556	-0.0782	0.2011	0.032	0.6042	-3.1091	12.2004
3.3299	-5.3866	5.878	-0.175	0.2483	0.083	7.9654	-4.4984	19.0172	-0.1278	0.2512	0.0636	13.9002	-3.0411	19.5947	-0.1036	0.1143	0.0484	6.4964	-6.1243	13.5116	-0.0068	0.2309	0.006	7.0174	-5.5077	13.3556	-0.0782	0.2011	0.032	0.6042	-3.1091	12.2004
3.3299	-5.3866	5.878	-0.175	0.2483	0.083	7.9654	-4.4984	19.0172	-0.1278	0.2512	0.0636	13.878	-3.0411	19.5675	-0.1038	0.1143	0.0485	6.4964	-6.1243	13.5116	-0.0068	0.2309	0.006	7.0173	-5.5211	13.3555	-0.0787	0.201	0.0321	0.6048	-3.1237	12.2006
3.3121	-5.3868	5.8513	-0.175	0.2486	0.083	7.9638	-4.4701	19.0171	-0.1269	0.2512	0.0632	13.878	-3.0411	19.5675	-0.1038	0.1143	0.0485	6.4964	-6.1243	13.5116	-0.0068	0.2309	0.006	7.0173	-5.5211	13.3555	-0.0787	0.201	0.0321	0.587	-3.1091	12.1733
3.3306	-5.4006	5.8782	-0.1755	0.2483	0.0833	7.9648	-4.4978	19.0169	-0.128	0.2512	0.0637	13.8956	-3.0405	19.5396	-0.104	0.1131	0.0484	6.4964	-6.1243	13.5116	-0.0068	0.2309	0.006	7.0173	-5.5211	13.3555	-0.0787	0.201	0.0321	0.5875	-3.1237	12.1736
3.3306	-5.4006	5.8782	-0.1755	0.2483	0.0833	7.9648	-4.4978	19.0169	-0.128	0.2512	0.0637	13.8558	-3.0403	19.5392	-0.1042	0.1143	0.0485	6.4786	-6.1381	13.5346	-0.0073	0.2317	0.0064	7.0173	-5.5211	13.3555	-0.0787	0.201	0.0321	0.6048	-3.1237	12.2006
3.3306	-5.4006	5.8782	-0.1755	0.2483	0.0833	7.9814	-4.4977	19.0422	-0.128	0.2509	0.0637	13.8384	-3.0261	19.5118	-0.1039	0.1146	0.0482	6.4964	-6.1243	13.5116	-0.0068	0.2309	0.006	7.0353	-5.5351	13.3306	-0.079	0.1998	0.0323	0.6048	-3.1237	12.2006
3.3128	-5.4008	5.8516	-0.1755	0.2486	0.0833	7.9814	-4.4977	19.0422	-0.128	0.2509	0.0637	13.856	-3.0127	19.4858	-0.1033	0.1134	0.0481	6.5122	-6.1374	13.5347	-0.0073	0.2306	0.0064	7.0353	-5.5351	13.3306	-0.079	0.1998	0.0323	0.5875	-3.1237	12.1736
3.3128	-5.4008	5.8516	-0.1755	0.2486	0.0833	7.9814	-4.4977	19.0422	-0.128	0.2509	0.0637	13.8563	-3.0266	19.486	-0.1038	0.1134	0.0485	6.4786	-6.1381	13.5346	-0.0073	0.2317	0.0064	7.0339	-5.5212	13.3301	-0.0787	0.1999	0.0321	0.587	-3.1091	12.1733
3.3128	-5.4008	5.8516	-0.1755	0.2486	0.0833	7.9612	-4.4981	19.0159	-0.128	0.2509	0.0637	13.8387	-3.0267	19.4587	-0.1038	0.1137	0.0485	6.5116	-6.1243	13.5346	-0.0068	0.2306	0.006	7.0173	-5.5211	13.3555	-0.0787	0.201	0.0321	0.587	-3.1091	12.1733
3.3128	-5.4008	5.8516	-0.1755	0.2486	0.0833	7.9612	-4.4981	19.0159	-0.128	0.2509	0.0637	13.8159	-3.0272	19.4315	-0.1038	0.1137	0.0485	6.497	-6.1115	13.5579	-0.0063	0.2317	0.0059	7.0173	-5.5211	13.3555	-0.0787	0.201	0.0321	0.587	-3.1091	12.1733
3.3128	-5.4008	5.8516	-0.1755	0.2486	0.0833	7.9612	-4.4981	19.0159	-0.128	0.2509	0.0637	13.8561	-3.0277	19.4329	-0.1036	0.1124	0.0486	6.497	-6.1115	13.5579	-0.0063	0.2317	0.0059	7.018	-5.5345	13.3552	-0.0792	0.201	0.0324	0.6042	-3.1091	12.2004
3.3128	-5.4008	5.8516	-0.1755	0.2486	0.0833	7.9612	-4.4981	19.0159	-0.128	0.2509	0.0637	13.8559	-3.042	19.4331	-0.104	0.1124	0.0489	6.497	-6.1115	13.5579	-0.0063	0.2317	0.0059	7.0173	-5.5211	13.3555	-0.0787	0.201	0.0321	0.6042	-3.1091	12.2004
3.348	-5.4153	5.8516	-0.1758	0.247	0.0836	7.9624	-4.5126	19.0158	-0.1284	0.2509	0.0639	13.856	-3.0703	19.4335	-0.1049	0.1125	0.0495	6.497	-6.1115	13.5579	-0.0063	0.2317	0.0059	7.0173	-5.5211	13.3555	-0.0787	0.201	0.0321	0.6033	-3.0954	12.2011
3.348	-5.4153	5.8516	-0.1758	0.247	0.0836	7.9617	-4.4986	19.0162	-0.1278	0.2509	0.0636	13.8155	-3.0572	19.4881	-0.1042	0.1147	0.0492	6.497	-6.1115	13.5579	-0.0063	0.2317	0.0059	7.0174	-5.5077	13.3556	-0.0782	0.2011	0.032	0.6033	-3.0954	12.2011
3.331	-5.4014	5.8789	-0.1753	0.2483	0.0835	7.9783	-4.4985	19.0415	-0.1278	0.2506	0.0635	13.8504	-3.0857	19.5429	-0.1049	0.1141	0.0497	6.497	-6.1115	13.5579	-0.0063	0.2317	0.0059	7.0173	-5.5211	13.3555	-0.0787	0.201	0.0321	0.6033	-3.0954	12.2011
3.331	-5.4014	5.8789	-0.1753	0.2483	0.0835	7.978	-4.4847	19.0413	-0.1273	0.2506	0.0634	13.868	-3.0863	19.5712	-0.1047	0.1138	0.0499	6.4818	-6.1115	13.5349	-0.0063	0.232	0.0059	7.0173	-5.5211	13.3555	-0.0787	0.201	0.0321	0.6033	-3.0954	12.2011
3.331	-5.4014	5.8789	-0.1753	0.2483	0.0835	7.9614	-4.4848	19.016	-0.1273	0.2509	0.0635	13.8676	-3.1151	19.5716	-0.1054	0.1139	0.0504	6.512	-6.1114	13.5353	-0.0063	0.2306	0.0059	7.0187	-5.5216	13.3561	-0.0785	0.201	0.0322	0.6033	-3.0954	12.2011
3.331	-5.4014	5.8789	-0.1753	0.2483	0.0835	7.978	-4.4847	19.0413	-0.1273	0.2506	0.0634	13.8672	-3.1152	19.6257	-0.1052	0.1148	0.0503	6.4787	-6.1255	13.5357	-0.0066	0.2317	0.0061	7.0561	-5.5212	13.3567	-0.0785	0.1998	0.0322	0.6033	-3.0954	12.2011
3.331	-5.4014	5.8789	-0.1753	0.2483	0.0835	7.978	-4.4847	19.0413	-0.1273	0.2506	0.0634	13.8848	-3.1159	19.654	-0.1051	0.1145	0.0504	6.5123	-6.1248	13.5358	-0.0066	0.2306	0.0061	7.0174	-5.5077	13.3556	-0.0782	0.2011	0.032	0.6033	-3.0954	12.2011
3.331	-5.4014	5.8789	-0.1753	0.2483	0.0835	7.9626	-4.4993	19.016	-0.1276	0.2508	0.0637	13.8847	-3.1299	19.7083	-0.1054	0.1155	0.0507	6.512	-6.1114	13.5353	-0.0063	0.2306	0.0059	7.0727	-5.5213	13.3313	-0.0785	0.1986	0.0322	0.6038	-3.11	12.2013
3.331	-5.4014	5.8789	-0.1753	0.2483	0.0835	7.9626	-4.4993	19.016	-0.1276	0.2508	0.0637	13.8847	-3.1299	19.7083	-0.1054	0.1155	0.0507	6.512	-6.1114	13.5353	-0.0063	0.2306	0.0059	7.0353	-5.5217	13.3307	-0.0785	0.1998	0.0322	0.6039	-3.0816	12.2021
3.3482	-5.4017	5.8523	-0.1753	0.2471	0.0835	7.978	-4.4847	19.0413	-0.1273	0.2506	0.0634	13.902	-3.1159	19.7353	-0.1049	0.1152	0.0503	6.512	-6.1114	13.5353	-0.0063	0.2306	0.0059	7.034	-5.5078	13.3303	-0.0782	0.1999	0.032	0.6206	-3.0958	12.1741
3.3299	-5.3866	5.878	-0.175	0.2483	0.083	7.978	-4.4847	19.0413	-0.1273	0.2506	0.0634	13.9019	-3.1295	19.7344	-0.1054	0.1152	0.0504	6.512	-6.1114	13.5353	-0.0063	0.2306	0.0059	7.034	-5.5078	13.3303	-0.0782	0.1999	0.032	0.6206	-3.0958	12.1741
3.33	-5.373	5.8786	-0.1745	0.2483	0.0828	7.9614	-4.4848	19.016	-0.1273	0.2509	0.0635	13.8614	-3.1441	19.7342	-0.1058	0.1165	0.0506	6.512	-6.1114	13.5353	-0.0063	0.2306	0.0059	7.034	-5.5078	13.3303	-0.0782	0.1999	0.032	0.6033	-3.0954	12.2011
3.3306	-5.4006	5.8782	-0.1755	0.2483	0.0833	7.978	-4.4847	19.0413	-0.1273	0.2506	0.0634	13.8614	-3.1441	19.7342	-0.1058	0.1165	0.0506	6.5123	-6.1248	13.5358	-0.0066	0.2306	0.0061	7.034	-5.5078	13.3303	-0.0782	0.1999	0.032	0.6033	-3.0954	12.2011
3.3306	-5.4006	5.8782	-0.1755	0.2483	0.0833	7.9614	-4.4848	19.016	-0.1273	0.2509	0.0635	13.8616	-3.1298	19.7341	-0.1055	0.1165	0.0504	6.512	-6.1114	13.5353	-0.0063	0.2306	0.0059	7.034	-5.5078	13.3303	-0.0782	0.1999	0.032	0.6042	-3.1091	12.2004
3.3306	-5.4006	5.8782	-0.1755	0.2483	0.0833	7.9617	-4.4986	19.0162	-0.1278	0.2509	0.0636	13.8615	-3.1434	19.7332	-0.106	0.1165	0.0505	6.512	-6.1114	13.5353	-0.0063	0.2306	0.0059	7.034	-5.5078	13.3303	-0.0782	0.1999	0.032	0.6042	-3.1091	12.2004
3.3306	-5.4006	5.8782	-0.1755	0.2483	0.0833	7.9617	-4.4986	19.0162	-0.1278	0.2509	0.0636	13.8792	-3.1432	19.7605	-0.106	0.1162	0.0505	6.5116	-6.1243	13.5346	-0.0068	0.2306	0.006	7.034	-5.5078	13.3303	-0.0782	0.1999	0.032	0.6215	-3.1095	12.1733
3.3306	-5.4006	5.8782	-0.1755	0.2483	0.0833	7.9617	-4.4986	19.0162	-0.1278	0.2509	0.0636	13.8561	-3.1438	19.7873	-0.1058	0.1172	0.0504	6.5116	-6.1243	13.5346	-0.0068	0.2306	0.006	6.9966	-5.5082	13.3297	-0.0782	0.2011	0.032	0.6042	-3.1091	12.2004
3.3306	-5.4006	5.8782	-0.1755	0.2483	0.0833	7.9617	-4.4986	19.0162	-0.1278	0.2509	0.0636	13.8735	-3.1576	19.7595	-0.1063	0.1159	0.0505	6.4962	-6.0983	13.5122	-0.0058	0.2309	0.0055	6.9965	-5.5216	13.3296	-0.0787	0.2011	0.0321	0.6033	-3.0954	12.2011
3.3306	-5.4006	5.8782	-0.1755	0.2483	0.0833	7.9783	-4.4985	19.0415	-0.1278	0.2506	0.0635	13.8509	-3.1578	19.7864	-0.1064	0.1169	0.0505	6.5119	-6.1377	13.535	-0.0071	0.2307	0.0062	6.9965	-5.5216	13.3296	-0.0787	0.2011	0.0321	0.6033	-3.0954	12.2011
3.3306	-5.4006	5.8782	-0.1755	0.2483	0.0833	7.978	-4.4847	19.0413	-0.1273	0.2506	0.0634	13.8683	-3.1437	19.8134	-0.1058	0.1166	0.0501	6.5119	-6.1377	13.535	-0.0071	0.2307	0.0062	6.9965	-5.5216	13.3296	-0.0787	0.2011	0.0321	0.5639	-3.0956	12.2005
3.3299	-5.3866	5.878	-0.175	0.2483	0.083	7.9767	-4.4702	19.0414	-0.1269	0.2506	0.0632	13.8456	-3.1575	19.8395	-0.1064	0.1176	0.0502	6.5119	-6.1377	13.535	-0.0071	0.2307	0.0062	7.0339	-5.5212	13.3301	-0.0787	0.1999	0.0321	0.6033	-3.0954	12.2011
3.3306	-5.4006	5.8782	-0.1755	0.2483	0.0833	7.9602	-4.4703	19.0161	-0.1269	0.2509	0.0632	13.8456	-3.1575	19.8395	-0.1064	0.1176	0.0502	6.5119	-6.1377	13.535	-0.0071	0.2307	0.0062	7.0339	-5.5212	13.3301	-0.0787	0.1999	0.0321	0.6033	-3.0954	12.2011
3.3306	-5.4006	5.8782	-0.1755	0.2483	0.0833	7.977	-4.484	19.0416	-0.1275	0.2506	0.0633	13.8452	-3.1435	19.8392	-0.1058	0.1176	0.0499	6.4783	-6.1384	13.535	-0.0071	0.2317	0.0062	7.0339	-5.5212	13.3301	-0.0787	0.1999	0.0321	0.6033	-3.0954	12.2011
3.3299	-5.3866	5.878	-0.175	0.2483	0.083	7.9605	-4.4841	19.0163	-0.1275	0.2509	0.0633	13.868	-3.1431	19.8665	-0.1058	0.1176	0.0499	6.4783	-6.1384	13.535	-0.0071	0.2317	0.0062	7.0339	-5.5212	13.3301	-0.0787	0.1999	0.0321	0.6042	-3.1091	12.2004
3.3299	-5.3866	5.878	-0.175	0.2483	0.083	7.9617	-4.4986	19.0162	-0.1278	0.2509	0.0636	13.868	-3.1431	19.8665	-0.1058	0.1176	0.0499	6.4783	-6.1384	13.535	-0.0071	0.2317	0.0062	7.0339	-5.5212	13.3301	-0.0787	0.1999	0.0321	0.6033	-3.0954	12.2011
3.3299	-5.3866	5.878	-0.175	0.2483	0.083	7.9617	-4.4986	19.0162	-0.1278	0.2509	0.0636	13.8503	-3.1432	19.8392	-0.1058	0.1179	0.0499	6.4783	-6.1384	13.535	-0.0071	0.2317	0.0062	7.0507	-5.5211	13.3556	-0.0787	0.1995	0.0321	0.6033	-3.0954	12.2011
3.3306	-5.4006	5.8782	-0.1755	0.2483	0.0833	7.9605	-4.4841	19.0163	-0.1275	0.2509	0.0633	13.8555	-3.1421	19.8382	-0.106	0.1181	0.0497	6.4936	-6.138	13.512	-0.0073	0.2306	0.0064	7.0507	-5.5211	13.3556	-0.0787	0.1995	0.0321	0.6033	-3.0954	12.2011
3.3299	-5.3866	5.878	-0.175	0.2483	0.083	7.9605	-4.4841	19.0163	-0.1275	0.2509	0.0633	13.8781	-3.1419	19.8113	-0.106	0.1171	0.0497	6.4786	-6.1381	13.5346	-0.0073	0.2317	0.0064	7.0507	-5.5211	13.3556	-0.0787	0.1995	0.0321	0.6033	-3.0954	12.2011
3.3121	-5.3868	5.8513	-0.175	0.2486	0.083	7.9811	-4.4839	18.9919	-0.1275	0.25	0.0633	13.9009	-3.1274	19.7843	-0.1056	0.1161	0.0495	6.4938	-6.1381	13.5576	-0.0073	0.2314	0.0064	7.0507	-5.5211	13.3556	-0.0787	0.1995	0.0321	0.6042	-3.1091	12.2004
3.3121	-5.3868	5.8513	-0.175	0.2486	0.083	7.9811	-4.4839	18.9919	-0.1275	0.25	0.0633	13.9058	-3.1273	19.7301	-0.1056	0.1154	0.0495	6.4938	-6.1381	13.5576	-0.0073	0.2314	0.0064	7.0507	-5.5211	13.3556	-0.0787	0.1995	0.0321	0.6042	-3.1091	12.2004
3.3121	-5.3868	5.8513	-0.175	0.2486	0.083	7.9811	-4.4839	18.9919	-0.1275	0.25	0.0633	13.911	-3.1129	19.6758	-0.1052	0.1147	0.0493	6.4942	-6.1252	13.5583	-0.0068	0.2314	0.0063	7.0515	-5.5345	13.3553	-0.0792	0.1995	0.0324	0.6042	-3.1091	12.2004
3.3121	-5.3868	5.8513	-0.175	0.2486	0.083	7.9811	-4.4839	18.9919	-0.1275	0.25	0.0633	13.9163	-3.1132	19.6228	-0.1052	0.114	0.0495	6.5089	-6.1117	13.5353	-0.0065	0.2303	0.006	7.0515	-5.5345	13.3553	-0.0792	0.1995	0.0324	0.6042	-3.1091	12.2004
3.3128	-5.4008	5.8516	-0.1755	0.2486	0.0833	7.9824	-4.4984	18.9918	-0.1278	0.25	0.0635	13.8989	-3.099	19.5953	-0.1048	0.1143	0.0493	6.5089	-6.1117	13.5353	-0.0065	0.2303	0.006	7.0515	-5.5345	13.3553	-0.0792	0.1995	0.0324	0.6042	-3.1091	12.2004
3.3128	-5.4008	5.8516	-0.1755	0.2486	0.0833	7.9654	-4.4984	19.0172	-0.1278	0.2512	0.0636	13.9038	-3.0989	19.5412	-0.1048	0.1136	0.0493	6.4939	-6.1118	13.5579	-0.0065	0.2314	0.006	7.0502	-5.5072	13.355	-0.0784	0.1995	0.0321	0.6042	-3.1091	12.2004
3.3128	-5.4008	5.8516	-0.1755	0.2486	0.0833	7.9654	-4.4984	19.0172	-0.1278	0.2512	0.0636	13.8862	-3.0988	19.5681	-0.1048	0.1149	0.0492	6.5086	-6.1246	13.5345	-0.007	0.2304	0.0061	7.0167	-5.5206	13.3548	-0.0789	0.201	0.0322	0.6042	-3.1091	12.2004
3.3128	-5.4008	5.8516	-0.1755	0.2486	0.0833	7.9654	-4.4984	19.0172	-0.1278	0.2512	0.0636	13.9265	-3.0985	19.5685	-0.1048	0.1136	0.0493	6.4938	-6.1381	13.5576	-0.0073	0.2314	0.0064	7.0334	-5.5073	13.3296	-0.0783	0.1999	0.0321	0.6042	-3.1091	12.2004
3.3121	-5.3868	5.8513	-0.175	0.2486	0.083	7.9821	-4.4846	18.9917	-0.1273	0.25	0.0634	13.9264	-3.0993	19.5695	-0.1046	0.1136	0.0494	6.4938	-6.1381	13.5576	-0.0073	0.2314	0.0064	7.0168	-5.5072	13.3549	-0.0784	0.2011	0.0321	0.587	-3.1091	12.1733
3.313	-5.4152	5.8517	-0.1759	0.2486	0.0836	7.9986	-4.4845	19.017	-0.1273	0.2497	0.0634	13.9262	-3.1136	19.5697	-0.1049	0.1136	0.0497	6.4938	-6.1381	13.5576	-0.0073	0.2314	0.0064	7.0167	-5.5206	13.3548	-0.0789	0.201	0.0322	0.587	-3.1091	12.1733
3.3308	-5.415	5.8783	-0.1759	0.2483	0.0836	7.9986	-4.4845	19.017	-0.1273	0.2497	0.0634	13.9211	-3.128	19.624	-0.1053	0.1143	0.0499	6.4942	-6.1252	13.5583	-0.0068	0.2314	0.0063	7.018	-5.5345	13.3552	-0.0792	0.201	0.0324	0.587	-3.1091	12.1733
3.3308	-5.415	5.8783	-0.1759	0.2483	0.0836	7.9986	-4.4845	19.017	-0.1273	0.2497	0.0634	13.9159	-3.1425	19.6783	-0.1057	0.115	0.0501	6.494	-6.1251	13.5128	-0.0068	0.2306	0.0063	6.9799	-5.5215	13.3549	-0.0787	0.2023	0.0321	0.587	-3.1091	12.1733
3.3308	-5.415	5.8783	-0.1759	0.2483	0.0836	7.9986	-4.4845	19.017	-0.1273	0.2497	0.0634	13.9108	-3.1569	19.7326	-0.1061	0.1157	0.0504	6.4936	-6.138	13.512	-0.0073	0.2306	0.0064	7.0173	-5.5211	13.3555	-0.0787	0.201	0.0321	0.587	-3.1091	12.1733
3.348	-5.4153	5.8516	-0.1758	0.247	0.0836	7.978	-4.4847	19.0413	-0.1273	0.2506	0.0634	13.9057	-3.1713	19.7869	-0.1065	0.1164	0.0506	6.5086	-6.112	13.5356	-0.0063	0.2304	0.0059	7.0173	-5.5211	13.3555	-0.0787	0.201	0.0321	0.5866	-3.11	12.1743
3.348	-5.4153	5.8516	-0.1758	0.247	0.0836	7.978	-4.4847	19.0413	-0.1273	0.2506	0.0634	13.9179	-3.1716	19.8683	-0.1063	0.1168	0.0505	6.4936	-6.1121	13.5582	-0.0063	0.2314	0.0059	7.0186	-5.535	13.3559	-0.079	0.201	0.0323	0.5866	-3.11	12.1743
3.3473	-5.4013	5.8514	-0.1753	0.2471	0.0832	7.978	-4.4847	19.0413	-0.1273	0.2506	0.0634	13.89	-3.1865	19.8953	-0.1067	0.1176	0.0508	6.5086	-6.112	13.5356	-0.0063	0.2304	0.0059	7.0186	-5.535	13.3559	-0.079	0.201	0.0323	0.5866	-3.11	12.1743
3.3473	-5.4013	5.8514	-0.1753	0.2471	0.0832	7.978	-4.4847	19.0413	-0.1273	0.2506	0.0634	13.8624	-3.1867	19.9763	-0.1068	0.1192	0.0508	6.5086	-6.112	13.5356	-0.0063	0.2304	0.0059	7.0186	-5.535	13.3559	-0.079	0.201	0.0323	0.5866	-3.11	12.1743
3.348	-5.4153	5.8516	-0.1758	0.247	0.0836	7.978	-4.4847	19.0413	-0.1273	0.2506	0.0634	13.8924	-3.2147	20.0302	-0.1077	0.1184	0.0511	6.4936	-6.1121	13.5582	-0.0063	0.2314	0.0059	7.0354	-5.5349	13.3814	-0.079	0.2006	0.0323	0.5866	-3.11	12.1743
3.3306	-5.4006	5.8782	-0.1755	0.2483	0.0833	7.978	-4.4847	19.0413	-0.1273	0.2506	0.0634	13.8472	-3.2151	20.0839	-0.1077	0.1204	0.0511	6.5086	-6.112	13.5356	-0.0063	0.2304	0.0059	7.0186	-5.535	13.3559	-0.079	0.201	0.0323	0.5866	-3.11	12.1743
3.3306	-5.4006	5.8782	-0.1755	0.2483	0.0833	7.977	-4.484	19.0416	-0.1275	0.2506	0.0633	13.8196	-3.2148	20.1098	-0.108	0.1211	0.051	6.5086	-6.112	13.5356	-0.0063	0.2304	0.0059	7.0186	-5.535	13.3559	-0.079	0.201	0.0323	0.5866	-3.11	12.1743
3.3306	-5.4006	5.8782	-0.1755	0.2483	0.0833	7.977	-4.484	19.0416	-0.1275	0.2506	0.0633	13.7967	-3.201	20.1364	-0.1074	0.1221	0.0506	6.5082	-6.1249	13.5349	-0.0068	0.2304	0.006	7.0354	-5.5349	13.3814	-0.079	0.2006	0.0323	0.5866	-3.11	12.1743
3.3306	-5.4006	5.8782	-0.1755	0.2483	0.0833	7.977	-4.484	19.0416	-0.1275	0.2506	0.0633	13.7916	-3.2014	20.1364	-0.1074	0.1218	0.0506	6.5082	-6.1249	13.5349	-0.0068	0.2304	0.006	7.0521	-5.535	13.356	-0.079	0.1995	0.0323	0.5866	-3.11	12.1743
3.3306	-5.4006	5.8782	-0.1755	0.2483	0.0833	7.977	-4.484	19.0416	-0.1275	0.2506	0.0633	13.7866	-3.2017	20.1364	-0.1074	0.1216	0.0506	6.5086	-6.112	13.5356	-0.0063	0.2304	0.0059	7.0339	-5.5212	13.3301	-0.0787	0.1999	0.0321	0.5866	-3.11	12.1743
3.3306	-5.4006	5.8782	-0.1755	0.2483	0.0833	7.9767	-4.4702	19.0414	-0.1269	0.2506	0.0632	13.8043	-3.2008	20.1626	-0.1076	0.1213	0.0505	6.475	-6.1127	13.5355	-0.0063	0.2314	0.0059	7.0507	-5.5211	13.3556	-0.0787	0.1995	0.0321	0.5866	-3.11	12.1743
3.3306	-5.4006	5.8782	-0.1755	0.2483	0.0833	8.0139	-4.4699	19.0424	-0.1269	0.2494	0.0632	13.7993	-3.2011	20.1626	-0.1077	0.121	0.0505	6.475	-6.1127	13.5355	-0.0063	0.2314	0.0059	7.0507	-5.5211	13.3556	-0.0787	0.1995	0.0321	0.5872	-3.0961	12.1753
3.3306	-5.4006	5.8782	-0.1755	0.2483	0.0833	8.0146	-4.4838	19.042	-0.1275	0.2494	0.0635	13.8171	-3.1874	20.1907	-0.1071	0.1207	0.0504	6.4752	-6.1387	13.5349	-0.0073	0.2314	0.0064	7.0507	-5.5211	13.3556	-0.0787	0.1995	0.0321	0.586	-3.0954	12.1741
3.3306	-5.4006	5.8782	-0.1755	0.2483	0.0833	8.0146	-4.4838	19.042	-0.1275	0.2494	0.0635	13.8171	-3.1874	20.1907	-0.1071	0.1207	0.0504	6.475	-6.1127	13.5355	-0.0063	0.2314	0.0059	7.0507	-5.5211	13.3556	-0.0787	0.1995	0.0321	0.5866	-3.11	12.1743
3.3306	-5.4006	5.8782	-0.1755	0.2483	0.0833	8.0146	-4.4838	19.042	-0.1275	0.2494	0.0635	13.8171	-3.1874	20.1907	-0.1071	0.1207	0.0504	6.475	-6.1127	13.5355	-0.0063	0.2314	0.0059	7.0134	-5.5081	13.3552	-0.0782	0.2008	0.032	0.5644	-3.1102	12.2007
3.3306	-5.4006	5.8782	-0.1755	0.2483	0.0833	8.0146	-4.4838	19.042	-0.1275	0.2494	0.0635	13.8169	-3.2018	20.1909	-0.1075	0.1207	0.0506	6.475	-6.1127	13.5355	-0.0063	0.2314	0.0059	7.0134	-5.5081	13.3552	-0.0782	0.2008	0.032	0.5644	-3.1102	12.2007
3.3306	-5.4006	5.8782	-0.1755	0.2483	0.0833	8.0146	-4.4838	19.042	-0.1275	0.2494	0.0635	13.8169	-3.2018	20.1909	-0.1075	0.1207	0.0506	6.475	-6.1127	13.5355	-0.0063	0.2314	0.0059	7.0134	-5.5081	13.3552	-0.0782	0.2008	0.032	0.565	-3.0964	12.2017
3.3306	-5.4006	5.8782	-0.1755	0.2483	0.0833	7.9774	-4.4842	19.041	-0.1275	0.2506	0.0636	13.7766	-3.2021	20.1905	-0.1075	0.122	0.0506	6.4747	-6.0993	13.5351	-0.006	0.2314	0.0057	7.0508	-5.5077	13.3557	-0.0782	0.1995	0.032	0.6045	-3.0962	12.2023
3.3478	-5.4009	5.8516	-0.1755	0.2471	0.0833	7.9774	-4.4842	19.041	-0.1275	0.2506	0.0636	13.7766	-3.2021	20.1905	-0.1075	0.122	0.0506	6.4747	-6.0993	13.5351	-0.006	0.2314	0.0057	7.0508	-5.5077	13.3557	-0.0782	0.1995	0.032	0.6038	-3.11	12.2013
3.3085	-5.3875	5.8509	-0.175	0.2483	0.0832	7.9774	-4.4842	19.041	-0.1275	0.2506	0.0636	13.7941	-3.2022	20.1636	-0.1075	0.1208	0.0506	6.4747	-6.0993	13.5351	-0.006	0.2314	0.0057	7.0507	-5.5211	13.3556	-0.0787	0.1995	0.0321	0.6038	-3.11	12.2013
3.3479	-5.3874	5.8522	-0.175	0.2471	0.0832	7.9774	-4.4842	19.041	-0.1275	0.2506	0.0636	13.7941	-3.2022	20.1636	-0.1075	0.1208	0.0506	6.4747	-6.0993	13.5351	-0.006	0.2314	0.0057	7.0507	-5.5211	13.3556	-0.0787	0.1995	0.0321	0.6038	-3.11	12.2013
3.3083	-5.4011	5.8502	-0.1755	0.2483	0.0833	7.9609	-4.4843	19.0157	-0.1275	0.2509	0.0636	13.7766	-3.2021	20.1905	-0.1075	0.122	0.0506	6.475	-6.1127	13.5355	-0.0063	0.2314	0.0059	7.0507	-5.5211	13.3556	-0.0787	0.1995	0.0321	0.6038	-3.11	12.2013
3.2909	-5.3864	5.8768	-0.1752	0.2496	0.0831	7.9762	-4.4697	19.0411	-0.1271	0.2506	0.0633	13.7766	-3.2021	20.1905	-0.1075	0.122	0.0506	6.4756	-6.1258	13.5356	-0.0068	0.2314	0.0063	7.0507	-5.5211	13.3556	-0.0787	0.1995	0.0321	0.5866	-3.11	12.1743
3.2909	-5.3864	5.8768	-0.1752	0.2496	0.0831	7.9596	-4.4698	19.0158	-0.1271	0.2509	0.0633	13.7766	-3.2021	20.1905	-0.1075	0.122	0.0506	6.475	-6.1127	13.5355	-0.0063	0.2314	0.0059	7.0339	-5.5212	13.3301	-0.0787	0.1999	0.0321	0.5866	-3.11	12.1743
3.2909	-5.3864	5.8768	-0.1752	0.2496	0.0831	7.9596	-4.4698	19.0158	-0.1271	0.2509	0.0633	13.7589	-3.2022	20.1633	-0.1075	0.1223	0.0506	6.4752	-6.1387	13.5349	-0.0073	0.2314	0.0064	7.0339	-5.5212	13.3301	-0.0787	0.1999	0.0321	0.5866	-3.11	12.1743
3.2733	-5.401	5.8502	-0.1756	0.2499	0.0833	7.9596	-4.4698	19.0158	-0.1271	0.2509	0.0633	13.7589	-3.2022	20.1633	-0.1075	0.1223	0.0506	6.4752	-6.1387	13.5349	-0.0073	0.2314	0.0064	7.0339	-5.5212	13.3301	-0.0787	0.1999	0.0321	0.5866	-3.11	12.1743
3.2913	-5.3873	5.8775	-0.175	0.2496	0.0832	7.9762	-4.4697	19.0411	-0.1271	0.2506	0.0633	13.7589	-3.2022	20.1633	-0.1075	0.1223	0.0506	6.4752	-6.1387	13.5349	-0.0073	0.2314	0.0064	7.0339	-5.5212	13.3301	-0.0787	0.1999	0.0321	0.5875	-3.1237	12.1736
3.2913	-5.3873	5.8775	-0.175	0.2496	0.0832	7.9762	-4.4697	19.0411	-0.1271	0.2506	0.0633	13.7764	-3.2164	20.1907	-0.1078	0.122	0.0508	6.4752	-6.1387	13.5349	-0.0073	0.2314	0.0064	7.0339	-5.5212	13.3301	-0.0787	0.1999	0.0321	0.5859	-3.1238	12.1733
3.3307	-5.3871	5.8788	-0.175	0.2483	0.0832	7.9762	-4.4697	19.0411	-0.1271	0.2506	0.0633	13.7767	-3.2304	20.1909	-0.1084	0.122	0.0512	6.4752	-6.1387	13.5349	-0.0073	0.2314	0.0064	7.0339	-5.5212	13.3301	-0.0787	0.1999	0.0321	0.5859	-3.1238	12.1733
3.2913	-5.3873	5.8775	-0.175	0.2496	0.0832	7.9774	-4.4842	19.041	-0.1275	0.2506	0.0636	13.7768	-3.2168	20.1918	-0.1079	0.122	0.0511	6.4752	-6.1387	13.5349	-0.0073	0.2314	0.0064	7.0339	-5.5212	13.3301	-0.0787	0.1999	0.0321	0.5859	-3.1238	12.1733
3.3307	-5.3871	5.8788	-0.175	0.2483	0.0832	7.9774	-4.4842	19.041	-0.1275	0.2506	0.0636	13.7766	-3.2312	20.192	-0.1082	0.122	0.0513	6.4752	-6.1387	13.5349	-0.0073	0.2314	0.0064	7.0339	-5.5212	13.3301	-0.0787	0.1999	0.0321	0.5859	-3.1238	12.1733
3.2913	-5.3873	5.8775	-0.175	0.2496	0.0832	7.9777	-4.4979	19.0412	-0.128	0.2506	0.0637	13.7766	-3.2312	20.192	-0.1082	0.122	0.0513	6.4752	-6.1387	13.5349	-0.0073	0.2314	0.0064	7.0339	-5.5212	13.3301	-0.0787	0.1999	0.0321	0.5859	-3.1238	12.1733
3.3307	-5.3871	5.8788	-0.175	0.2483	0.0832	7.9774	-4.4842	19.041	-0.1275	0.2506	0.0636	13.7766	-3.2312	20.192	-0.1082	0.122	0.0513	6.4904	-6.1387	13.5579	-0.0073	0.2312	0.0064	7.0339	-5.5212	13.3301	-0.0787	0.1999	0.0321	0.5859	-3.1238	12.1733
3.2913	-5.3873	5.8775	-0.175	0.2496	0.0832	7.9774	-4.4842	19.041	-0.1275	0.2506	0.0636	13.7361	-3.2458	20.1918	-0.1086	0.1233	0.0516	6.4904	-6.1387	13.5579	-0.0073	0.2312	0.0064	7.0507	-5.5211	13.3556	-0.0787	0.1995	0.0321	0.5859	-3.1238	12.1733
3.3307	-5.3871	5.8788	-0.175	0.2483	0.0832	7.9774	-4.4842	19.041	-0.1275	0.2506	0.0636	13.7764	-3.2455	20.1921	-0.1086	0.122	0.0516	6.4904	-6.1387	13.5579	-0.0073	0.2312	0.0064	6.9967	-5.5214	13.3804	-0.0787	0.2019	0.0321	0.5859	-3.1235	12.2274
3.3307	-5.3871	5.8788	-0.175	0.2483	0.0832	7.9774	-4.4842	19.041	-0.1275	0.2506	0.0636	13.7765	-3.2319	20.193	-0.108	0.122	0.0515	6.4752	-6.1387	13.5349	-0.0073	0.2314	0.0064	6.9967	-5.5214	13.3804	-0.0787	0.2019	0.0321	0.5859	-3.1235	12.2274
3.3307	-5.3871	5.8788	-0.175	0.2483	0.0832	7.9774	-4.4842	19.041	-0.1275	0.2506	0.0636	13.7588	-3.2321	20.1657	-0.108	0.1223	0.0515	6.4752	-6.1387	13.5349	-0.0073	0.2314	0.0064	7.0133	-5.5215	13.355	-0.0787	0.2008	0.0321	0.6032	-3.1239	12.2004
3.3314	-5.4011	5.8791	-0.1755	0.2483	0.0836	7.9774	-4.4842	19.041	-0.1275	0.2506	0.0636	13.7588	-3.2321	20.1657	-0.108	0.1223	0.0515	6.4752	-6.1387	13.5349	-0.0073	0.2314	0.0064	7.0133	-5.5215	13.355	-0.0787	0.2008	0.0321	0.5859	-3.1238	12.1733
3.3314	-5.4011	5.8791	-0.1755	0.2483	0.0836	7.9774	-4.4842	19.041	-0.1275	0.2506	0.0636	13.7588	-3.2321	20.1657	-0.108	0.1223	0.0515	6.4749	-6.1253	13.5345	-0.007	0.2314	0.0061	7.0133	-5.5215	13.355	-0.0787	0.2008	0.0321	0.6038	-3.11	12.2013
3.3313	-5.4146	5.8785	-0.1761	0.2483	0.0837	7.9811	-4.4839	19.042	-0.1275	0.2509	0.0635	13.7813	-3.2455	20.138	-0.1085	0.1213	0.0516	6.4753	-6.1124	13.5352	-0.0065	0.2314	0.006	7.0133	-5.5215	13.355	-0.0787	0.2008	0.0321	0.6048	-3.1237	12.2006
3.3313	-5.4146	5.8785	-0.1761	0.2483	0.0837	7.9811	-4.4839	19.042	-0.1275	0.2509	0.0635	13.7813	-3.2455	20.138	-0.1085	0.1213	0.0516	6.4749	-6.1253	13.5345	-0.007	0.2314	0.0061	7.0133	-5.5215	13.355	-0.0787	0.2008	0.0321	0.6048	-3.1237	12.2006
3.3313	-5.4146	5.8785	-0.1761	0.2483	0.0837	7.9811	-4.4839	19.042	-0.1275	0.2509	0.0635	13.8039	-3.2453	20.1111	-0.1085	0.1204	0.0516	6.4749	-6.1253	13.5345	-0.007	0.2314	0.0061	7.0133	-5.5215	13.355	-0.0787	0.2008	0.0321	0.6038	-3.11	12.2013
3.3313	-5.4146	5.8785	-0.1761	0.2483	0.0837	7.9811	-4.4839	19.042	-0.1275	0.2509	0.0635	13.809	-3.245	20.1111	-0.1085	0.1206	0.0516	6.4749	-6.1253	13.5345	-0.007	0.2314	0.0061	7.0133	-5.5215	13.355	-0.0787	0.2008	0.0321	0.6038	-3.11	12.2013
3.3135	-5.4148	5.8518	-0.1761	0.2486	0.0837	7.9811	-4.4839	19.042	-0.1275	0.2509	0.0635	13.8139	-3.2449	20.057	-0.1084	0.1199	0.0516	6.4749	-6.1253	13.5345	-0.007	0.2314	0.0061	7.012	-5.5076	13.3545	-0.0784	0.2008	0.0319	0.6038	-3.11	12.2013
3.3135	-5.4148	5.8518	-0.1761	0.2486	0.0837	7.9648	-4.4978	19.0169	-0.128	0.2512	0.0637	13.8189	-3.2449	20.0029	-0.1084	0.1192	0.0516	6.4749	-6.1253	13.5345	-0.007	0.2314	0.0061	7.012	-5.5076	13.3545	-0.0784	0.2008	0.0319	0.586	-3.0954	12.1741
3.3135	-5.4148	5.8518	-0.1761	0.2486	0.0837	7.9648	-4.4978	19.0169	-0.128	0.2512	0.0637	13.8237	-3.2585	19.9479	-0.1089	0.1185	0.0517	6.4753	-6.1124	13.5352	-0.0065	0.2314	0.006	7.0133	-5.5215	13.355	-0.0787	0.2008	0.0321	0.6048	-3.1237	12.2006
3.3522	-5.4006	5.8529	-0.1755	0.2473	0.0833	8.0014	-4.4835	19.0182	-0.1275	0.25	0.0633	13.8514	-3.258	19.921	-0.1089	0.1178	0.0517	6.4749	-6.1253	13.5345	-0.007	0.2314	0.0061	7.0133	-5.5215	13.355	-0.0787	0.2008	0.0321	0.6042	-3.1091	12.2004
3.3128	-5.4008	5.8516	-0.1755	0.2486	0.0833	8.0014	-4.4835	19.0182	-0.1275	0.25	0.0633	13.8385	-3.2716	19.8387	-0.1094	0.1174	0.0519	6.4749	-6.1253	13.5345	-0.007	0.2314	0.0061	7.0134	-5.5081	13.3552	-0.0782	0.2008	0.032	0.6048	-3.1237	12.2006
3.3128	-5.4008	5.8516	-0.1755	0.2486	0.0833	7.9856	-4.498	19.0435	-0.1278	0.2512	0.0635	13.8662	-3.2711	19.8119	-0.1093	0.1167	0.0519	6.4756	-6.1384	13.5346	-0.0075	0.2314	0.0065	7.0121	-5.4942	13.3547	-0.0778	0.2008	0.0317	0.6048	-3.1237	12.2006
3.313	-5.4152	5.8517	-0.1759	0.2486	0.0836	7.9691	-4.4981	19.0182	-0.1278	0.2515	0.0635	13.8762	-3.2708	19.7577	-0.1093	0.1162	0.0519	6.4756	-6.1384	13.5346	-0.0075	0.2314	0.0065	7.0128	-5.5076	13.3545	-0.0784	0.2008	0.0321	0.6042	-3.1091	12.2004
3.313	-5.4152	5.8517	-0.1759	0.2486	0.0836	7.9691	-4.4981	19.0182	-0.1278	0.2515	0.0635	13.8861	-3.284	19.7027	-0.1098	0.1158	0.052	6.4756	-6.1384	13.5346	-0.0075	0.2314	0.0065	7.0128	-5.5076	13.3545	-0.0784	0.2008	0.0321	0.6048	-3.1237	12.2006
3.3128	-5.4008	5.8516	-0.1755	0.2486	0.0833	7.9691	-4.4981	19.0182	-0.1278	0.2515	0.0635	13.8736	-3.2697	19.6212	-0.1094	0.1154	0.0517	6.4753	-6.125	13.5341	-0.0072	0.2314	0.0063	7.0128	-5.5076	13.3545	-0.0784	0.2008	0.0321	0.6042	-3.1091	12.2004
3.313	-5.4152	5.8517	-0.1759	0.2486	0.0836	7.9691	-4.4981	19.0182	-0.1278	0.2515	0.0635	13.8608	-3.2831	19.593	-0.1099	0.1159	0.0518	6.4757	-6.1121	13.5348	-0.0067	0.2314	0.0061	7.0128	-5.5076	13.3545	-0.0784	0.2008	0.0321	0.6042	-3.1091	12.2004
3.2951	-5.4009	5.8781	-0.1754	0.2498	0.0832	7.9521	-4.4981	19.0435	-0.1278	0.2527	0.0636	13.906	-3.2827	19.5393	-0.1098	0.114	0.0518	6.4757	-6.1121	13.5348	-0.0067	0.2314	0.0061	7.0128	-5.5076	13.3545	-0.0784	0.2008	0.0321	0.6042	-3.1091	12.2004
3.2949	-5.3865	5.878	-0.175	0.2499	0.0829	7.9893	-4.4978	19.0445	-0.1278	0.2515	0.0635	13.911	-3.2827	19.4852	-0.1098	0.1133	0.0519	6.4757	-6.1121	13.5348	-0.0067	0.2314	0.0061	7.0128	-5.5076	13.3545	-0.0784	0.2008	0.0321	0.6042	-3.1091	12.2004
3.2951	-5.4009	5.8781	-0.1754	0.2498	0.0832	7.9893	-4.4978	19.0445	-0.1278	0.2515	0.0635	13.8934	-3.282	19.4569	-0.11	0.1135	0.0517	6.4757	-6.1121	13.5348	-0.0067	0.2314	0.0061	7.0128	-5.5076	13.3545	-0.0784	0.2008	0.0321	0.6042	-3.1091	12.2004
3.295	-5.4144	5.8774	-0.1759	0.2498	0.0833	7.9893	-4.4978	19.0445	-0.1278	0.2515	0.0635	13.916	-3.2819	19.43	-0.11	0.1126	0.0517	6.4763	-6.1252	13.5349	-0.0072	0.2314	0.0065	7.0128	-5.5076	13.3545	-0.0784	0.2008	0.0321	0.6042	-3.1091	12.2004
3.2948	-5.4	5.8773	-0.1756	0.2499	0.0831	7.9893	-4.4978	19.0445	-0.1278	0.2515	0.0635	13.916	-3.2819	19.43	-0.11	0.1126	0.0517	6.4763	-6.1252	13.5349	-0.0072	0.2314	0.0065	7.0115	-5.4937	13.354	-0.078	0.2008	0.0319	0.587	-3.1091	12.1733
3.2948	-5.4	5.8773	-0.1756	0.2499	0.0831	7.9886	-4.4838	19.0449	-0.1273	0.2515	0.0632	13.898	-3.2681	19.4025	-0.1094	0.1129	0.0513	6.4763	-6.1252	13.5349	-0.0072	0.2314	0.0065	7.0115	-5.507	13.3538	-0.0786	0.2008	0.032	0.587	-3.1091	12.1733
3.312	-5.4003	5.8507	-0.1755	0.2486	0.0831	8.0063	-4.4978	19.0191	-0.1278	0.2503	0.0635	13.8756	-3.2825	19.3755	-0.1099	0.1129	0.0517	6.4763	-6.1252	13.5349	-0.0072	0.2314	0.0065	7.0115	-5.507	13.3538	-0.0786	0.2008	0.032	0.587	-3.1091	12.1733
3.3121	-5.3868	5.8513	-0.175	0.2486	0.083	8.0063	-4.4978	19.0191	-0.1278	0.2503	0.0635	13.8933	-3.2823	19.4027	-0.11	0.1126	0.0517	6.4909	-6.1121	13.5578	-0.0067	0.2311	0.0061	7.0122	-5.5204	13.3536	-0.0791	0.2008	0.0323	0.587	-3.1091	12.1733
3.3521	-5.4142	5.8523	-0.176	0.2473	0.0834	8.0063	-4.4978	19.0191	-0.1278	0.2503	0.0635	13.8933	-3.2823	19.4027	-0.11	0.1126	0.0517	6.4763	-6.1252	13.5349	-0.0072	0.2314	0.0065	7.0115	-5.507	13.3538	-0.0786	0.2008	0.032	0.587	-3.1091	12.1733
3.3521	-5.4142	5.8523	-0.176	0.2473	0.0834	8.0063	-4.4978	19.0191	-0.1278	0.2503	0.0635	13.9105	-3.2686	19.3756	-0.1094	0.1114	0.0514	6.4763	-6.1252	13.5349	-0.0072	0.2314	0.0065	7.0115	-5.507	13.3538	-0.0786	0.2008	0.032	0.587	-3.1091	12.1733
3.3699	-5.414	5.8789	-0.176	0.247	0.0834	8.0063	-4.4978	19.0191	-0.1278	0.2503	0.0635	13.9105	-3.2686	19.3756	-0.1094	0.1114	0.0514	6.4757	-6.1121	13.5348	-0.0067	0.2314	0.0061	7.0281	-5.5071	13.3285	-0.0785	0.1996	0.032	0.587	-3.1091	12.1733
3.3699	-5.414	5.8789	-0.176	0.247	0.0834	8.0233	-4.4978	18.9938	-0.1278	0.2491	0.0635	13.8703	-3.2689	19.3752	-0.1094	0.1127	0.0513	6.4757	-6.1121	13.5348	-0.0067	0.2314	0.0061	7.0281	-5.5071	13.3285	-0.0785	0.1996	0.032	0.587	-3.1091	12.1733
3.3699	-5.414	5.8789	-0.176	0.247	0.0834	8.0233	-4.4978	18.9938	-0.1278	0.2491	0.0635	13.8879	-3.2687	19.4025	-0.1094	0.1124	0.0513	6.4757	-6.1121	13.5348	-0.0067	0.2314	0.0061	7.0281	-5.5071	13.3285	-0.0785	0.1996	0.032	0.587	-3.1091	12.1733
3.3299	-5.4146	5.8243	-0.1761	0.2474	0.0834	7.986	-4.4981	18.9928	-0.1278	0.2503	0.0635	13.8881	-3.2835	19.4037	-0.1098	0.1124	0.0519	6.4757	-6.1121	13.5348	-0.0067	0.2314	0.0061	7.0281	-5.5071	13.3285	-0.0785	0.1996	0.032	0.5648	-3.1093	12.1997
3.3127	-5.4143	5.8509	-0.1761	0.2486	0.0834	7.986	-4.4981	18.9928	-0.1278	0.2503	0.0635	13.8657	-3.2692	19.4305	-0.1095	0.1133	0.0516	6.4757	-6.1121	13.5348	-0.0067	0.2314	0.0061	6.9907	-5.5075	13.3279	-0.0786	0.2009	0.032	0.5469	-3.1231	12.1717
3.3127	-5.4143	5.8509	-0.1761	0.2486	0.0834	7.986	-4.4981	18.9928	-0.1278	0.2503	0.0635	13.8655	-3.2836	19.4306	-0.1098	0.1134	0.0518	6.4757	-6.1121	13.5348	-0.0067	0.2314	0.0061	6.9907	-5.5075	13.3279	-0.0786	0.2009	0.032	0.5642	-3.1231	12.1987
3.3128	-5.4008	5.8516	-0.1755	0.2486	0.0833	8.0233	-4.4978	18.9938	-0.1278	0.2491	0.0635	13.8834	-3.2691	19.4577	-0.1095	0.1131	0.0516	6.4757	-6.1121	13.5348	-0.0067	0.2314	0.0061	7.0281	-5.5071	13.3285	-0.0785	0.1996	0.032	0.5642	-3.1231	12.1987
3.3522	-5.4006	5.8529	-0.1755	0.2473	0.0833	8.0233	-4.4978	18.9938	-0.1278	0.2491	0.0635	13.9011	-3.269	19.485	-0.1095	0.1128	0.0516	6.4754	-6.0987	13.5344	-0.0064	0.2314	0.0059	7.0281	-5.5071	13.3285	-0.0785	0.1996	0.032	0.6036	-3.123	12.1994
3.3522	-5.4006	5.8529	-0.1755	0.2473	0.0833	8.024	-4.5117	18.9934	-0.1284	0.2491	0.0639	13.8785	-3.2692	19.5118	-0.1095	0.1137	0.0516	6.4754	-6.0987	13.5344	-0.0064	0.2314	0.0059	7.0281	-5.5071	13.3285	-0.0785	0.1996	0.032	0.6036	-3.123	12.1994
3.3127	-5.4143	5.8509	-0.1761	0.2486	0.0834	7.9855	-4.4976	18.9925	-0.128	0.2503	0.0636	13.8965	-3.2411	19.5398	-0.1086	0.1134	0.0512	6.4757	-6.1121	13.5348	-0.0067	0.2314	0.0061	7.0281	-5.5071	13.3285	-0.0785	0.1996	0.032	0.6042	-3.1091	12.2004
3.3128	-5.4008	5.8516	-0.1755	0.2486	0.0833	7.9855	-4.4976	18.9925	-0.128	0.2503	0.0636	13.8738	-3.2412	19.5667	-0.1087	0.1144	0.0512	6.4757	-6.1121	13.5348	-0.0067	0.2314	0.0061	7.0281	-5.5071	13.3285	-0.0785	0.1996	0.032	0.6042	-3.1091	12.2004
3.3128	-5.4008	5.8516	-0.1755	0.2486	0.0833	7.9678	-4.4836	19.0183	-0.1275	0.2515	0.0633	13.8915	-3.2411	19.5939	-0.1087	0.1141	0.0512	6.4909	-6.1121	13.5578	-0.0067	0.2311	0.0061	7.0281	-5.5071	13.3285	-0.0785	0.1996	0.032	0.6042	-3.1091	12.2004
3.3128	-5.4008	5.8516	-0.1755	0.2486	0.0833	7.9678	-4.4836	19.0183	-0.1275	0.2515	0.0633	13.869	-3.2277	19.6217	-0.1082	0.1151	0.0511	6.4757	-6.1121	13.5348	-0.0067	0.2314	0.0061	7.0115	-5.507	13.3538	-0.0786	0.2008	0.032	0.6042	-3.1091	12.2004
3.3128	-5.4008	5.8516	-0.1755	0.2486	0.0833	7.9675	-4.4698	19.0181	-0.1269	0.2515	0.0632	13.869	-3.2277	19.6217	-0.1082	0.1151	0.0511	6.4757	-6.1121	13.5348	-0.0067	0.2314	0.0061	7.0115	-5.507	13.3538	-0.0786	0.2008	0.032	0.6042	-3.1091	12.2004
3.3128	-5.4008	5.8516	-0.1755	0.2486	0.0833	8.0011	-4.4697	19.0181	-0.1269	0.25	0.0632	13.869	-3.2277	19.6217	-0.1082	0.1151	0.0511	6.4757	-6.1121	13.5348	-0.0067	0.2314	0.0061	7.0122	-5.507	13.3538	-0.0786	0.2008	0.0322	0.6042	-3.1091	12.2004
3.3304	-5.3862	5.8781	-0.1752	0.2483	0.0831	7.9841	-4.4697	19.0434	-0.1269	0.2512	0.0632	13.869	-3.2277	19.6217	-0.1082	0.1151	0.0511	6.4757	-6.1121	13.5348	-0.0067	0.2314	0.0061	7.0122	-5.507	13.3538	-0.0786	0.2008	0.0322	0.6042	-3.1091	12.2004
3.3304	-5.3862	5.8781	-0.1752	0.2483	0.0831	8.0011	-4.4697	19.0181	-0.1269	0.25	0.0632	13.8691	-3.256	19.6221	-0.1091	0.1151	0.0517	6.4757	-6.1121	13.5348	-0.0067	0.2314	0.0061	7.0135	-5.5343	13.3541	-0.0794	0.2007	0.0325	0.6042	-3.1091	12.2004
3.3304	-5.3862	5.8781	-0.1752	0.2483	0.0831	8.0011	-4.4697	19.0181	-0.1269	0.25	0.0632	13.8691	-3.2427	19.5688	-0.1085	0.1142	0.0516	6.4757	-6.1121	13.5348	-0.0067	0.2314	0.0061	7.0122	-5.5204	13.3536	-0.0791	0.2008	0.0323	0.6042	-3.1091	12.2004
3.3304	-5.3862	5.8781	-0.1752	0.2483	0.0831	8.0011	-4.4697	19.0181	-0.1269	0.25	0.0632	13.8691	-3.2427	19.5688	-0.1085	0.1142	0.0516	6.4759	-6.1381	13.5342	-0.0077	0.2314	0.0066	7.0122	-5.507	13.3538	-0.0786	0.2008	0.0322	0.6042	-3.1091	12.2004
3.2911	-5.4008	5.8769	-0.1756	0.2496	0.0833	8.0011	-4.4697	19.0181	-0.1269	0.25	0.0632	13.8515	-3.2711	19.5419	-0.1094	0.1145	0.0522	6.4763	-6.1252	13.5349	-0.0072	0.2314	0.0065	7.0122	-5.5204	13.3536	-0.0791	0.2008	0.0323	0.6042	-3.1091	12.2004
3.2913	-5.3873	5.8775	-0.175	0.2496	0.0832	8.0011	-4.4697	19.0181	-0.1269	0.25	0.0632	13.8338	-3.272	19.5157	-0.1092	0.1148	0.0524	6.4757	-6.1121	13.5348	-0.0067	0.2314	0.0061	7.0122	-5.5204	13.3536	-0.0791	0.2008	0.0323	0.587	-3.1087	12.2274
3.2911	-5.4008	5.8769	-0.1756	0.2496	0.0833	7.9853	-4.4842	19.0433	-0.1273	0.2512	0.0634	13.8336	-3.2723	19.4616	-0.1091	0.1139	0.0524	6.4757	-6.1121	13.5348	-0.0067	0.2314	0.0061	7.0122	-5.5204	13.3536	-0.0791	0.2008	0.0323	0.6042	-3.1091	12.2004
3.3261	-5.4009	5.8769	-0.1755	0.248	0.0833	8.0023	-4.4843	19.018	-0.1273	0.25	0.0634	13.8339	-3.287	19.4628	-0.1095	0.1139	0.0529	6.4757	-6.1121	13.5348	-0.0067	0.2314	0.0061	7.0122	-5.5204	13.3536	-0.0791	0.2008	0.0323	0.6042	-3.1091	12.2004
3.3656	-5.4007	5.8782	-0.1755	0.2467	0.0833	8.0023	-4.4843	19.018	-0.1273	0.25	0.0634	13.8162	-3.2872	19.4356	-0.1095	0.1142	0.0529	6.4757	-6.1121	13.5348	-0.0067	0.2314	0.0061	6.9748	-5.5208	13.353	-0.0791	0.202	0.0323	0.6042	-3.1091	12.2004
3.3656	-5.4007	5.8782	-0.1755	0.2467	0.0833	8.0189	-4.4841	19.0433	-0.1273	0.2497	0.0634	13.8109	-3.3019	19.4358	-0.1099	0.1139	0.0531	6.4757	-6.1121	13.5348	-0.0067	0.2314	0.0061	6.9748	-5.5208	13.353	-0.0791	0.202	0.0323	0.5648	-3.1093	12.1997
3.3261	-5.4009	5.8769	-0.1755	0.248	0.0833	8.0196	-4.4981	19.0429	-0.1278	0.2497	0.0638	13.7887	-3.3024	19.4637	-0.1099	0.1149	0.0533	6.4757	-6.1121	13.5348	-0.0067	0.2314	0.0061	6.9914	-5.5209	13.3277	-0.0791	0.2008	0.0323	0.6042	-3.1091	12.2004
3.3656	-5.4007	5.8782	-0.1755	0.2467	0.0833	8.0196	-4.4981	19.0429	-0.1278	0.2497	0.0638	13.7659	-3.3169	19.4908	-0.1103	0.1159	0.0536	6.4909	-6.1121	13.5578	-0.0067	0.2311	0.0061	7.0281	-5.5071	13.3285	-0.0785	0.1996	0.032	0.6042	-3.1091	12.2004
3.3654	-5.4143	5.8776	-0.176	0.2467	0.0835	8.0196	-4.4981	19.0429	-0.1278	0.2497	0.0638	13.7606	-3.3316	19.491	-0.1106	0.1156	0.0538	6.4909	-6.1121	13.5578	-0.0067	0.2311	0.0061	6.9907	-5.5075	13.3279	-0.0786	0.2009	0.032	0.6042	-3.1091	12.2004
3.3654	-5.4143	5.8776	-0.176	0.2467	0.0835	7.9823	-4.4984	19.0419	-0.1278	0.2509	0.0638	13.7555	-3.3327	19.492	-0.1104	0.1154	0.054	6.4909	-6.1121	13.5578	-0.0067	0.2311	0.0061	7.0294	-5.521	13.3289	-0.0789	0.1996	0.0322	0.6042	-3.1091	12.2004
3.3654	-5.4143	5.8776	-0.176	0.2467	0.0835	7.9823	-4.4984	19.0419	-0.1278	0.2509	0.0638	13.7505	-3.3328	19.5461	-0.1105	0.1161	0.054	6.4909	-6.1121	13.5578	-0.0067	0.2311	0.0061	6.992	-5.5215	13.3284	-0.0789	0.2008	0.0322	0.6042	-3.1091	12.2004
3.3654	-5.4143	5.8776	-0.176	0.2467	0.0835	7.9993	-4.4984	19.0166	-0.1278	0.2497	0.0638	13.768	-3.347	19.5736	-0.1108	0.1158	0.0542	6.4909	-6.1121	13.5578	-0.0067	0.2311	0.0061	6.992	-5.5215	13.3284	-0.0789	0.2008	0.0322	0.5648	-3.1093	12.1997
3.3654	-5.4143	5.8776	-0.176	0.2467	0.0835	7.9996	-4.5122	19.0167	-0.1284	0.2497	0.0639	13.7629	-3.3481	19.5746	-0.1107	0.1156	0.0544	6.4909	-6.1121	13.5578	-0.0067	0.2311	0.0061	6.992	-5.5215	13.3284	-0.0789	0.2008	0.0322	0.5653	-3.1239	12.1999
3.3647	-5.4003	5.8773	-0.1755	0.2468	0.0831	8.0155	-4.4982	19.0424	-0.1278	0.2494	0.0635	13.7624	-3.3486	19.5745	-0.1105	0.1156	0.0542	6.4909	-6.1121	13.5578	-0.0067	0.2311	0.0061	6.992	-5.5215	13.3284	-0.0789	0.2008	0.0322	0.5471	-3.1102	12.1736
3.3647	-5.4003	5.8773	-0.1755	0.2468	0.0831	8.0155	-4.4982	19.0424	-0.1278	0.2494	0.0635	13.7621	-3.3629	19.5747	-0.1108	0.1156	0.0545	6.4909	-6.1121	13.5578	-0.0067	0.2311	0.0061	6.992	-5.5215	13.3284	-0.0789	0.2008	0.0322	0.5471	-3.1102	12.1736
3.3647	-5.4003	5.8773	-0.1755	0.2468	0.0831	8.0155	-4.4982	19.0424	-0.1278	0.2494	0.0635	13.7614	-3.3778	19.5748	-0.1109	0.1156	0.0546	6.4909	-6.1121	13.5578	-0.0067	0.2311	0.0061	6.9754	-5.5214	13.3537	-0.0789	0.202	0.0322	0.5471	-3.1102	12.1736
3.3647	-5.4003	5.8773	-0.1755	0.2468	0.0831	8.0155	-4.4982	19.0424	-0.1278	0.2494	0.0635	13.7662	-3.4054	19.5742	-0.1118	0.1159	0.055	6.4909	-6.1121	13.5578	-0.0067	0.2311	0.0061	6.9754	-5.5214	13.3537	-0.0789	0.202	0.0322	0.5471	-3.1102	12.1736
3.3647	-5.4003	5.8773	-0.1755	0.2468	0.0831	8.054	-4.5123	19.0433	-0.1282	0.2482	0.0637	13.7931	-3.4197	19.5474	-0.1119	0.1152	0.0551	6.4751	-6.099	13.5347	-0.0062	0.2314	0.0058	6.9754	-5.5214	13.3537	-0.0789	0.202	0.0322	0.5481	-3.1239	12.1729
3.3647	-5.4003	5.8773	-0.1755	0.2468	0.0831	8.0367	-4.4985	19.0184	-0.1276	0.2485	0.0634	13.7974	-3.4345	19.4934	-0.112	0.1145	0.0553	6.4751	-6.099	13.5347	-0.0062	0.2314	0.0058	6.9754	-5.5214	13.3537	-0.0789	0.202	0.0322	0.5481	-3.1239	12.1729
3.3641	-5.3863	5.8771	-0.1749	0.2468	0.0827	8.0197	-4.4985	19.0438	-0.1276	0.2497	0.0634	13.8068	-3.4345	19.4392	-0.1118	0.1141	0.0551	6.4937	-6.0984	13.5574	-0.0062	0.2314	0.0058	6.9754	-5.5214	13.3537	-0.0789	0.202	0.0322	0.5471	-3.1102	12.1736
3.3641	-5.3863	5.8771	-0.1749	0.2468	0.0827	8.0197	-4.4985	19.0438	-0.1276	0.2497	0.0634	13.8161	-3.4623	19.4385	-0.1125	0.1146	0.0554	6.4943	-6.1115	13.5575	-0.0067	0.2314	0.0061	7.0128	-5.521	13.3543	-0.0789	0.2008	0.0322	0.5471	-3.1102	12.1736
3.3469	-5.386	5.9037	-0.1749	0.248	0.0827	8.0209	-4.513	19.0437	-0.128	0.2496	0.0636	13.8257	-3.4906	19.3847	-0.1131	0.1142	0.0559	6.4943	-6.1115	13.5575	-0.0067	0.2314	0.0061	7.0294	-5.521	13.3289	-0.0789	0.1996	0.0322	0.5817	-3.1106	12.1736
3.3467	-5.3995	5.9031	-0.1755	0.248	0.0828	8.0037	-4.4992	19.0188	-0.1274	0.25	0.0633	13.8528	-3.5041	19.3569	-0.1134	0.1135	0.0559	6.4785	-6.0984	13.5344	-0.0062	0.2317	0.0058	7.0281	-5.5071	13.3285	-0.0785	0.1996	0.032	0.5639	-3.096	12.1463
3.3289	-5.3997	5.8765	-0.1755	0.2483	0.0828	8.004	-4.5129	19.0189	-0.128	0.25	0.0634	13.8798	-3.5044	19.2758	-0.1131	0.1118	0.0558	6.4791	-6.1115	13.5345	-0.0067	0.2317	0.0061	7.0281	-5.5071	13.3285	-0.0785	0.1996	0.032	0.6215	-3.1095	12.1733
3.3289	-5.3997	5.8765	-0.1755	0.2483	0.0828	7.987	-4.5129	19.0443	-0.128	0.2512	0.0634	13.9074	-3.5175	19.2481	-0.1136	0.1111	0.0559	6.4791	-6.1115	13.5345	-0.0067	0.2317	0.0061	7.0281	-5.5071	13.3285	-0.0785	0.1996	0.032	0.5648	-3.1097	12.1456
3.3073	-5.3997	5.9018	-0.1755	0.2493	0.0828	7.987	-4.5129	19.0443	-0.128	0.2512	0.0634	13.9124	-3.5171	19.2481	-0.1136	0.1113	0.0559	6.4791	-6.1115	13.5345	-0.0067	0.2317	0.0061	7.0289	-5.5071	13.3284	-0.0785	0.1996	0.0322	0.5648	-3.1097	12.1456
3.3073	-5.3997	5.9018	-0.1755	0.2493	0.0828	7.987	-4.5129	19.0443	-0.128	0.2512	0.0634	13.9171	-3.5032	19.1937	-0.113	0.1106	0.0555	6.4791	-6.1115	13.5345	-0.0067	0.2317	0.0061	6.9914	-5.5209	13.3277	-0.0791	0.2008	0.0323	0.5821	-3.1097	12.1726
3.3073	-5.3997	5.9018	-0.1755	0.2493	0.0828	7.9692	-4.4985	19.0191	-0.1276	0.2515	0.0632	13.8819	-3.5023	19.1923	-0.1132	0.1122	0.0554	6.4791	-6.1115	13.5345	-0.0067	0.2317	0.0061	7.0288	-5.5205	13.3282	-0.0791	0.1996	0.0323	0.5821	-3.1097	12.1726
3.3073	-5.3997	5.9018	-0.1755	0.2493	0.0828	7.9692	-4.4985	19.0191	-0.1276	0.2515	0.0632	13.8995	-3.5025	19.1654	-0.1132	0.1109	0.0554	6.4791	-6.1115	13.5345	-0.0067	0.2317	0.0061	7.0288	-5.5205	13.3282	-0.0791	0.1996	0.0323	0.6215	-3.1095	12.1733
3.3073	-5.3997	5.9018	-0.1755	0.2493	0.0828	7.9692	-4.4985	19.0191	-0.1276	0.2515	0.0632	13.8997	-3.4881	19.1653	-0.1129	0.1109	0.0551	6.4791	-6.1115	13.5345	-0.0067	0.2317	0.0061	6.9915	-5.5075	13.3278	-0.0786	0.2008	0.0322	0.6042	-3.1091	12.2004
3.3245	-5.4	5.8751	-0.1755	0.2481	0.0828	7.9692	-4.4985	19.0191	-0.1276	0.2515	0.0632	13.9176	-3.4736	19.1924	-0.1125	0.1106	0.0549	6.4791	-6.1115	13.5345	-0.0067	0.2317	0.0061	7.0457	-5.507	13.3538	-0.0786	0.1993	0.0322	0.6042	-3.1091	12.2004
3.3065	-5.3858	5.8484	-0.1752	0.2484	0.0826	7.9679	-4.484	19.0192	-0.1273	0.2516	0.063	13.8952	-3.4594	19.2191	-0.1122	0.1116	0.0546	6.4788	-6.0981	13.5341	-0.0064	0.2316	0.0059	6.9915	-5.5075	13.3278	-0.0786	0.2008	0.0322	0.6042	-3.1091	12.2004
3.3065	-5.3858	5.8484	-0.1752	0.2484	0.0826	7.9679	-4.484	19.0192	-0.1273	0.2516	0.063	13.8901	-3.4598	19.219	-0.1122	0.1113	0.0546	6.4754	-6.0987	13.5344	-0.0064	0.2314	0.0059	6.9915	-5.5075	13.3278	-0.0786	0.2008	0.0322	0.6042	-3.1091	12.2004
3.3242	-5.3856	5.875	-0.1751	0.2481	0.0826	7.9679	-4.484	19.0192	-0.1273	0.2516	0.063	13.908	-3.4453	19.2461	-0.1119	0.111	0.0544	6.4754	-6.0987	13.5344	-0.0064	0.2314	0.0059	6.9915	-5.5075	13.3278	-0.0786	0.2008	0.0322	0.6042	-3.1091	12.2004
3.3073	-5.3997	5.9018	-0.1755	0.2493	0.0828	7.9858	-4.4984	19.0444	-0.1276	0.2512	0.0632	13.8675	-3.4599	19.2459	-0.1122	0.1123	0.0546	6.4788	-6.0981	13.5341	-0.0064	0.2316	0.0059	6.9915	-5.5075	13.3278	-0.0786	0.2008	0.0322	0.6042	-3.1091	12.2004
3.3073	-5.3997	5.9018	-0.1755	0.2493	0.0828	7.9858	-4.4984	19.0444	-0.1276	0.2512	0.0632	13.8852	-3.4598	19.2732	-0.1123	0.112	0.0546	6.4788	-6.0981	13.5341	-0.0064	0.2316	0.0059	6.9915	-5.5075	13.3278	-0.0786	0.2008	0.0322	0.6042	-3.1091	12.2004
3.3637	-5.3854	5.8764	-0.1751	0.2468	0.0826	7.9852	-4.4979	19.044	-0.1278	0.2512	0.0633	13.893	-3.4457	19.3544	-0.112	0.1122	0.0544	6.4758	-6.0858	13.5351	-0.0059	0.2314	0.0058	7.0076	-5.494	13.3535	-0.078	0.2006	0.0319	0.6033	-3.0954	12.2011
3.3289	-5.3997	5.8765	-0.1755	0.2483	0.0828	8.023	-4.4981	19.0453	-0.1276	0.25	0.0632	13.8754	-3.4463	19.3823	-0.1118	0.1134	0.0545	6.4942	-6.0851	13.5122	-0.0059	0.2306	0.0058	7.0281	-5.4937	13.3286	-0.078	0.1997	0.0319	0.6033	-3.0954	12.2011
3.3289	-5.3997	5.8765	-0.1755	0.2483	0.0828	7.9729	-4.4983	19.0201	-0.1276	0.2518	0.0632	13.8853	-3.46	19.3825	-0.1121	0.1139	0.0548	6.4792	-6.0852	13.5348	-0.0059	0.2316	0.0058	6.9915	-5.5075	13.3278	-0.0786	0.2008	0.0322	0.6206	-3.0958	12.1741
3.3283	-5.3857	5.8762	-0.1749	0.2484	0.0825	8.0106	-4.4985	19.0213	-0.1274	0.2506	0.063	13.9175	-3.4596	19.3556	-0.1119	0.1134	0.0547	6.4976	-6.0845	13.5119	-0.0059	0.2308	0.0058	7.0289	-5.5071	13.3284	-0.0785	0.1996	0.0322	0.6215	-3.1095	12.1733
3.3283	-5.3857	5.8762	-0.1749	0.2484	0.0825	8.0159	-4.5266	19.0224	-0.1283	0.2509	0.0634	13.9274	-3.4733	19.3558	-0.1122	0.114	0.0549	6.4983	-6.0976	13.512	-0.0064	0.2308	0.0061	7.0289	-5.5071	13.3284	-0.0785	0.1996	0.0322	0.6215	-3.1095	12.1733
3.3283	-5.4136	5.8757	-0.1758	0.2483	0.0828	7.9986	-4.5127	18.9975	-0.1277	0.2512	0.063	13.9419	-3.4738	19.3026	-0.1118	0.1138	0.0549	6.5017	-6.0971	13.5117	-0.0064	0.2311	0.0061	7.0276	-5.4932	13.3279	-0.0782	0.1997	0.032	0.6042	-3.1091	12.2004
3.3276	-5.3996	5.8754	-0.1753	0.2484	0.0825	8.0028	-4.513	18.9988	-0.1275	0.2515	0.0629	13.9564	-3.4735	19.2485	-0.1115	0.1136	0.0548	6.4865	-6.0971	13.4888	-0.0064	0.2314	0.0061	7.0283	-5.5066	13.3277	-0.0787	0.1996	0.0323	0.6042	-3.1091	12.2004
3.3276	-5.3996	5.8754	-0.1753	0.2484	0.0825	8.008	-4.5411	18.9999	-0.1284	0.2518	0.0632	14.0116	-3.4869	19.1949	-0.1118	0.1122	0.0551	6.4899	-6.0965	13.4885	-0.0064	0.2317	0.0061	6.9948	-5.5067	13.3276	-0.0787	0.2011	0.0323	0.6042	-3.1091	12.2004
3.3279	-5.414	5.8755	-0.1756	0.2484	0.0827	8.0126	-4.5415	18.9506	-0.1282	0.2512	0.0631	14.0082	-3.5011	19.1136	-0.1119	0.1123	0.0552	6.5235	-6.0958	13.4885	-0.0064	0.2306	0.0061	7.0116	-5.5065	13.3531	-0.0788	0.2008	0.0323	0.6042	-3.1091	12.2004
3.3276	-5.3996	5.8754	-0.1753	0.2484	0.0825	8.0172	-4.5556	18.9521	-0.1286	0.2515	0.0631	14.0232	-3.5012	19.0605	-0.1116	0.1121	0.0553	6.4939	-6.109	13.4883	-0.0069	0.2319	0.0064	7.0116	-5.5065	13.3531	-0.0788	0.2008	0.0323	0.6042	-3.1091	12.2004
3.3272	-5.4	5.8753	-0.1751	0.2484	0.0823	8.0201	-4.5414	18.9535	-0.128	0.2518	0.0628	14.0205	-3.5014	18.9802	-0.1114	0.1123	0.0554	6.5123	-6.1083	13.4654	-0.0069	0.2311	0.0064	6.9948	-5.5067	13.3276	-0.0787	0.2011	0.0323	0.6042	-3.1091	12.2004
3.3274	-5.4143	5.8754	-0.1754	0.2484	0.0826	8.0093	-4.5702	18.9295	-0.1287	0.2523	0.063	14.0498	-3.5151	18.8179	-0.1114	0.111	0.0556	6.5161	-6.0948	13.4658	-0.0063	0.2314	0.0063	7.0316	-5.5057	13.3275	-0.0789	0.1999	0.0324	0.6042	-3.1091	12.2004
3.3274	-5.4143	5.8754	-0.1754	0.2484	0.0826	8.0293	-4.556	18.9056	-0.1281	0.2515	0.0626	14.0646	-3.5154	18.7107	-0.1111	0.1099	0.0557	6.5009	-6.0816	13.4879	-0.006	0.2324	0.0061	7.0316	-5.5057	13.3275	-0.0789	0.1999	0.0324	0.6042	-3.1091	12.2004
3.3267	-5.4003	5.8751	-0.1749	0.2484	0.0822	8.0305	-4.5705	18.9055	-0.1285	0.2514	0.0629	14.0569	-3.5152	18.6293	-0.111	0.1097	0.0557	6.5199	-6.094	13.4652	-0.0065	0.2317	0.0064	7.015	-5.5056	13.3529	-0.0789	0.2011	0.0324	0.6042	-3.1091	12.2004
3.3267	-5.4003	5.8751	-0.1749	0.2484	0.0822	8.0342	-4.5703	18.9065	-0.1285	0.2517	0.0629	14.0844	-3.5158	18.5493	-0.1108	0.1081	0.0558	6.5199	-6.094	13.4652	-0.0065	0.2317	0.0064	7.015	-5.5056	13.3529	-0.0789	0.2011	0.0324	0.6042	-3.1091	12.2004
3.3276	-5.4287	5.8755	-0.1758	0.2484	0.0828	8.0189	-4.5849	18.8811	-0.1288	0.252	0.0631	14.0768	-3.5019	18.4688	-0.1102	0.1079	0.0557	6.5047	-6.094	13.4422	-0.0065	0.2319	0.0064	6.9776	-5.5061	13.3523	-0.079	0.2023	0.0324	0.5648	-3.1093	12.1997
3.3276	-5.4287	5.8755	-0.1758	0.2484	0.0828	8.0554	-4.5706	18.8825	-0.1283	0.2509	0.0627	14.047	-3.5022	18.4154	-0.1102	0.1088	0.0559	6.5047	-6.094	13.4422	-0.0065	0.2319	0.0064	7.015	-5.5056	13.3529	-0.0789	0.2011	0.0324	0.5648	-3.1093	12.1997
3.3276	-5.4287	5.8755	-0.1758	0.2484	0.0828	8.0561	-4.5845	18.8821	-0.1288	0.2508	0.0631	14.0469	-3.4889	18.3621	-0.1096	0.1078	0.0558	6.4903	-6.1072	13.4649	-0.007	0.233	0.0068	7.015	-5.5056	13.3529	-0.0789	0.2011	0.0324	0.5648	-3.1093	12.1997
3.3276	-5.4287	5.8755	-0.1758	0.2484	0.0828	8.0561	-4.5845	18.8821	-0.1288	0.2508	0.0631	14.0419	-3.4892	18.3621	-0.1096	0.1076	0.0558	6.5047	-6.094	13.4422	-0.0065	0.2319	0.0064	7.015	-5.5056	13.3529	-0.0789	0.2011	0.0324	0.583	-3.123	12.226
3.3278	-5.4152	5.8761	-0.1752	0.2484	0.0827	8.0351	-4.571	18.9063	-0.1283	0.2517	0.063	13.9921	-3.4762	18.3626	-0.1093	0.1083	0.0558	6.5053	-6.1071	13.4423	-0.0071	0.2319	0.0068	7.0137	-5.4917	13.3524	-0.0786	0.2011	0.0322	0.5816	-3.0951	12.1724
3.3285	-5.4292	5.8763	-0.1758	0.2483	0.0831	8.0512	-4.5703	18.9313	-0.1285	0.2514	0.0631	13.9602	-3.4619	18.4435	-0.1092	0.1097	0.0557	6.5205	-6.1071	13.4653	-0.0071	0.2317	0.0068	7.0304	-5.4784	13.3272	-0.0781	0.2	0.0321	0.5998	-3.1088	12.1987
3.3282	-5.4148	5.8762	-0.1754	0.2484	0.0828	8.047	-4.57	18.9299	-0.1287	0.2511	0.0632	13.9178	-3.448	18.5233	-0.1092	0.1106	0.0553	6.5165	-6.0945	13.4655	-0.0066	0.2314	0.0064	7.0305	-5.4916	13.3778	-0.0786	0.2008	0.0322	0.5652	-3.1084	12.1987
3.3289	-5.4288	5.8765	-0.176	0.2483	0.0832	8.0424	-4.5559	18.9285	-0.1284	0.2508	0.0632	13.8934	-3.4342	18.6314	-0.1091	0.1112	0.0552	6.4825	-6.1081	13.4646	-0.0071	0.2325	0.0066	6.9944	-5.5059	13.3777	-0.079	0.202	0.0324	0.5652	-3.1084	12.1987
3.3466	-5.4287	5.85	-0.1762	0.2471	0.0833	8.017	-4.5552	18.9512	-0.1288	0.2514	0.0635	13.8642	-3.4206	18.7937	-0.1091	0.1125	0.055	6.5127	-6.108	13.465	-0.0071	0.2311	0.0066	7.0111	-5.506	13.3524	-0.079	0.2008	0.0324	0.6042	-3.1091	12.2004
3.3071	-5.4289	5.8487	-0.1762	0.2483	0.0833	8.0461	-4.541	18.9497	-0.1284	0.2496	0.0635	13.8471	-3.4067	18.9821	-0.1091	0.1133	0.0547	6.5095	-6.1087	13.5109	-0.0071	0.2316	0.0066	7.0103	-5.4926	13.3526	-0.0784	0.2008	0.0321	0.5648	-3.1093	12.1997
3.3255	-5.4148	5.8761	-0.1758	0.248	0.0833	8.0369	-4.5265	18.9975	-0.1283	0.25	0.0636	13.768	-3.3933	19.1982	-0.1094	0.1162	0.0546	6.5057	-6.1096	13.5115	-0.0069	0.2314	0.0065	7.0103	-5.4926	13.3526	-0.0784	0.2008	0.0321	0.5643	-3.0947	12.1995
3.3262	-5.4289	5.8763	-0.1764	0.248	0.0837	8.0117	-4.5126	19.0204	-0.128	0.2505	0.0636	13.7332	-3.3804	19.3604	-0.1092	0.1173	0.0544	6.5019	-6.1231	13.5111	-0.0074	0.2311	0.0066	7.0109	-5.5065	13.3531	-0.0788	0.2008	0.0321	0.5648	-3.1093	12.1997
3.326	-5.4145	5.8762	-0.176	0.248	0.0834	8.0398	-4.4977	19.0191	-0.1278	0.2488	0.0635	13.7035	-3.3663	19.5216	-0.1091	0.1186	0.054	6.4979	-6.1105	13.5113	-0.0069	0.2309	0.0062	7.0109	-5.5065	13.3531	-0.0788	0.2008	0.0321	0.6042	-3.1091	12.2004
3.326	-5.4145	5.8762	-0.176	0.248	0.0834	7.9811	-4.4839	19.042	-0.1275	0.2509	0.0635	13.6791	-3.3667	19.684	-0.1095	0.1201	0.0541	6.4795	-6.1112	13.5342	-0.0069	0.2316	0.0062	7.0443	-5.5065	13.3532	-0.0788	0.1993	0.0321	0.6042	-3.1091	12.2004
3.3264	-5.4141	5.8764	-0.1762	0.248	0.0836	8.0141	-4.4833	19.0416	-0.1277	0.2494	0.0636	13.6771	-3.3522	19.8183	-0.1094	0.1207	0.0537	6.5093	-6.124	13.5339	-0.0074	0.2303	0.0064	7.0443	-5.5065	13.3532	-0.0788	0.1993	0.0321	0.6042	-3.1091	12.2004
3.3264	-5.4141	5.8764	-0.1762	0.248	0.0836	7.9935	-4.4835	19.066	-0.1277	0.2503	0.0637	13.6798	-3.3525	19.9539	-0.1095	0.1215	0.0537	6.4909	-6.1247	13.5567	-0.0074	0.2311	0.0064	7.0456	-5.5204	13.3537	-0.0791	0.1993	0.0323	0.6036	-3.123	12.1994
3.3264	-5.4141	5.8764	-0.1762	0.248	0.0836	8.0265	-4.4828	19.0656	-0.1279	0.2488	0.0638	13.6701	-3.3382	20.062	-0.1092	0.1229	0.0535	6.5059	-6.1246	13.5342	-0.0074	0.2301	0.0064	6.9906	-5.5209	13.3278	-0.0791	0.2009	0.0321	0.5854	-3.1092	12.1731
3.3438	-5.4009	5.8504	-0.1757	0.2468	0.0835	7.9889	-4.4694	19.0645	-0.1273	0.25	0.0637	13.6652	-3.3382	20.1161	-0.1093	0.1236	0.0535	6.4868	-6.1122	13.5569	-0.0069	0.2308	0.006	7.0082	-5.5208	13.3531	-0.0791	0.2005	0.0323	0.6036	-3.123	12.1994
3.3436	-5.3865	5.8503	-0.1754	0.2468	0.0832	8.0055	-4.4693	19.0898	-0.1273	0.2497	0.0637	13.6826	-3.3525	20.1435	-0.1096	0.1233	0.0537	6.4868	-6.1122	13.5569	-0.0069	0.2308	0.006	7.0075	-5.5074	13.3534	-0.0786	0.2005	0.032	0.6036	-3.123	12.1994
3.3264	-5.3862	5.8769	-0.1754	0.248	0.0832	8.0055	-4.4693	19.0898	-0.1273	0.2497	0.0637	13.7003	-3.3523	20.1708	-0.1097	0.123	0.0538	6.4868	-6.1122	13.5569	-0.0069	0.2308	0.006	7.0075	-5.5074	13.3534	-0.0786	0.2005	0.032	0.5863	-3.1229	12.1724
3.3257	-5.3722	5.8767	-0.1748	0.248	0.0828	8.0055	-4.4693	19.0898	-0.1273	0.2497	0.0637	13.7051	-3.3381	20.1706	-0.1091	0.1233	0.0534	6.4868	-6.1122	13.5569	-0.0069	0.2308	0.006	7.0081	-5.521	13.3023	-0.0791	0.1996	0.0323	0.5863	-3.1229	12.1724
3.3255	-5.3857	5.8761	-0.1754	0.248	0.0829	7.9882	-4.4554	19.0649	-0.1268	0.25	0.0633	13.6917	-3.3527	20.1434	-0.1092	0.1238	0.0535	6.4875	-6.1253	13.557	-0.0074	0.2308	0.0064	7.0081	-5.521	13.3023	-0.0791	0.1996	0.0323	0.5863	-3.1229	12.1724
3.3255	-5.3857	5.8761	-0.1754	0.248	0.0829	7.9885	-4.4692	19.0651	-0.1273	0.25	0.0634	13.7321	-3.3516	20.1428	-0.1094	0.1225	0.0534	6.4875	-6.1253	13.557	-0.0074	0.2308	0.0064	6.9914	-5.5209	13.3277	-0.0791	0.2008	0.0323	0.5863	-3.1229	12.1724
3.3253	-5.3713	5.876	-0.175	0.248	0.0827	8.0075	-4.4544	19.0915	-0.127	0.2501	0.0632	13.7323	-3.3372	20.1426	-0.109	0.1225	0.0531	6.4875	-6.1253	13.557	-0.0074	0.2308	0.0064	6.9914	-5.5209	13.3277	-0.0791	0.2008	0.0323	0.587	-3.1091	12.1733
3.3253	-5.3713	5.876	-0.175	0.248	0.0827	8.0245	-4.4544	19.0661	-0.127	0.2489	0.0632	13.7323	-3.3372	20.1426	-0.109	0.1225	0.0531	6.4875	-6.1253	13.557	-0.0074	0.2308	0.0064	6.9914	-5.5209	13.3277	-0.0791	0.2008	0.0323	0.5863	-3.1229	12.1724
3.3253	-5.3713	5.876	-0.175	0.248	0.0827	8.0252	-4.4683	19.0657	-0.1275	0.2489	0.0635	13.7323	-3.3372	20.1426	-0.109	0.1225	0.0531	6.4875	-6.1253	13.557	-0.0074	0.2308	0.0064	7.0082	-5.5208	13.3531	-0.0791	0.2005	0.0323	0.587	-3.1091	12.1733
3.3253	-5.3713	5.876	-0.175	0.248	0.0827	7.988	-4.4687	19.0648	-0.1275	0.25	0.0635	13.7324	-3.3364	20.1416	-0.1092	0.1225	0.053	6.4875	-6.1253	13.557	-0.0074	0.2308	0.0064	7.0082	-5.5208	13.3531	-0.0791	0.2005	0.0323	0.6042	-3.1091	12.2004
3.3253	-5.3713	5.876	-0.175	0.248	0.0827	7.988	-4.4687	19.0648	-0.1275	0.25	0.0635	13.7324	-3.3364	20.1416	-0.1092	0.1225	0.053	6.4875	-6.1253	13.557	-0.0074	0.2308	0.0064	7.0083	-5.5074	13.3533	-0.0786	0.2005	0.0322	0.587	-3.1091	12.1733
3.3252	-5.3849	5.8754	-0.1755	0.248	0.0828	7.988	-4.4687	19.0648	-0.1275	0.25	0.0635	13.7324	-3.3364	20.1416	-0.1092	0.1225	0.053	6.4875	-6.1253	13.557	-0.0074	0.2308	0.0064	7.0083	-5.5074	13.3533	-0.0786	0.2005	0.0322	0.587	-3.1091	12.1733
3.3252	-5.3849	5.8754	-0.1755	0.248	0.0828	7.988	-4.4687	19.0648	-0.1275	0.25	0.0635	13.7326	-3.3221	20.1414	-0.1089	0.1225	0.0528	6.4875	-6.1253	13.557	-0.0074	0.2308	0.0064	7.0083	-5.5074	13.3533	-0.0786	0.2005	0.0322	0.587	-3.1091	12.1733
3.3252	-5.3849	5.8754	-0.1755	0.248	0.0828	8.0252	-4.4683	19.0657	-0.1275	0.2489	0.0635	13.7326	-3.3221	20.1414	-0.1089	0.1225	0.0528	6.4872	-6.1119	13.5566	-0.0071	0.2308	0.0061	7.0083	-5.5074	13.3533	-0.0786	0.2005	0.0322	0.587	-3.1091	12.1733
3.3252	-5.3849	5.8754	-0.1755	0.248	0.0828	7.988	-4.4687	19.0648	-0.1275	0.25	0.0635	13.7099	-3.3358	20.1674	-0.1095	0.1235	0.0529	6.4872	-6.1119	13.5566	-0.0071	0.2308	0.0061	7.0083	-5.5074	13.3533	-0.0786	0.2005	0.0322	0.587	-3.1091	12.1733
3.3252	-5.3849	5.8754	-0.1755	0.248	0.0828	7.9868	-4.4542	19.0648	-0.1272	0.2501	0.0633	13.7099	-3.3358	20.1674	-0.1095	0.1235	0.0529	6.4872	-6.1119	13.5566	-0.0071	0.2308	0.0061	7.0083	-5.5074	13.3533	-0.0786	0.2005	0.0322	0.587	-3.1091	12.1733
3.3252	-5.3849	5.8754	-0.1755	0.248	0.0828	7.9868	-4.4542	19.0648	-0.1272	0.2501	0.0633	13.7099	-3.3358	20.1674	-0.1095	0.1235	0.0529	6.4872	-6.1119	13.5566	-0.0071	0.2308	0.0061	7.0083	-5.5074	13.3533	-0.0786	0.2005	0.0322	0.587	-3.1091	12.1733
3.3252	-5.3849	5.8754	-0.1755	0.248	0.0828	7.988	-4.4687	19.0648	-0.1275	0.25	0.0635	13.7102	-3.3498	20.1676	-0.11	0.1235	0.0532	6.4875	-6.1253	13.557	-0.0074	0.2308	0.0064	7.0083	-5.5074	13.3533	-0.0786	0.2005	0.0322	0.587	-3.1091	12.1733
3.3252	-5.3849	5.8754	-0.1755	0.248	0.0828	7.9698	-4.4541	19.0902	-0.1272	0.2513	0.0633	13.7099	-3.3358	20.1674	-0.1095	0.1235	0.0529	6.4872	-6.1119	13.5566	-0.0071	0.2308	0.0061	6.9915	-5.5075	13.3278	-0.0786	0.2008	0.0322	0.587	-3.1091	12.1733
3.3249	-5.3705	5.8753	-0.1752	0.248	0.0826	7.9698	-4.4541	19.0902	-0.1272	0.2513	0.0633	13.7099	-3.3358	20.1674	-0.1095	0.1235	0.0529	6.4688	-6.1126	13.5795	-0.0071	0.2316	0.0062	7.0289	-5.5071	13.3284	-0.0785	0.1996	0.0322	0.587	-3.1091	12.1733
3.3077	-5.3702	5.9019	-0.1752	0.2493	0.0826	7.9698	-4.4541	19.0902	-0.1272	0.2513	0.0633	13.7502	-3.3355	20.1678	-0.1094	0.1222	0.0529	6.484	-6.1259	13.5573	-0.0074	0.2306	0.0064	6.9915	-5.5075	13.3278	-0.0786	0.2008	0.0322	0.587	-3.1091	12.1733
3.3077	-5.3702	5.9019	-0.1752	0.2493	0.0826	7.9698	-4.4541	19.0902	-0.1272	0.2513	0.0633	13.7504	-3.3212	20.1676	-0.1091	0.1222	0.0526	6.4691	-6.126	13.5799	-0.0074	0.2316	0.0064	7.0082	-5.5208	13.3531	-0.0791	0.2005	0.0323	0.587	-3.1091	12.1733
3.3243	-5.3565	5.875	-0.1747	0.2481	0.0822	7.9698	-4.4541	19.0902	-0.1272	0.2513	0.0633	13.7504	-3.3212	20.1676	-0.1091	0.1222	0.0526	6.4688	-6.1126	13.5795	-0.0071	0.2316	0.0062	7.0082	-5.5208	13.3531	-0.0791	0.2005	0.0323	0.5875	-3.1237	12.1736
3.3243	-5.3565	5.875	-0.1747	0.2481	0.0822	7.9868	-4.4542	19.0648	-0.1272	0.2501	0.0633	13.7502	-3.3355	20.1678	-0.1094	0.1222	0.0529	6.4692	-6.0997	13.5802	-0.0066	0.2316	0.006	6.9914	-5.5209	13.3277	-0.0791	0.2008	0.0323	0.5875	-3.1237	12.1736
3.3243	-5.3565	5.875	-0.1747	0.2481	0.0822	7.9868	-4.4542	19.0648	-0.1272	0.2501	0.0633	13.7504	-3.3212	20.1676	-0.1091	0.1222	0.0526	6.484	-6.1259	13.5573	-0.0074	0.2306	0.0064	6.9914	-5.5209	13.3277	-0.0791	0.2008	0.0323	0.5869	-3.1375	12.1726
3.3243	-5.3565	5.875	-0.1747	0.2481	0.0822	7.9868	-4.4542	19.0648	-0.1272	0.2501	0.0633	13.7504	-3.3212	20.1676	-0.1091	0.1222	0.0526	6.484	-6.1259	13.5573	-0.0074	0.2306	0.0064	6.9901	-5.507	13.3272	-0.0788	0.2009	0.0321	0.5863	-3.1229	12.1724
3.3243	-5.3565	5.875	-0.1747	0.2481	0.0822	7.9868	-4.4542	19.0648	-0.1272	0.2501	0.0633	13.7504	-3.3212	20.1676	-0.1091	0.1222	0.0526	6.4842	-6.0996	13.5576	-0.0066	0.2305	0.006	7.0069	-5.5069	13.3527	-0.0788	0.2005	0.0321	0.5863	-3.1229	12.1724
3.3243	-5.3565	5.875	-0.1747	0.2481	0.0822	7.9868	-4.4542	19.0648	-0.1272	0.2501	0.0633	13.7504	-3.3212	20.1676	-0.1091	0.1222	0.0526	6.4842	-6.0996	13.5576	-0.0066	0.2305	0.006	7.0082	-5.5208	13.3531	-0.0791	0.2005	0.0323	0.5469	-3.1231	12.1717
3.3243	-5.3565	5.875	-0.1747	0.2481	0.0822	7.9868	-4.4542	19.0648	-0.1272	0.2501	0.0633	13.7327	-3.3213	20.1404	-0.1091	0.1225	0.0526	6.4842	-6.0996	13.5576	-0.0066	0.2305	0.006	7.0082	-5.5208	13.3531	-0.0791	0.2005	0.0323	0.5863	-3.1229	12.1724
3.3243	-5.3565	5.875	-0.1747	0.2481	0.0822	8.024	-4.4538	19.0658	-0.1272	0.2489	0.0633	13.7327	-3.3213	20.1404	-0.1091	0.1225	0.0526	6.4842	-6.0996	13.5576	-0.0066	0.2305	0.006	7.0249	-5.5209	13.3278	-0.0791	0.1993	0.0323	0.5863	-3.1229	12.1724
3.3243	-5.3565	5.875	-0.1747	0.2481	0.0822	8.024	-4.4538	19.0658	-0.1272	0.2489	0.0633	13.7327	-3.3213	20.1404	-0.1091	0.1225	0.0526	6.4842	-6.0996	13.5576	-0.0066	0.2305	0.006	7.0249	-5.5209	13.3278	-0.0791	0.1993	0.0323	0.5863	-3.1229	12.1724
3.3243	-5.3565	5.875	-0.1747	0.2481	0.0822	7.9868	-4.4542	19.0648	-0.1272	0.2501	0.0633	13.7327	-3.3213	20.1404	-0.1091	0.1225	0.0526	6.5028	-6.099	13.5803	-0.0066	0.2305	0.006	6.9901	-5.507	13.3272	-0.0788	0.2009	0.0321	0.5863	-3.1229	12.1724
3.3243	-5.3565	5.875	-0.1747	0.2481	0.0822	7.9868	-4.4542	19.0648	-0.1272	0.2501	0.0633	13.6924	-3.3216	20.14	-0.1091	0.1238	0.0526	6.5028	-6.099	13.5803	-0.0066	0.2305	0.006	7.0236	-5.507	13.3273	-0.0788	0.1994	0.0321	0.587	-3.1091	12.1733
3.3243	-5.3565	5.875	-0.1747	0.2481	0.0822	7.9868	-4.4542	19.0648	-0.1272	0.2501	0.0633	13.6923	-3.3352	20.1391	-0.1096	0.1238	0.0527	6.4838	-6.1125	13.5569	-0.0071	0.2306	0.0062	7.0069	-5.5069	13.3527	-0.0788	0.2005	0.0321	0.587	-3.1091	12.1733
3.3243	-5.3565	5.875	-0.1747	0.2481	0.0822	7.9868	-4.4542	19.0648	-0.1272	0.2501	0.0633	13.6925	-3.3208	20.1389	-0.1093	0.1237	0.0525	6.5027	-6.1253	13.58	-0.0074	0.2306	0.0064	7.0069	-5.5069	13.3527	-0.0788	0.2005	0.0321	0.586	-3.0954	12.1741
3.3249	-5.3705	5.8753	-0.1752	0.248	0.0826	7.9868	-4.4542	19.0648	-0.1272	0.2501	0.0633	13.7101	-3.321	20.1121	-0.1093	0.1225	0.0525	6.4688	-6.1126	13.5795	-0.0071	0.2316	0.0062	7.0069	-5.5069	13.3527	-0.0788	0.2005	0.0321	0.586	-3.0954	12.1741
3.3243	-5.3565	5.875	-0.1747	0.2481	0.0822	7.9868	-4.4542	19.0648	-0.1272	0.2501	0.0633	13.6924	-3.3211	20.0848	-0.1093	0.1228	0.0525	6.5024	-6.1119	13.5796	-0.0071	0.2306	0.0061	7.0069	-5.5069	13.3527	-0.0788	0.2005	0.0321	0.586	-3.0954	12.1741
3.3243	-5.3565	5.875	-0.1747	0.2481	0.0822	7.988	-4.4687	19.0648	-0.1275	0.25	0.0635	13.6747	-3.3212	20.0575	-0.1092	0.1231	0.0525	6.5024	-6.1119	13.5796	-0.0071	0.2306	0.0061	7.0069	-5.5069	13.3527	-0.0788	0.2005	0.0321	0.586	-3.0954	12.1741
3.3249	-5.3705	5.8753	-0.1752	0.248	0.0826	8.0252	-4.4683	19.0657	-0.1275	0.2489	0.0635	13.6973	-3.3211	20.0307	-0.1092	0.1221	0.0525	6.5024	-6.1119	13.5796	-0.0071	0.2306	0.0061	7.0069	-5.5069	13.3527	-0.0788	0.2005	0.0321	0.586	-3.0954	12.1741
3.3249	-5.3705	5.8753	-0.1752	0.248	0.0826	8.0252	-4.4683	19.0657	-0.1275	0.2489	0.0635	13.6972	-3.3214	19.9765	-0.1092	0.1212	0.0525	6.5024	-6.1119	13.5796	-0.0071	0.2306	0.0061	7.0069	-5.5069	13.3527	-0.0788	0.2005	0.0321	0.586	-3.0954	12.1741
3.3249	-5.3705	5.8753	-0.1752	0.248	0.0826	8.0252	-4.4683	19.0657	-0.1275	0.2489	0.0635	13.6798	-3.3071	19.9491	-0.1088	0.1215	0.0522	6.5024	-6.1119	13.5796	-0.0071	0.2306	0.0061	7.0069	-5.5069	13.3527	-0.0788	0.2005	0.0321	0.586	-3.0954	12.1741
3.3249	-5.3705	5.8753	-0.1752	0.248	0.0826	8.0252	-4.4683	19.0657	-0.1275	0.2489	0.0635	13.6624	-3.3212	19.9221	-0.1094	0.1217	0.0526	6.5028	-6.099	13.5803	-0.0066	0.2305	0.006	7.007	-5.4935	13.3528	-0.0782	0.2006	0.032	0.587	-3.1091	12.1733
3.3249	-5.3705	5.8753	-0.1752	0.248	0.0826	8.0252	-4.4683	19.0657	-0.1275	0.2489	0.0635	13.6626	-3.2935	19.8686	-0.1085	0.1208	0.0522	6.4842	-6.0996	13.5576	-0.0066	0.2305	0.006	7.0236	-5.507	13.3273	-0.0788	0.1994	0.0321	0.587	-3.1091	12.1733
3.3421	-5.3708	5.8486	-0.1752	0.2468	0.0826	8.0249	-4.4545	19.0656	-0.127	0.2489	0.0634	13.6451	-3.3079	19.7874	-0.109	0.1202	0.0526	6.4842	-6.0996	13.5576	-0.0066	0.2305	0.006	7.0069	-5.5069	13.3527	-0.0788	0.2005	0.0321	0.587	-3.1091	12.1733
3.3421	-5.3708	5.8486	-0.1752	0.2468	0.0826	8.0249	-4.4545	19.0656	-0.127	0.2489	0.0634	13.6276	-3.2936	19.76	-0.1086	0.1204	0.0523	6.4842	-6.0996	13.5576	-0.0066	0.2305	0.006	7.0236	-5.507	13.3273	-0.0788	0.1994	0.0321	0.587	-3.1091	12.1733
3.3251	-5.357	5.8759	-0.1747	0.2481	0.0825	8.0249	-4.4545	19.0656	-0.127	0.2489	0.0634	13.6275	-3.2939	19.7059	-0.1086	0.1195	0.0523	6.4839	-6.0862	13.5572	-0.0063	0.2305	0.0058	6.9861	-5.5074	13.3267	-0.0788	0.2006	0.0321	0.6042	-3.1091	12.2004
3.3251	-5.357	5.8759	-0.1747	0.2481	0.0825	8.0086	-4.4685	19.0905	-0.1275	0.25	0.0638	13.6103	-3.2936	19.6787	-0.1088	0.1198	0.0525	6.4848	-6.1127	13.5577	-0.0071	0.2305	0.0064	7.0236	-5.507	13.3273	-0.0788	0.1994	0.0321	0.6042	-3.1091	12.2004
3.3251	-5.357	5.8759	-0.1747	0.2481	0.0825	8.0074	-4.454	19.0906	-0.1272	0.2501	0.0635	13.6332	-3.2791	19.6516	-0.1084	0.1188	0.0522	6.4848	-6.1127	13.5577	-0.0071	0.2305	0.0064	6.9861	-5.5074	13.3267	-0.0788	0.2006	0.0321	0.6042	-3.1091	12.2004
3.3251	-5.357	5.8759	-0.1747	0.2481	0.0825	8.0074	-4.454	19.0906	-0.1272	0.2501	0.0635	13.5983	-3.2789	19.5971	-0.1086	0.1193	0.0523	6.4848	-6.1127	13.5577	-0.0071	0.2305	0.0064	7.003	-5.5073	13.3522	-0.0788	0.2003	0.0321	0.6042	-3.1091	12.2004
3.3251	-5.357	5.8759	-0.1747	0.2481	0.0825	8.0067	-4.44	19.091	-0.1266	0.2501	0.0632	13.6033	-3.2788	19.543	-0.1085	0.1187	0.0523	6.4845	-6.0993	13.5573	-0.0068	0.2305	0.0062	7.0037	-5.5073	13.3521	-0.0788	0.2002	0.0323	0.6042	-3.1091	12.2004
3.3251	-5.357	5.8759	-0.1747	0.2481	0.0825	8.0079	-4.4545	19.0909	-0.127	0.2501	0.0634	13.6309	-3.2783	19.5161	-0.1085	0.1179	0.0523	6.4845	-6.0993	13.5573	-0.0068	0.2305	0.0062	7.0024	-5.5067	13.3515	-0.079	0.2003	0.0322	0.6042	-3.1091	12.2004
3.3251	-5.357	5.8759	-0.1747	0.2481	0.0825	7.9917	-4.4684	19.0658	-0.1275	0.2503	0.0635	13.6359	-3.2783	19.462	-0.1085	0.1172	0.0523	6.4695	-6.0994	13.5798	-0.0068	0.2316	0.0062	7.0024	-5.5067	13.3515	-0.079	0.2003	0.0322	0.5648	-3.1093	12.1997
3.3249	-5.3705	5.8753	-0.1752	0.248	0.0826	7.9917	-4.4684	19.0658	-0.1275	0.2503	0.0635	13.6456	-3.264	19.4076	-0.1079	0.1168	0.052	6.4695	-6.0994	13.5798	-0.0068	0.2316	0.0062	7.0024	-5.5067	13.3515	-0.079	0.2003	0.0322	0.5648	-3.1093	12.1997
3.3249	-5.3705	5.8753	-0.1752	0.248	0.0826	7.9747	-4.4684	19.0911	-0.1275	0.2515	0.0635	13.6729	-3.2914	19.3801	-0.1087	0.1161	0.0523	6.4879	-6.0987	13.557	-0.0068	0.2308	0.0061	7.0024	-5.5067	13.3515	-0.079	0.2003	0.0322	0.5821	-3.1097	12.1726
3.343	-5.3847	5.902	-0.1755	0.2477	0.0828	7.974	-4.4545	19.0915	-0.127	0.2516	0.0632	13.7006	-3.2909	19.3532	-0.1087	0.1154	0.0523	6.4879	-6.0987	13.557	-0.0068	0.2308	0.0061	6.9856	-5.5069	13.326	-0.079	0.2006	0.0322	0.5648	-3.1097	12.1456
3.3427	-5.3703	5.9019	-0.1752	0.2477	0.0826	8.0112	-4.4541	19.0925	-0.127	0.2504	0.0632	13.6878	-3.3051	19.3261	-0.109	0.1159	0.0526	6.4879	-6.0987	13.557	-0.0068	0.2308	0.0061	7.0024	-5.5067	13.3515	-0.079	0.2003	0.0322	0.5648	-3.1093	12.1997
3.343	-5.3847	5.902	-0.1755	0.2477	0.0828	8.0112	-4.4541	19.0925	-0.127	0.2504	0.0632	13.7326	-3.3049	19.3265	-0.1088	0.1149	0.0525	6.4879	-6.0987	13.557	-0.0068	0.2308	0.0061	7.023	-5.5065	13.3266	-0.0789	0.1994	0.0322	0.5476	-3.1093	12.1727
3.3249	-5.3705	5.8753	-0.1752	0.248	0.0826	7.995	-4.468	19.0673	-0.1275	0.2507	0.0633	13.6974	-3.3049	19.3261	-0.1088	0.1164	0.0525	6.4879	-6.0987	13.557	-0.0068	0.2308	0.0061	7.023	-5.5065	13.3266	-0.0789	0.1994	0.0322	0.5648	-3.1097	12.1456
3.3249	-5.3705	5.8753	-0.1752	0.248	0.0826	8.0116	-4.4542	19.0418	-0.127	0.2495	0.0632	13.7322	-3.3051	19.3805	-0.1086	0.1159	0.0524	6.4879	-6.0987	13.557	-0.0068	0.2308	0.0061	7.023	-5.5065	13.3266	-0.0789	0.1994	0.0322	0.5863	-3.1229	12.1724
3.3249	-5.3705	5.8753	-0.1752	0.248	0.0826	8.0116	-4.4542	19.0418	-0.127	0.2495	0.0632	13.7278	-3.3047	19.4347	-0.1089	0.1165	0.0525	6.4879	-6.0987	13.557	-0.0068	0.2308	0.0061	7.023	-5.5065	13.3266	-0.0789	0.1994	0.0322	0.6036	-3.1233	12.1453
3.3249	-5.3705	5.8753	-0.1752	0.248	0.0826	8.0282	-4.4541	19.0671	-0.127	0.2492	0.0632	13.7178	-3.305	19.4889	-0.1089	0.117	0.0525	6.4879	-6.0987	13.557	-0.0068	0.2308	0.0061	7.023	-5.5065	13.3266	-0.0789	0.1994	0.0322	0.5863	-3.1229	12.1724
3.3251	-5.357	5.8759	-0.1747	0.2481	0.0825	7.9917	-4.4684	19.0658	-0.1275	0.2503	0.0635	13.7079	-3.3051	19.5971	-0.109	0.1183	0.0525	6.4695	-6.0994	13.5798	-0.0068	0.2316	0.0062	7.0243	-5.5204	13.3271	-0.0793	0.1993	0.0324	0.6036	-3.1233	12.1453
3.3251	-5.357	5.8759	-0.1747	0.2481	0.0825	7.9917	-4.4684	19.0658	-0.1275	0.2503	0.0635	13.698	-3.2919	19.6521	-0.1085	0.1188	0.0523	6.4845	-6.0993	13.5573	-0.0068	0.2305	0.0062	7.0243	-5.5204	13.3271	-0.0793	0.1993	0.0324	0.5863	-3.1229	12.1724
3.3251	-5.357	5.8759	-0.1747	0.2481	0.0825	7.9917	-4.4684	19.0658	-0.1275	0.2503	0.0635	13.6879	-3.3063	19.7606	-0.1089	0.1202	0.0526	6.4845	-6.0993	13.5573	-0.0068	0.2305	0.0062	7.0243	-5.5204	13.3271	-0.0793	0.1993	0.0324	0.6036	-3.123	12.1994
3.3251	-5.357	5.8759	-0.1747	0.2481	0.0825	8.0249	-4.4545	19.0656	-0.127	0.2489	0.0634	13.6779	-3.3067	19.8147	-0.109	0.1206	0.0526	6.4848	-6.1127	13.5577	-0.0071	0.2305	0.0064	7.0236	-5.507	13.3273	-0.0788	0.1994	0.0321	0.5863	-3.1229	12.1724
3.3258	-5.371	5.8761	-0.1752	0.248	0.0828	8.0249	-4.4545	19.0656	-0.127	0.2489	0.0634	13.6504	-3.3069	19.8957	-0.109	0.1223	0.0526	6.4848	-6.1127	13.5577	-0.0071	0.2305	0.0064	6.9861	-5.5074	13.3267	-0.0788	0.2006	0.0321	0.5821	-3.1097	12.1726
3.2865	-5.3855	5.8749	-0.1756	0.2493	0.0831	7.9877	-4.4549	19.0646	-0.127	0.2501	0.0634	13.6227	-3.3079	19.9778	-0.1089	0.124	0.0527	6.5	-6.1126	13.5807	-0.0071	0.2303	0.0064	6.9861	-5.5074	13.3267	-0.0788	0.2006	0.0321	0.5821	-3.1097	12.1726
3.2865	-5.3855	5.8749	-0.1756	0.2493	0.0831	7.9884	-4.4688	19.0642	-0.1275	0.25	0.0638	13.653	-3.308	20.0323	-0.1089	0.1231	0.0527	6.5	-6.1126	13.5807	-0.0071	0.2303	0.0064	7.003	-5.5073	13.3522	-0.0788	0.2003	0.0321	0.5821	-3.1097	12.1726
3.2865	-5.3855	5.8749	-0.1756	0.2493	0.0831	7.9877	-4.4549	19.0646	-0.127	0.2501	0.0634	13.6879	-3.3082	20.0867	-0.1087	0.1226	0.0526	6.4996	-6.1256	13.58	-0.0076	0.2303	0.0065	7.0016	-5.4934	13.3517	-0.0784	0.2003	0.0319	0.5821	-3.1097	12.1726
3.2865	-5.3855	5.8749	-0.1756	0.2493	0.0831	7.9877	-4.4549	19.0646	-0.127	0.2501	0.0634	13.63	-3.3083	20.1133	-0.1088	0.1251	0.0526	6.4844	-6.1256	13.557	-0.0076	0.2306	0.0065	7.003	-5.5073	13.3522	-0.0788	0.2003	0.0321	0.5821	-3.1097	12.1726
3.2865	-5.3855	5.8749	-0.1756	0.2493	0.0831	7.988	-4.4687	19.0648	-0.1275	0.25	0.0635	13.6701	-3.3224	20.1138	-0.1091	0.1238	0.0529	6.4844	-6.1256	13.557	-0.0076	0.2306	0.0065	7.003	-5.4939	13.3523	-0.0782	0.2003	0.032	0.5821	-3.1097	12.1726
3.3037	-5.3858	5.8482	-0.1756	0.248	0.0831	7.988	-4.4687	19.0648	-0.1275	0.25	0.0635	13.67	-3.336	20.1129	-0.1096	0.1238	0.053	6.4844	-6.1256	13.557	-0.0076	0.2306	0.0065	7.003	-5.4939	13.3523	-0.0782	0.2003	0.032	0.5821	-3.1097	12.1726
3.3037	-5.3858	5.8482	-0.1756	0.248	0.0831	7.988	-4.4687	19.0648	-0.1275	0.25	0.0635	13.6518	-3.3365	20.0856	-0.1094	0.1241	0.0528	6.4844	-6.1256	13.557	-0.0076	0.2306	0.0065	7.003	-5.4939	13.3523	-0.0782	0.2003	0.032	0.5821	-3.1097	12.1726
3.2863	-5.3712	5.8748	-0.1753	0.2493	0.0828	7.988	-4.4687	19.0648	-0.1275	0.25	0.0635	13.6922	-3.336	20.1402	-0.1094	0.1238	0.0529	6.4844	-6.1256	13.557	-0.0076	0.2306	0.0065	7.0017	-5.48	13.3519	-0.0779	0.2003	0.0317	0.5821	-3.1097	12.1726
3.2862	-5.3847	5.8742	-0.1758	0.2493	0.0829	7.9868	-4.4542	19.0648	-0.1272	0.2501	0.0633	13.6924	-3.3216	20.14	-0.1091	0.1238	0.0526	6.4844	-6.1256	13.557	-0.0076	0.2306	0.0065	7.0017	-5.48	13.3519	-0.0779	0.2003	0.0317	0.5821	-3.1097	12.1726
3.2855	-5.3707	5.8739	-0.1753	0.2493	0.0826	7.9868	-4.4542	19.0648	-0.1272	0.2501	0.0633	13.6571	-3.3218	20.0855	-0.1091	0.1243	0.0526	6.4844	-6.1256	13.557	-0.0076	0.2306	0.0065	7.0017	-5.48	13.3519	-0.0779	0.2003	0.0317	0.5821	-3.1097	12.1726
3.2855	-5.3707	5.8739	-0.1753	0.2493	0.0826	7.9868	-4.4542	19.0648	-0.1272	0.2501	0.0633	13.6795	-3.336	20.0588	-0.1094	0.1234	0.0528	6.4844	-6.1256	13.557	-0.0076	0.2306	0.0065	7.0017	-5.48	13.3519	-0.0779	0.2003	0.0317	0.5821	-3.1097	12.1726
3.2855	-5.3707	5.8739	-0.1753	0.2493	0.0826	7.9868	-4.4542	19.0648	-0.1272	0.2501	0.0633	13.702	-3.3495	20.031	-0.1099	0.1224	0.053	6.4694	-6.1257	13.5796	-0.0076	0.2316	0.0065	6.9856	-5.4935	13.3262	-0.0784	0.2006	0.0321	0.5821	-3.1097	12.1726
3.2855	-5.3707	5.8739	-0.1753	0.2493	0.0826	7.9868	-4.4542	19.0648	-0.1272	0.2501	0.0633	13.7069	-3.3494	19.9769	-0.1099	0.1217	0.053	6.4546	-6.1128	13.5573	-0.0071	0.2319	0.0064	6.9869	-5.5074	13.3267	-0.0788	0.2006	0.0323	0.5821	-3.1097	12.1726
3.3027	-5.371	5.8473	-0.1752	0.2481	0.0826	7.9702	-4.4543	19.0396	-0.1272	0.2504	0.0633	13.6714	-3.364	19.9225	-0.1102	0.1223	0.0532	6.4546	-6.1128	13.5573	-0.0071	0.2319	0.0064	6.9869	-5.5074	13.3267	-0.0788	0.2006	0.0323	0.5821	-3.1097	12.1726
3.3027	-5.371	5.8473	-0.1752	0.2481	0.0826	7.988	-4.4687	19.0648	-0.1275	0.25	0.0635	13.694	-3.3639	19.8957	-0.1102	0.1213	0.0532	6.4546	-6.1128	13.5573	-0.0071	0.2319	0.0064	6.9869	-5.5074	13.3267	-0.0788	0.2006	0.0323	0.5821	-3.1097	12.1726
3.3028	-5.3574	5.8479	-0.1747	0.2481	0.0825	7.988	-4.4687	19.0648	-0.1275	0.25	0.0635	13.7166	-3.3637	19.8688	-0.1101	0.1203	0.0532	6.4695	-6.0994	13.5798	-0.0068	0.2316	0.0062	6.9869	-5.5074	13.3267	-0.0788	0.2006	0.0323	0.6215	-3.1095	12.1733
3.3028	-5.3574	5.8479	-0.1747	0.2481	0.0825	7.988	-4.4687	19.0648	-0.1275	0.25	0.0635	13.6991	-3.3495	19.8414	-0.1098	0.1206	0.053	6.4695	-6.0994	13.5798	-0.0068	0.2316	0.0062	7.0037	-5.5073	13.3521	-0.0788	0.2002	0.0323	0.6215	-3.1095	12.1733
3.3031	-5.3718	5.848	-0.175	0.2481	0.0827	7.971	-4.4686	19.0901	-0.1275	0.2512	0.0636	13.7045	-3.3631	19.8416	-0.1103	0.1209	0.0533	6.4695	-6.0994	13.5798	-0.0068	0.2316	0.0062	7.0037	-5.5073	13.3521	-0.0788	0.2002	0.0323	0.6215	-3.1095	12.1733
3.3251	-5.357	5.8759	-0.1747	0.2481	0.0825	7.9545	-4.4688	19.0648	-0.1275	0.2515	0.0636	13.7096	-3.3487	19.7873	-0.1099	0.1202	0.0531	6.4845	-6.0993	13.5573	-0.0068	0.2305	0.0062	7.0024	-5.4934	13.3516	-0.0784	0.2003	0.0321	0.6215	-3.1095	12.1733
3.326	-5.3854	5.8762	-0.1756	0.248	0.0831	7.9917	-4.4684	19.0658	-0.1275	0.2503	0.0635	13.7327	-3.3616	19.7596	-0.1107	0.1192	0.0533	6.4845	-6.0993	13.5573	-0.0068	0.2305	0.0062	7.0024	-5.4934	13.3516	-0.0784	0.2003	0.0321	0.6042	-3.1091	12.2004
3.3258	-5.371	5.8761	-0.1752	0.248	0.0828	7.9904	-4.4539	19.0658	-0.1272	0.2504	0.0633	13.7555	-3.3471	19.7325	-0.1103	0.1182	0.0531	6.4845	-6.0993	13.5573	-0.0068	0.2305	0.0062	7.0398	-5.4929	13.3522	-0.0784	0.199	0.0321	0.6042	-3.1091	12.2004
3.3256	-5.3845	5.8755	-0.1757	0.248	0.0829	7.9911	-4.4678	19.0654	-0.1277	0.2504	0.0636	13.7784	-3.3318	19.7044	-0.1101	0.1172	0.0527	6.451	-6.0737	13.5574	-0.006	0.2316	0.0058	7.0398	-5.4929	13.3522	-0.0784	0.199	0.0321	0.6042	-3.1091	12.2004
3.3249	-5.3705	5.8753	-0.1752	0.248	0.0826	7.9911	-4.4678	19.0654	-0.1277	0.2504	0.0636	13.7434	-3.3174	19.7039	-0.1098	0.1187	0.0525	6.4662	-6.0737	13.5804	-0.006	0.2313	0.0058	7.0398	-5.4929	13.3522	-0.0784	0.199	0.0321	0.6042	-3.1091	12.2004
3.3249	-5.3705	5.8753	-0.1752	0.248	0.0826	7.9911	-4.4678	19.0654	-0.1277	0.2504	0.0636	13.7489	-3.3161	19.6488	-0.1101	0.118	0.0524	6.4665	-6.0997	13.5798	-0.007	0.2313	0.0063	7.0024	-5.4934	13.3516	-0.0784	0.2003	0.0321	0.6042	-3.1091	12.2004
3.3247	-5.3561	5.8752	-0.1749	0.2481	0.0823	7.9564	-4.4534	19.0656	-0.1274	0.2519	0.0634	13.812	-3.3013	19.6221	-0.1097	0.1157	0.0522	6.4665	-6.0997	13.5798	-0.007	0.2313	0.0063	7.0011	-5.4794	13.3512	-0.0781	0.2003	0.0319	0.6042	-3.1091	12.2004
3.3247	-5.3561	5.8752	-0.1749	0.2481	0.0823	7.9564	-4.4534	19.0656	-0.1274	0.2519	0.0634	13.7818	-3.3004	19.5665	-0.1099	0.1165	0.0521	6.4665	-6.0997	13.5798	-0.007	0.2313	0.0063	7.0011	-5.4794	13.3512	-0.0781	0.2003	0.0319	0.6033	-3.0954	12.2011
3.3247	-5.3561	5.8752	-0.1749	0.2481	0.0823	7.9936	-4.4531	19.0665	-0.1274	0.2507	0.0634	13.792	-3.2857	19.5122	-0.1095	0.1161	0.0518	6.4662	-6.0863	13.5793	-0.0067	0.2313	0.006	7.0011	-5.4794	13.3512	-0.0781	0.2003	0.0319	0.6027	-3.0808	12.2009
3.3247	-5.3561	5.8752	-0.1749	0.2481	0.0823	7.9939	-4.4669	19.0667	-0.1279	0.2507	0.0635	13.8426	-3.2989	19.4587	-0.11	0.1144	0.0522	6.4662	-6.0863	13.5793	-0.0067	0.2313	0.006	7.0177	-5.4795	13.3258	-0.0781	0.1992	0.0319	0.6027	-3.0808	12.2009
3.3246	-5.3697	5.8745	-0.1754	0.2481	0.0824	7.9932	-4.4529	19.0671	-0.1274	0.2507	0.0632	13.8522	-3.3268	19.3498	-0.1108	0.113	0.0526	6.4662	-6.0863	13.5793	-0.0067	0.2313	0.006	7.0011	-5.4794	13.3512	-0.0781	0.2003	0.0319	0.5633	-3.081	12.2002
3.3239	-5.3557	5.8743	-0.1748	0.2481	0.0821	8.0304	-4.4526	19.068	-0.1274	0.2495	0.0631	13.8622	-3.3264	19.2956	-0.1108	0.1125	0.0526	6.4516	-6.0994	13.5565	-0.0072	0.2316	0.0064	7.0186	-5.4927	13.3764	-0.0786	0.1999	0.0322	0.6042	-3.1091	12.2004
3.3239	-5.3557	5.8743	-0.1748	0.2481	0.0821	8.0316	-4.4671	19.0679	-0.1277	0.2495	0.0634	13.8942	-3.3549	19.1608	-0.1113	0.1102	0.0531	6.4666	-6.0734	13.5801	-0.0062	0.2313	0.0059	7.0018	-5.4928	13.3509	-0.0786	0.2003	0.0322	0.6042	-3.1091	12.2004
3.3067	-5.3554	5.9009	-0.1749	0.2493	0.0821	7.9981	-4.4672	19.068	-0.1277	0.251	0.0634	13.9267	-3.3688	19.08	-0.1116	0.1088	0.0534	6.4672	-6.0865	13.5802	-0.0067	0.2313	0.0063	7.0005	-5.4789	13.3505	-0.0783	0.2003	0.032	0.5643	-3.0947	12.1995
3.3067	-5.3554	5.9009	-0.1749	0.2493	0.0821	7.9974	-4.4533	19.0684	-0.1272	0.251	0.063	13.9588	-3.3837	18.9461	-0.1117	0.1065	0.0538	6.4516	-6.0994	13.5565	-0.0072	0.2316	0.0064	7.0005	-5.4789	13.3505	-0.0783	0.2003	0.032	0.5643	-3.0947	12.1995
3.3067	-5.3554	5.9009	-0.1749	0.2493	0.0821	7.9986	-4.4678	19.0683	-0.1275	0.251	0.0633	13.9331	-3.4123	18.8378	-0.1123	0.1066	0.0542	6.4516	-6.0994	13.5565	-0.0072	0.2316	0.0064	6.9631	-5.4793	13.3499	-0.0783	0.2016	0.032	0.5643	-3.0947	12.1995
3.3239	-5.3557	5.8743	-0.1748	0.2481	0.0821	8.0359	-4.4674	19.0693	-0.1275	0.2498	0.0633	13.9474	-3.455	18.73	-0.1133	0.1055	0.055	6.4516	-6.0994	13.5565	-0.0072	0.2316	0.0064	7.0173	-5.4788	13.3759	-0.0783	0.2	0.032	0.5643	-3.0947	12.1995
3.3059	-5.3549	5.9001	-0.1749	0.2493	0.0818	8.0359	-4.4674	19.0693	-0.1275	0.2498	0.0633	13.9972	-3.4834	18.6225	-0.1139	0.1029	0.0555	6.4516	-6.0994	13.5565	-0.0072	0.2316	0.0064	7.0173	-5.4788	13.3759	-0.0783	0.2	0.032	0.6037	-3.0945	12.2002
3.3059	-5.3549	5.9001	-0.1749	0.2493	0.0818	8.0359	-4.4674	19.0693	-0.1275	0.2498	0.0633	14.0118	-3.4981	18.5154	-0.114	0.1018	0.0559	6.4516	-6.0994	13.5565	-0.0072	0.2316	0.0064	7.0173	-5.4788	13.3759	-0.0783	0.2	0.032	0.6037	-3.0945	12.2002
3.3059	-5.3549	5.9001	-0.1749	0.2493	0.0818	8.0351	-4.4535	19.0697	-0.127	0.2498	0.0629	14.0439	-3.5266	18.3806	-0.1146	0.0995	0.0564	6.4668	-6.0994	13.5795	-0.0072	0.2313	0.0064	7.034	-5.4789	13.3506	-0.0783	0.1988	0.032	0.6037	-3.0945	12.2002
3.3059	-5.3549	5.9001	-0.1749	0.2493	0.0818	8.0351	-4.4535	19.0697	-0.127	0.2498	0.0629	14.0587	-3.5688	18.2729	-0.1157	0.0983	0.0573	6.4672	-6.0865	13.5802	-0.0067	0.2313	0.0063	6.9966	-5.4793	13.35	-0.0783	0.2001	0.032	0.5643	-3.0947	12.1995
3.3059	-5.3549	5.9001	-0.1749	0.2493	0.0818	8.0364	-4.468	19.0696	-0.1273	0.2498	0.0631	14.0733	-3.5831	18.1107	-0.116	0.0963	0.0576	6.4668	-6.0994	13.5795	-0.0072	0.2313	0.0064	6.9966	-5.4793	13.35	-0.0783	0.2001	0.032	0.5825	-3.1088	12.1717
3.3059	-5.3549	5.9001	-0.1749	0.2493	0.0818	8.0371	-4.4819	19.0692	-0.1279	0.2498	0.0635	14.111	-3.6108	17.976	-0.1168	0.0942	0.0582	6.4818	-6.0993	13.5569	-0.0072	0.2302	0.0064	6.9966	-5.4793	13.35	-0.0783	0.2001	0.032	0.5816	-3.0951	12.1724
3.3059	-5.3549	5.9001	-0.1749	0.2493	0.0818	8.0189	-4.4674	19.0946	-0.1275	0.251	0.0633	14.1309	-3.6387	17.814	-0.1175	0.0924	0.0588	6.4818	-6.0993	13.5569	-0.0072	0.2302	0.0064	6.9966	-5.4793	13.35	-0.0783	0.2001	0.032	0.5816	-3.0951	12.1724
3.3059	-5.3549	5.9001	-0.1749	0.2493	0.0818	8.0189	-4.4674	19.0946	-0.1275	0.251	0.0633	14.1736	-3.6528	17.626	-0.1177	0.0896	0.0593	6.4641	-6.113	13.5799	-0.0077	0.231	0.0068	7.0134	-5.4792	13.3754	-0.0783	0.1997	0.032	0.5816	-3.0951	12.1724
3.345	-5.3539	5.9007	-0.175	0.2481	0.0817	8.0176	-4.4529	19.0947	-0.1272	0.251	0.063	14.2165	-3.6944	17.4373	-0.1191	0.0868	0.0603	6.4604	-6.1002	13.5797	-0.0074	0.2307	0.0065	7.0294	-5.4787	13.3494	-0.0785	0.1985	0.0321	0.5998	-3.1088	12.1987
3.345	-5.3539	5.9007	-0.175	0.2481	0.0817	8.0556	-4.4665	19.0952	-0.1277	0.2498	0.0633	14.2237	-3.7359	17.1931	-0.1203	0.0846	0.0611	6.4756	-6.1002	13.6027	-0.0074	0.2305	0.0065	7.0462	-5.4786	13.3748	-0.0785	0.1982	0.0321	0.5998	-3.1088	12.1987
3.3097	-5.3394	5.9006	-0.1747	0.2496	0.0814	8.0212	-4.4522	19.0948	-0.1274	0.2513	0.0634	14.2535	-3.7637	16.9228	-0.121	0.0814	0.0617	6.4719	-6.0874	13.6025	-0.0071	0.2302	0.0063	7.0088	-5.479	13.3743	-0.0785	0.1994	0.0321	0.5998	-3.1088	12.1987
3.3104	-5.3534	5.9009	-0.1752	0.2496	0.0818	8.0206	-4.4517	19.0945	-0.1276	0.2513	0.0635	14.3409	-3.8193	16.6253	-0.1226	0.0757	0.0627	6.4349	-6.0887	13.6027	-0.0072	0.2309	0.0063	6.9882	-5.4793	13.3991	-0.0785	0.2003	0.0321	0.5998	-3.1088	12.1987
3.3102	-5.339	5.9008	-0.1749	0.2496	0.0815	8.0396	-4.4368	19.1209	-0.1272	0.2513	0.0632	14.3752	-3.8607	16.3541	-0.1236	0.0728	0.0634	6.4654	-6.0883	13.6028	-0.0074	0.2296	0.0065	7.0043	-5.4789	13.3731	-0.0787	0.1992	0.0322	0.5998	-3.1088	12.1987
3.3495	-5.3524	5.9015	-0.1754	0.2484	0.0817	8.0428	-4.436	19.1216	-0.1274	0.2517	0.0633	14.4098	-3.9028	16.0299	-0.1247	0.0689	0.0642	6.447	-6.089	13.6257	-0.0074	0.2304	0.0065	7.0043	-5.4789	13.3731	-0.0787	0.1992	0.0322	0.5825	-3.1084	12.2258
3.3321	-5.3377	5.928	-0.1751	0.2496	0.0814	8.0637	-4.4495	19.0974	-0.128	0.2508	0.0634	14.4889	-3.9727	15.7053	-0.1263	0.064	0.0654	6.444	-6.0892	13.6256	-0.0076	0.2301	0.0066	7.0211	-5.4787	13.3985	-0.0787	0.1988	0.0322	0.5825	-3.1084	12.2258
3.3143	-5.3379	5.9014	-0.1751	0.2499	0.0814	8.0674	-4.4493	19.0984	-0.128	0.2511	0.0634	14.5501	-4.0152	15.3541	-0.1269	0.0595	0.066	6.4253	-6.0765	13.6481	-0.0073	0.2309	0.0064	6.999	-5.4653	13.3721	-0.0784	0.1989	0.032	0.582	-3.0938	12.2256
3.2971	-5.3376	5.928	-0.1751	0.2511	0.0814	8.0529	-4.4345	19.1248	-0.1276	0.2526	0.0632	14.6063	-4.0999	15.0024	-0.1289	0.0546	0.0674	6.4413	-6.0766	13.6263	-0.0073	0.2298	0.0066	6.9831	-5.4786	13.3973	-0.0789	0.2001	0.0323	0.582	-3.0938	12.2256
3.3359	-5.3234	5.9291	-0.1745	0.2499	0.081	8.0938	-4.4339	19.1268	-0.1276	0.2517	0.0632	14.6796	-4.143	14.6784	-0.1293	0.0496	0.068	6.4562	-6.0632	13.6488	-0.007	0.2295	0.0064	6.9984	-5.4648	13.3714	-0.0786	0.1989	0.0321	0.5829	-3.1075	12.2248
3.3181	-5.3236	5.9025	-0.1745	0.2502	0.081	8.1011	-4.4334	19.1288	-0.1276	0.2523	0.0631	14.6843	-4.2145	14.3791	-0.1306	0.0465	0.0686	6.4265	-6.0368	13.6484	-0.0063	0.2308	0.0061	6.9978	-5.4643	13.3707	-0.0788	0.199	0.0322	0.5829	-3.1075	12.2248
3.3404	-5.351	5.9299	-0.1754	0.2502	0.0814	8.1134	-4.4472	19.0816	-0.1279	0.2523	0.0631	14.6964	-4.2583	14.1067	-0.1311	0.0426	0.0686	6.4157	-6.049	13.6248	-0.0071	0.2313	0.0066	6.9973	-5.4504	13.3702	-0.0784	0.199	0.0322	0.5824	-3.0929	12.2246
3.3614	-5.337	5.9044	-0.1748	0.2492	0.081	8.142	-4.447	19.0596	-0.1277	0.252	0.063	14.7389	-4.2886	13.8896	-0.131	0.0378	0.0686	6.4386	-6.0342	13.6017	-0.007	0.2308	0.0067	6.9627	-5.4494	13.3687	-0.0788	0.2005	0.0324	0.5828	-3.092	12.2236
3.3832	-5.3369	5.9322	-0.1746	0.2492	0.0809	8.1378	-4.4613	19.0381	-0.1278	0.2532	0.0628	14.7306	-4.3614	13.6706	-0.1324	0.0339	0.069	6.4498	-6.0189	13.5553	-0.0068	0.2308	0.0068	6.9448	-5.4351	13.3421	-0.0787	0.2008	0.0325	0.5837	-3.1056	12.2229
3.3477	-5.3371	5.932	-0.1744	0.2508	0.0808	8.1706	-4.4615	19.0174	-0.1274	0.2532	0.0626	14.7528	-4.3772	13.5053	-0.1322	0.0291	0.0683	6.458	-6.0176	13.5552	-0.007	0.2313	0.0071	6.981	-5.4202	13.3414	-0.0785	0.1996	0.0326	0.5839	-3.0772	12.2236
3.3683	-5.3514	5.9058	-0.1745	0.2499	0.0807	8.1996	-4.4755	19.0465	-0.1275	0.2538	0.0624	14.7	-4.3932	13.2852	-0.1322	0.0261	0.0676	6.4995	-6.0023	13.5547	-0.0069	0.2307	0.0072	6.9838	-5.4188	13.3405	-0.0789	0.1999	0.0329	0.5843	-3.0763	12.2227
3.3726	-5.3658	5.907	-0.1747	0.2501	0.0808	8.2286	-4.4759	19.0248	-0.1271	0.2535	0.0622	14.6373	-4.3946	13.0639	-0.1321	0.0226	0.0666	6.4777	-5.9749	13.5544	-0.0062	0.2326	0.0072	6.9699	-5.4042	13.3143	-0.0788	0.2006	0.033	0.5847	-3.0753	12.2217
3.3941	-5.3804	5.9348	-0.1746	0.2501	0.0808	8.2795	-4.5043	19.0294	-0.1276	0.2531	0.0622	14.5878	-4.3959	12.8699	-0.1322	0.0186	0.0658	6.489	-5.9596	13.5536	-0.0061	0.2333	0.0073	6.9721	-5.3889	13.3128	-0.0788	0.2009	0.0332	0.5851	-3.0744	12.2207
3.3977	-5.3809	5.9358	-0.1742	0.2504	0.0806	8.2919	-4.5184	19.0332	-0.1277	0.254	0.0621	14.5163	-4.3825	12.7026	-0.1322	0.0155	0.0648	6.5305	-5.9443	13.5531	-0.0059	0.2328	0.0074	6.9375	-5.3745	13.3115	-0.0787	0.2024	0.0333	0.5846	-3.0598	12.2205
3.4183	-5.3951	5.9096	-0.1743	0.2495	0.0804	8.3046	-4.5194	19.0372	-0.1271	0.2549	0.0617	14.4005	-4.3405	12.5346	-0.1317	0.0133	0.0634	6.5419	-5.9291	13.5522	-0.0058	0.2336	0.0075	6.9396	-5.3594	13.2593	-0.0787	0.2019	0.0335	0.5857	-3.045	12.2205
3.422	-5.4099	5.9107	-0.1743	0.2498	0.0805	8.3133	-4.5338	19.04	-0.1272	0.2555	0.0616	14.3383	-4.3119	12.3946	-0.132	0.0094	0.0625	6.5693	-5.9403	13.5749	-0.0065	0.2341	0.0082	6.9412	-5.3307	13.2581	-0.0782	0.2022	0.0334	0.5467	-3.0443	12.2189
3.4218	-5.4247	5.9106	-0.1744	0.2498	0.0806	8.3223	-4.535	19.043	-0.1266	0.2561	0.0612	14.2196	-4.2549	12.2277	-0.1318	0.007	0.0615	6.6109	-5.925	13.5744	-0.0063	0.2336	0.0083	6.9272	-5.316	13.2319	-0.078	0.2028	0.0335	0.5865	-3.0432	12.2186
3.4039	-5.4395	5.937	-0.1744	0.2511	0.0806	8.3824	-4.5637	19.0709	-0.1271	0.2548	0.0613	14.107	-4.1964	12.1151	-0.132	0.0057	0.0606	6.6336	-5.9106	13.5972	-0.006	0.2338	0.0083	6.9681	-5.3142	13.2314	-0.0784	0.2019	0.0339	0.5869	-3.0423	12.2176
3.4249	-5.4546	5.9115	-0.1743	0.2502	0.0806	8.4049	-4.579	19.0977	-0.127	0.2548	0.0613	14.0125	-4.1382	12.0308	-0.1323	0.0042	0.0601	6.657	-5.9093	13.6201	-0.0062	0.2341	0.0086	6.9328	-5.2998	13.2302	-0.0783	0.2034	0.0338	0.5864	-3.0277	12.2174
3.4238	-5.4688	5.9106	-0.1744	0.2502	0.0805	8.4072	-4.5946	19.0983	-0.127	0.2547	0.0613	13.9189	-4.0515	11.9473	-0.1318	0.0026	0.0593	6.6946	-5.9079	13.6651	-0.0063	0.234	0.0087	6.9356	-5.285	13.2294	-0.0781	0.2037	0.0339	0.5868	-3.0268	12.2164
3.4454	-5.4835	5.9383	-0.1743	0.2502	0.0805	8.4501	-4.6095	19.1014	-0.1269	0.2538	0.061	13.7742	-4.0089	11.8639	-0.1325	0.0019	0.0592	6.7028	-5.9066	13.665	-0.0065	0.2346	0.009	6.9551	-5.2703	13.2033	-0.078	0.2029	0.034	0.5485	-3.0122	12.2158
3.4453	-5.4847	5.9389	-0.1739	0.2502	0.0805	8.4391	-4.6249	19.1283	-0.1269	0.2552	0.0611	13.6767	-3.9532	11.9171	-0.1323	0.001	0.0588	6.726	-5.892	13.6874	-0.0063	0.2348	0.0091	6.958	-5.2555	13.2026	-0.0778	0.2032	0.0341	0.5494	-3.0259	12.215
3.4272	-5.4996	5.9122	-0.1741	0.2505	0.0807	8.4454	-4.6541	19.13	-0.1274	0.2555	0.0612	13.5337	-3.913	12.0254	-0.1323	0.002	0.0588	6.731	-5.8914	13.7331	-0.0065	0.2358	0.0095	6.9774	-5.2542	13.1763	-0.0782	0.2023	0.0343	0.5671	-3.025	12.2411
3.4098	-5.514	5.9388	-0.1743	0.2517	0.0808	8.4704	-4.6546	19.1579	-0.127	0.2557	0.0609	13.4251	-3.9013	12.1332	-0.1329	0.0016	0.059	6.7687	-5.8895	13.7322	-0.0069	0.235	0.0097	6.9428	-5.2398	13.175	-0.078	0.2038	0.0345	0.5493	-3.0103	12.2138
3.4483	-5.5146	5.9398	-0.1738	0.2505	0.0805	8.4767	-4.6838	19.1596	-0.1274	0.256	0.061	13.2298	-3.8919	12.2954	-0.133	0.0045	0.0591	6.7918	-5.8749	13.7546	-0.0068	0.2353	0.0098	6.9623	-5.2251	13.1489	-0.0779	0.2029	0.0346	0.5497	-3.0094	12.2129
3.4305	-5.5439	5.9131	-0.1743	0.2508	0.0809	8.4863	-4.6989	19.1621	-0.1274	0.2565	0.061	13.1043	-3.8973	12.4585	-0.1333	0.0043	0.0594	6.7966	-5.8609	13.7999	-0.0066	0.2363	0.0099	6.9645	-5.2098	13.1474	-0.0779	0.2032	0.0348	0.5508	-2.9946	12.2129
3.4348	-5.5583	5.9144	-0.1745	0.2511	0.081	8.5279	-4.6993	19.1653	-0.127	0.2557	0.0605	12.9099	-3.9327	12.6483	-0.1341	0.0061	0.06	6.8169	-5.8599	13.8227	-0.007	0.2363	0.0104	6.9452	-5.195	13.1201	-0.078	0.2036	0.0348	0.5512	-2.9937	12.2119
3.4557	-5.5734	5.8889	-0.1744	0.2502	0.0811	8.5584	-4.7146	19.1945	-0.1267	0.2562	0.0604	12.7169	-3.9707	12.8663	-0.1343	0.007	0.0606	6.8718	-5.8451	13.8916	-0.007	0.2359	0.0109	6.9475	-5.1797	13.1187	-0.078	0.2039	0.035	0.5684	-2.9786	12.1837
3.4595	-5.5882	5.89	-0.1743	0.2505	0.0811	8.6049	-4.7293	19.1985	-0.1266	0.2556	0.0601	12.5138	-3.9808	13.1381	-0.1337	0.0083	0.0605	6.8769	-5.8309	13.9365	-0.0071	0.2369	0.0111	6.9483	-5.1507	13.0659	-0.0777	0.2034	0.035	0.5303	-2.9916	12.1813
3.4804	-5.5888	5.9175	-0.1737	0.2505	0.0807	8.6356	-4.7584	19.2278	-0.1269	0.2561	0.0601	12.2479	-4.0063	13.3834	-0.1335	0.0109	0.0609	6.9004	-5.8159	13.9586	-0.0072	0.2372	0.0113	6.9513	-5.1354	13.0644	-0.0778	0.2037	0.0354	0.5309	-2.9622	12.1811
3.4447	-5.6038	5.9173	-0.1737	0.2521	0.0807	8.6818	-4.7592	19.2318	-0.1263	0.2555	0.0597	12.0275	-4.0309	13.6833	-0.1332	0.0134	0.0613	6.9547	-5.8139	13.9812	-0.0077	0.2361	0.0119	6.9146	-5.1202	13.011	-0.078	0.2044	0.0355	0.5313	-2.9613	12.1801
3.4655	-5.6324	5.8911	-0.1741	0.2511	0.0809	8.7077	-4.7741	19.2602	-0.1262	0.2558	0.0594	11.8127	-4.012	13.9827	-0.132	0.0162	0.0609	6.9595	-5.7737	14.0267	-0.0068	0.2371	0.0117	6.9169	-5.1049	13.0095	-0.078	0.2047	0.0357	0.5312	-2.9458	12.1789
3.47	-5.6613	5.8925	-0.1746	0.2514	0.0812	8.7711	-4.7888	19.289	-0.1261	0.2549	0.0594	11.6437	-4.0343	14.2279	-0.1323	0.017	0.0615	6.9982	-5.7587	14.0718	-0.0068	0.237	0.0119	6.9184	-5.0762	13.0083	-0.0775	0.2051	0.0356	0.5316	-2.9448	12.1779
3.4907	-5.662	5.8668	-0.1742	0.2505	0.081	8.7804	-4.8038	19.2921	-0.1261	0.2554	0.0592	11.4175	-4	14.5	-0.131	0.0202	0.0611	7.0186	-5.7577	14.0946	-0.0072	0.237	0.0124	6.9373	-5.0609	12.9815	-0.0776	0.2042	0.0358	0.532	-2.9439	12.177
3.4942	-5.6624	5.8679	-0.1738	0.2508	0.0808	8.8236	-4.8188	19.2946	-0.126	0.2545	0.0591	11.2271	-3.9652	14.7724	-0.13	0.022	0.0609	7.0566	-5.7297	14.1395	-0.0068	0.2369	0.0122	6.9227	-5.0592	12.9545	-0.0781	0.2048	0.0362	0.5319	-2.9284	12.1758
3.4934	-5.691	5.867	-0.1743	0.2508	0.0809	8.8329	-4.8338	19.2977	-0.1259	0.2551	0.0589	11.0603	-3.9009	15.0719	-0.1284	0.0236	0.0603	7.077	-5.7287	14.1623	-0.0071	0.2369	0.0127	6.9034	-5.0309	12.9273	-0.0776	0.2053	0.036	0.4763	-2.9138	12.1481
3.4976	-5.7055	5.8683	-0.1744	0.2511	0.081	8.8582	-4.8481	19.3258	-0.1261	0.2553	0.0587	10.8418	-3.8354	15.3979	-0.1273	0.028	0.0599	7.1153	-5.714	14.2077	-0.007	0.2369	0.0128	6.907	-5.0295	12.9263	-0.078	0.2055	0.0365	0.4777	-2.9265	12.1464
3.4965	-5.6918	5.8679	-0.1737	0.2511	0.0805	8.8629	-4.849	19.3274	-0.1257	0.2556	0.0585	10.7092	-3.7539	15.7235	-0.126	0.03	0.0591	7.1198	-5.7	14.2075	-0.0069	0.2371	0.0129	6.9046	-5.0012	12.9246	-0.0776	0.2056	0.0364	0.4944	-2.9124	12.1191
3.5179	-5.7065	5.8425	-0.1738	0.2502	0.0807	8.8677	-4.8499	19.3291	-0.1253	0.2559	0.0583	10.5569	-3.6434	16.0495	-0.1238	0.0344	0.058	7.1388	-5.6991	14.2298	-0.007	0.2371	0.013	6.9079	-5.0003	12.9244	-0.0777	0.2059	0.0365	0.4948	-2.9114	12.1181
3.5007	-5.7063	5.8692	-0.1738	0.2514	0.0807	8.8888	-4.8639	19.3558	-0.1256	0.2559	0.0582	10.4367	-3.5746	16.2939	-0.1228	0.0373	0.0574	7.1579	-5.6719	14.2524	-0.0064	0.2371	0.0128	6.906	-4.9859	12.9233	-0.0776	0.2059	0.0363	0.4943	-2.8968	12.1179
3.5219	-5.7066	5.8437	-0.1736	0.2505	0.0806	8.9107	-4.8781	19.3314	-0.126	0.255	0.0585	10.379	-3.5048	16.5648	-0.1217	0.0389	0.0567	7.1741	-5.6847	14.2751	-0.0071	0.2368	0.0132	6.9055	-4.9854	12.9226	-0.0778	0.2059	0.0365	0.4947	-2.8959	12.1169
3.5221	-5.721	5.8438	-0.1739	0.2505	0.0808	8.9136	-4.864	19.3328	-0.1254	0.2553	0.0581	10.2683	-3.4494	16.8084	-0.121	0.0424	0.0562	7.1747	-5.6845	14.3203	-0.0073	0.2375	0.0134	6.9048	-4.9717	12.8712	-0.0774	0.2051	0.0365	0.4563	-2.9098	12.1155
3.5047	-5.722	5.8178	-0.1738	0.2508	0.0809	8.9179	-4.8643	19.3342	-0.1252	0.2556	0.058	10.1976	-3.3662	17.0529	-0.1191	0.0445	0.0552	7.1751	-5.6579	14.3203	-0.0067	0.2375	0.0131	6.9036	-4.9706	12.8698	-0.0778	0.2051	0.0367	0.4564	-2.8813	12.1163
3.5265	-5.7219	5.8457	-0.1735	0.2508	0.0808	8.9386	-4.8645	19.3608	-0.125	0.2556	0.0579	10.1266	-3.311	17.2967	-0.1182	0.0467	0.0545	7.1755	-5.6576	14.3199	-0.0069	0.2375	0.0133	6.903	-4.9701	12.8691	-0.078	0.2051	0.0368	0.4746	-2.8954	12.0885
3.5265	-5.7219	5.8457	-0.1735	0.2508	0.0808	8.9236	-4.8929	19.3355	-0.1259	0.2559	0.0582	10.0476	-3.2556	17.5132	-0.117	0.0497	0.0538	7.1921	-5.6575	14.3434	-0.0071	0.2372	0.0136	6.8643	-4.9432	12.8683	-0.0772	0.2064	0.0365	0.4741	-2.8808	12.0882
3.5267	-5.7362	5.8458	-0.1739	0.2507	0.0811	8.9614	-4.8931	19.3368	-0.1257	0.2547	0.0581	10.0135	-3.2284	17.7305	-0.1165	0.0517	0.0535	7.1918	-5.6441	14.3429	-0.0068	0.2372	0.0134	6.8638	-4.9427	12.8676	-0.0774	0.2064	0.0366	0.4741	-2.8808	12.0882
3.5261	-5.7222	5.8455	-0.1733	0.2508	0.0807	8.9444	-4.8931	19.3621	-0.1257	0.2559	0.0581	9.9668	-3.2009	17.9205	-0.116	0.0542	0.0533	7.2074	-5.6438	14.3656	-0.0069	0.2369	0.0135	6.8811	-4.9562	12.842	-0.0779	0.2052	0.0369	0.4735	-2.8662	12.088
3.5263	-5.7366	5.8456	-0.1737	0.2508	0.0809	8.9437	-4.8791	19.3626	-0.1251	0.2559	0.0577	9.9647	-3.1872	18.0559	-0.1157	0.0548	0.053	7.2077	-5.6435	14.3652	-0.0072	0.2369	0.0136	6.8966	-4.9422	12.8669	-0.0775	0.2049	0.0367	0.4514	-2.8669	12.0603
3.527	-5.7506	5.8458	-0.1742	0.2507	0.0813	8.9284	-4.8938	19.3372	-0.1255	0.2561	0.058	9.9274	-3.1598	18.1917	-0.1149	0.0569	0.0526	7.2077	-5.6435	14.3652	-0.0072	0.2369	0.0136	6.8966	-4.9422	12.8669	-0.0775	0.2049	0.0367	0.4514	-2.8669	12.0603
3.5271	-5.7371	5.8465	-0.1737	0.2507	0.0812	8.9656	-4.8934	19.3381	-0.1255	0.255	0.0579	9.895	-3.146	18.2725	-0.1147	0.0583	0.0524	7.2081	-5.6432	14.3649	-0.0074	0.2369	0.0137	6.8953	-4.9283	12.8665	-0.0772	0.205	0.0364	0.4524	-2.8805	12.0595
3.5271	-5.7371	5.8465	-0.1737	0.2507	0.0812	8.9656	-4.8934	19.3381	-0.1255	0.255	0.0579	9.9028	-3.1326	18.3548	-0.1142	0.0584	0.0523	7.2085	-5.6303	14.3656	-0.0068	0.2369	0.0136	6.896	-4.9416	12.8662	-0.0777	0.2049	0.0368	0.4518	-2.8659	12.0593
3.5271	-5.7371	5.8465	-0.1737	0.2507	0.0812	8.9656	-4.8934	19.3381	-0.1255	0.255	0.0579	9.8977	-3.147	18.4091	-0.1146	0.0591	0.0525	7.2081	-5.6432	14.3649	-0.0074	0.2369	0.0137	6.912	-4.9283	12.8411	-0.0772	0.2038	0.0365	0.4518	-2.8659	12.0593
3.5271	-5.7371	5.8465	-0.1737	0.2507	0.0812	8.9656	-4.8934	19.3381	-0.1255	0.255	0.0579	9.8924	-3.1332	18.463	-0.114	0.0598	0.0522	7.1935	-5.6304	14.3882	-0.0068	0.2379	0.0136	6.896	-4.9416	12.8662	-0.0777	0.2049	0.0368	0.4524	-2.8805	12.0595
3.5049	-5.7376	5.8185	-0.1737	0.2508	0.0812	8.9656	-4.8934	19.3381	-0.1255	0.255	0.0579	9.8699	-3.133	18.544	-0.1141	0.0618	0.0521	7.2268	-5.6163	14.3878	-0.0065	0.2369	0.0134	6.9127	-4.9417	12.8409	-0.0777	0.2037	0.0368	0.4524	-2.8805	12.0595
3.5049	-5.7376	5.8185	-0.1737	0.2508	0.0812	8.9656	-4.8934	19.3381	-0.1255	0.255	0.0579	9.8874	-3.1473	18.5715	-0.1145	0.0615	0.0524	7.2268	-5.6163	14.3878	-0.0065	0.2369	0.0134	6.9127	-4.9417	12.8409	-0.0777	0.2037	0.0368	0.4696	-2.8806	12.0866
3.5049	-5.7376	5.8185	-0.1737	0.2508	0.0812	8.9656	-4.8934	19.3381	-0.1255	0.255	0.0579	9.9052	-3.1336	18.5996	-0.1139	0.0612	0.0523	7.2268	-5.6163	14.3878	-0.0065	0.2369	0.0134	6.8753	-4.9421	12.8403	-0.0777	0.205	0.0368	0.4524	-2.8805	12.0595
3.5049	-5.7376	5.8185	-0.1737	0.2508	0.0812	8.9275	-4.8794	19.2866	-0.1251	0.2553	0.0577	9.9052	-3.1336	18.5996	-0.1139	0.0612	0.0523	7.2116	-5.6164	14.3648	-0.0065	0.2371	0.0134	6.874	-4.9282	12.8399	-0.0774	0.205	0.0366	0.4518	-2.8659	12.0593
3.5049	-5.7376	5.8185	-0.1737	0.2508	0.0812	8.9275	-4.8794	19.2866	-0.1251	0.2553	0.0577	9.9054	-3.1192	18.5994	-0.1136	0.0612	0.052	7.2116	-5.6164	14.3648	-0.0065	0.2371	0.0134	6.874	-4.9282	12.8399	-0.0774	0.205	0.0366	0.4525	-2.8521	12.0603
3.5051	-5.7519	5.8186	-0.1741	0.2508	0.0814	8.9441	-4.8793	19.3119	-0.1251	0.255	0.0577	9.9052	-3.1336	18.5996	-0.1139	0.0612	0.0523	7.2116	-5.6164	14.3648	-0.0065	0.2371	0.0134	6.8908	-4.9281	12.8653	-0.0774	0.2047	0.0366	0.4525	-2.8521	12.0603
3.5051	-5.7519	5.8186	-0.1741	0.2508	0.0814	8.9453	-4.8938	19.3118	-0.1255	0.255	0.058	9.8823	-3.1198	18.6262	-0.1134	0.0622	0.0519	7.2116	-5.6164	14.3648	-0.0065	0.2371	0.0134	6.8908	-4.9147	12.8655	-0.0769	0.2047	0.0365	0.4525	-2.8521	12.0603
3.5052	-5.7384	5.8192	-0.1735	0.2508	0.0813	8.9446	-4.8798	19.3122	-0.1249	0.255	0.0576	9.9002	-3.1336	18.6537	-0.114	0.0619	0.0523	7.212	-5.6161	14.3645	-0.0067	0.2371	0.0135	6.8908	-4.9147	12.8655	-0.0769	0.2047	0.0365	0.4525	-2.8521	12.0603
3.4656	-5.7521	5.8173	-0.1741	0.252	0.0814	8.9446	-4.8798	19.3122	-0.1249	0.255	0.0576	9.8952	-3.1339	18.6537	-0.114	0.0616	0.0523	7.212	-5.6161	14.3645	-0.0067	0.2371	0.0135	6.8902	-4.9142	12.8648	-0.0771	0.2047	0.0366	0.4534	-2.8658	12.0595
3.4999	-5.7382	5.817	-0.1735	0.2505	0.0811	8.9452	-4.8804	19.3126	-0.1247	0.255	0.0575	9.8555	-3.1202	18.6543	-0.1137	0.0629	0.0523	7.2453	-5.602	14.3641	-0.0064	0.236	0.0132	6.8902	-4.9276	12.8646	-0.0776	0.2047	0.0367	0.4534	-2.8658	12.0595
3.5003	-5.7391	5.8177	-0.1733	0.2505	0.0812	8.963	-4.8948	19.3378	-0.1251	0.2546	0.0577	9.8731	-3.1204	18.6274	-0.1136	0.0617	0.0523	7.231	-5.6152	14.3868	-0.0069	0.2371	0.0136	6.907	-4.9275	12.89	-0.0776	0.2043	0.0367	0.4534	-2.8658	12.0595
3.5002	-5.7526	5.8171	-0.1739	0.2505	0.0813	8.9623	-4.8809	19.3382	-0.1245	0.2547	0.0574	9.8736	-3.1199	18.6274	-0.1138	0.0617	0.0524	7.2316	-5.6283	14.3869	-0.0074	0.2371	0.014	6.8862	-4.9279	12.8641	-0.0776	0.2044	0.0367	0.4529	-2.8512	12.0593
3.478	-5.753	5.8422	-0.1737	0.2515	0.0812	8.9259	-4.8955	19.3377	-0.1249	0.2559	0.0574	9.8513	-3.1207	18.6012	-0.1139	0.0617	0.0527	7.2317	-5.602	14.3872	-0.0066	0.2371	0.0136	6.8856	-4.9274	12.8634	-0.0778	0.2044	0.0368	0.4522	-2.865	12.0583
3.5126	-5.7535	5.8421	-0.1734	0.2499	0.0811	8.9442	-4.9105	19.3632	-0.125	0.2555	0.0575	9.8113	-3.1349	18.6011	-0.1144	0.063	0.053	7.2321	-5.6017	14.3869	-0.0068	0.2371	0.0137	6.8856	-4.9274	12.8634	-0.0778	0.2044	0.0368	0.4522	-2.865	12.0583
3.4733	-5.7681	5.8408	-0.1738	0.2512	0.0814	8.9451	-4.9249	19.3637	-0.1254	0.2555	0.0575	9.8465	-3.135	18.6015	-0.1144	0.0614	0.053	7.2328	-5.5885	14.3872	-0.0065	0.237	0.0137	6.9185	-4.9269	12.8628	-0.078	0.2029	0.0369	0.4705	-2.8791	12.0305
3.5079	-5.7685	5.8407	-0.1736	0.2497	0.0813	8.9469	-4.9399	19.3639	-0.1255	0.2555	0.0576	9.8064	-3.15	18.6024	-0.1148	0.0627	0.0535	7.2304	-5.6019	14.3873	-0.0072	0.2367	0.0142	6.8811	-4.9273	12.8622	-0.078	0.2041	0.0369	0.4877	-2.8792	12.0576
3.4858	-5.7689	5.8658	-0.1734	0.2506	0.0811	8.9482	-4.9548	19.3647	-0.1257	0.2554	0.0575	9.7837	-3.1504	18.5751	-0.1148	0.0628	0.0535	7.2311	-5.6013	14.3866	-0.0076	0.2367	0.0144	6.8766	-4.9137	12.8612	-0.0777	0.2039	0.0369	0.4872	-2.8646	12.0573
3.4808	-5.7696	5.8643	-0.1732	0.2504	0.081	8.9493	-4.956	19.3653	-0.1252	0.2554	0.0573	9.8016	-3.1645	18.5484	-0.1153	0.0615	0.0539	7.2169	-5.5882	14.4096	-0.0073	0.2377	0.0144	6.8747	-4.8993	12.8601	-0.0775	0.2039	0.0368	0.4478	-2.8647	12.0567
3.4594	-5.784	5.8897	-0.1736	0.2513	0.0813	8.9514	-4.9848	19.3657	-0.1259	0.2554	0.0575	9.7614	-3.1512	18.5489	-0.1148	0.0628	0.0537	7.2173	-5.5616	14.4095	-0.0067	0.2377	0.0142	6.8702	-4.8992	12.8589	-0.0777	0.2037	0.0369	0.4489	-2.85	12.0567
3.476	-5.7982	5.8623	-0.1739	0.2501	0.0813	8.9512	-4.9715	19.3664	-0.1252	0.2554	0.057	9.779	-3.1514	18.522	-0.1148	0.0616	0.0538	7.2485	-5.5743	14.4097	-0.0074	0.2364	0.0147	6.8702	-4.8992	12.8589	-0.0777	0.2037	0.0369	0.4489	-2.85	12.0567
3.4536	-5.7842	5.8874	-0.1733	0.2511	0.0809	8.9905	-5	19.3678	-0.1259	0.2542	0.0572	9.7383	-3.1797	18.521	-0.1157	0.0628	0.0541	7.2153	-5.5747	14.4092	-0.0076	0.2374	0.0148	6.8656	-4.899	12.8577	-0.078	0.2034	0.037	0.4661	-2.8504	12.0296
3.4711	-5.7989	5.8608	-0.1737	0.2498	0.0812	8.9741	-5.0005	19.3934	-0.1257	0.2553	0.0571	9.7205	-3.1942	18.4939	-0.116	0.0631	0.0543	7.2312	-5.5615	14.4326	-0.0073	0.2371	0.0148	6.8438	-4.872	12.8823	-0.0771	0.2043	0.0367	0.4829	-2.8358	12.0564
3.4489	-5.7993	5.886	-0.1735	0.2508	0.0811	8.9749	-5.0149	19.3939	-0.126	0.2553	0.0571	9.7378	-3.1801	18.5209	-0.1155	0.0629	0.054	7.232	-5.5609	14.4319	-0.0077	0.2371	0.0151	6.8392	-4.8718	12.8811	-0.0773	0.2041	0.0368	0.4838	-2.8495	12.0557
3.4445	-5.7996	5.8846	-0.1735	0.2505	0.0811	9.012	-5.0011	19.3956	-0.1253	0.2542	0.0566	9.7151	-3.1806	18.4937	-0.1155	0.0629	0.054	7.2629	-5.5476	14.4327	-0.0074	0.2357	0.0151	6.8386	-4.8713	12.8804	-0.0775	0.2041	0.0369	0.4444	-2.8497	12.055
3.4437	-5.7991	5.8838	-0.1735	0.2506	0.0808	8.9957	-5.015	19.3704	-0.1258	0.2545	0.0568	9.6748	-3.1809	18.4933	-0.1155	0.0642	0.054	7.2626	-5.5342	14.4322	-0.0071	0.2357	0.0148	6.8347	-4.8717	12.8799	-0.0775	0.2038	0.0369	0.4439	-2.8351	12.0548
3.4614	-5.7989	5.9104	-0.1734	0.2502	0.0808	8.9793	-5.0156	19.3961	-0.1256	0.2557	0.0567	9.7102	-3.1665	18.4935	-0.1151	0.0626	0.0537	7.2294	-5.5346	14.4318	-0.0073	0.2368	0.015	6.8341	-4.8712	12.8792	-0.0777	0.2038	0.037	0.4439	-2.8351	12.0548
3.4614	-5.7989	5.9104	-0.1734	0.2502	0.0808	9.0158	-5.0013	19.3975	-0.125	0.2545	0.0563	9.6876	-3.1667	18.5204	-0.1152	0.0636	0.0537	7.2447	-5.5083	14.455	-0.0065	0.2365	0.0146	6.8341	-4.8712	12.8792	-0.0777	0.2038	0.037	0.4439	-2.8351	12.0548
3.4614	-5.7989	5.9104	-0.1734	0.2502	0.0808	9.0158	-5.0013	19.3975	-0.125	0.2545	0.0563	9.7003	-3.1669	18.5476	-0.1152	0.0631	0.0537	7.2453	-5.5214	14.4551	-0.007	0.2365	0.015	6.8288	-4.8576	12.8783	-0.0774	0.2036	0.0368	0.4448	-2.8488	12.0541
3.4213	-5.7851	5.9088	-0.1729	0.2515	0.0804	9.0158	-5.0013	19.3975	-0.125	0.2545	0.0563	9.6773	-3.1531	18.5743	-0.1147	0.0641	0.0534	7.2453	-5.5214	14.4551	-0.007	0.2365	0.015	6.8288	-4.8576	12.8783	-0.0774	0.2036	0.0368	0.4621	-2.8488	12.0811
3.4213	-5.7851	5.9088	-0.1729	0.2515	0.0804	8.9992	-5.0014	19.3722	-0.125	0.2548	0.0563	9.6547	-3.1533	18.6011	-0.1147	0.065	0.0533	7.2114	-5.5087	14.4546	-0.0067	0.2375	0.0147	6.8296	-4.871	12.878	-0.0779	0.2035	0.0372	0.4621	-2.8488	12.0811
3.4385	-5.7854	5.8822	-0.1729	0.2503	0.0805	8.9823	-5.0014	19.3975	-0.125	0.256	0.0563	9.6673	-3.1535	18.6284	-0.1147	0.0645	0.0534	7.2416	-5.5086	14.455	-0.0067	0.2362	0.0147	6.8296	-4.871	12.878	-0.0779	0.2035	0.0372	0.4621	-2.8488	12.0811
3.4398	-5.799	5.9357	-0.1735	0.2512	0.0808	8.9823	-5.0014	19.3975	-0.125	0.256	0.0563	9.6396	-3.1548	18.6563	-0.1146	0.0652	0.0535	7.2414	-5.4952	14.4545	-0.0064	0.2362	0.0145	6.8296	-4.871	12.878	-0.0779	0.2035	0.0372	0.4448	-2.8488	12.0541
3.4398	-5.799	5.9357	-0.1735	0.2512	0.0808	8.9835	-5.0159	19.3974	-0.1254	0.256	0.0565	9.6113	-3.1698	18.7374	-0.1148	0.0669	0.0536	7.2262	-5.4952	14.4315	-0.0064	0.2364	0.0145	6.8296	-4.871	12.878	-0.0779	0.2035	0.0372	0.4448	-2.8488	12.0541
3.4393	-5.7993	5.9356	-0.1733	0.2512	0.0807	8.9828	-5.002	19.3978	-0.1248	0.256	0.0562	9.5835	-3.1711	18.7653	-0.1146	0.0677	0.0537	7.2262	-5.4952	14.4315	-0.0064	0.2364	0.0145	6.8296	-4.871	12.878	-0.0779	0.2035	0.0372	0.4448	-2.8488	12.0541
3.4172	-5.7863	5.9082	-0.1728	0.2512	0.0806	9.022	-5.0301	19.3983	-0.1258	0.2547	0.0567	9.578	-3.1719	18.7653	-0.1144	0.0674	0.0536	7.2272	-5.4954	14.4324	-0.0064	0.2364	0.0147	6.8296	-4.871	12.878	-0.0779	0.2035	0.0372	0.4448	-2.8488	12.0541
3.4172	-5.7863	5.9082	-0.1728	0.2512	0.0806	9.0213	-5.0161	19.3987	-0.1252	0.2548	0.0564	9.5549	-3.2008	18.7925	-0.1151	0.0684	0.0541	7.242	-5.5083	14.4546	-0.0069	0.2362	0.0148	6.809	-4.8713	12.9029	-0.0779	0.2044	0.0372	0.4443	-2.8342	12.0538
3.4179	-5.8003	5.9085	-0.1733	0.2512	0.0809	8.984	-5.0165	19.3978	-0.1252	0.2559	0.0564	9.55	-3.1875	18.7934	-0.1146	0.0682	0.054	7.2265	-5.4949	14.4312	-0.0066	0.2364	0.0146	6.8256	-4.8714	12.8776	-0.0779	0.2032	0.0372	0.4448	-2.8488	12.0541
3.4174	-5.8006	5.9083	-0.1731	0.2512	0.0808	8.9853	-5.031	19.3977	-0.1256	0.2559	0.0567	9.5677	-3.1874	18.8206	-0.1146	0.0679	0.054	7.2115	-5.495	14.4538	-0.0066	0.2375	0.0146	6.8084	-4.8708	12.9022	-0.0781	0.2044	0.0373	0.4448	-2.8488	12.0541
3.4174	-5.8006	5.9083	-0.1731	0.2512	0.0808	8.9853	-5.031	19.3977	-0.1256	0.2559	0.0567	9.55	-3.1875	18.7934	-0.1146	0.0682	0.054	7.2119	-5.4821	14.4545	-0.0061	0.2375	0.0145	6.8097	-4.8847	12.9027	-0.0785	0.2044	0.0375	0.4448	-2.8488	12.0541
3.4181	-5.8147	5.9085	-0.1736	0.2512	0.0812	8.9853	-5.031	19.3977	-0.1256	0.2559	0.0567	9.55	-3.1875	18.7934	-0.1146	0.0682	0.054	7.2455	-5.4814	14.4546	-0.0061	0.2364	0.0145	6.8084	-4.8708	12.9022	-0.0781	0.2044	0.0373	0.4448	-2.8488	12.0541
3.4361	-5.8289	5.9353	-0.174	0.2509	0.0814	8.9853	-5.031	19.3977	-0.1256	0.2559	0.0567	9.55	-3.1875	18.7934	-0.1146	0.0682	0.054	7.2458	-5.5074	14.454	-0.0071	0.2364	0.015	6.8084	-4.8574	12.9024	-0.0776	0.2044	0.0372	0.4443	-2.8342	12.0538
3.3967	-5.8291	5.934	-0.174	0.2521	0.0814	8.9853	-5.031	19.3977	-0.1256	0.2559	0.0567	9.5502	-3.1732	18.7932	-0.1143	0.0682	0.0537	7.2458	-5.5074	14.454	-0.0071	0.2364	0.015	6.7876	-4.8713	12.8763	-0.0781	0.2045	0.0373	0.4054	-2.849	12.0534
3.4359	-5.8145	5.9352	-0.1736	0.2509	0.0812	9.0225	-5.0306	19.3986	-0.1255	0.2547	0.0566	9.5552	-3.1864	18.7923	-0.1148	0.0684	0.0538	7.2306	-5.5074	14.431	-0.0071	0.2367	0.015	6.8058	-4.8717	12.9024	-0.0779	0.2041	0.0374	0.4448	-2.8488	12.0541
3.4359	-5.8145	5.9352	-0.1736	0.2509	0.0812	9.0225	-5.0306	19.3986	-0.1255	0.2547	0.0566	9.5783	-3.1858	18.7655	-0.115	0.0674	0.054	7.2306	-5.5074	14.431	-0.0071	0.2367	0.015	6.8044	-4.8711	12.9018	-0.0781	0.2041	0.0373	0.4054	-2.849	12.0534
3.4359	-5.8145	5.9352	-0.1736	0.2509	0.0812	9.0225	-5.0306	19.3986	-0.1255	0.2547	0.0566	9.5609	-3.1713	18.7922	-0.1146	0.0687	0.0537	7.2459	-5.4811	14.4542	-0.0063	0.2364	0.0146	6.8045	-4.8578	12.9019	-0.0776	0.2042	0.0372	0.4054	-2.849	12.0534
3.4359	-5.8145	5.9352	-0.1736	0.2509	0.0812	9.0213	-5.0161	19.3987	-0.1252	0.2548	0.0564	9.5435	-3.157	18.7648	-0.1143	0.0689	0.0534	7.2455	-5.494	14.4535	-0.0068	0.2364	0.0147	6.8045	-4.8578	12.9019	-0.0776	0.2042	0.0372	0.4455	-2.8349	12.055
3.4181	-5.8147	5.9085	-0.1736	0.2512	0.0812	9.0213	-5.0161	19.3987	-0.1252	0.2548	0.0564	9.5663	-3.1558	18.791	-0.1145	0.0689	0.0533	7.2303	-5.494	14.4305	-0.0068	0.2367	0.0147	6.8045	-4.8578	12.9019	-0.0776	0.2042	0.0372	0.4455	-2.8349	12.055
3.4181	-5.8147	5.9085	-0.1736	0.2512	0.0812	9.0047	-5.0162	19.3734	-0.1252	0.2551	0.0564	9.5665	-3.1414	18.7908	-0.1141	0.0689	0.0531	7.2307	-5.4811	14.4313	-0.0063	0.2367	0.0146	6.8044	-4.8711	12.9018	-0.0781	0.2041	0.0373	0.4455	-2.8349	12.055
3.4179	-5.8003	5.9085	-0.1733	0.2512	0.0809	8.9877	-5.0162	19.3988	-0.1252	0.2562	0.0564	9.5664	-3.155	18.79	-0.1147	0.0689	0.0532	7.2307	-5.4811	14.4313	-0.0063	0.2367	0.0146	6.8044	-4.8711	12.9018	-0.0781	0.2041	0.0373	0.4448	-2.8488	12.0541
3.4179	-5.8003	5.9085	-0.1733	0.2512	0.0809	9.0237	-5.0014	19.3998	-0.1248	0.2551	0.0562	9.5489	-3.1408	18.7625	-0.1143	0.0691	0.0529	7.2455	-5.494	14.4535	-0.0068	0.2364	0.0147	6.8044	-4.8711	12.9018	-0.0781	0.2041	0.0373	0.4448	-2.8488	12.0541
3.4	-5.786	5.9349	-0.1728	0.2525	0.0806	9.0237	-5.0014	19.3998	-0.1248	0.2551	0.0562	9.5491	-3.1264	18.7624	-0.1139	0.0691	0.0527	7.2605	-5.4939	14.4309	-0.0068	0.2354	0.0147	6.8205	-4.8576	12.9274	-0.0776	0.2039	0.0369	0.4448	-2.8488	12.0541
3.4007	-5.8	5.9351	-0.1733	0.2524	0.0809	8.9859	-5.0011	19.3985	-0.125	0.2563	0.0563	9.5261	-3.1262	18.7882	-0.114	0.0701	0.0524	7.2263	-5.4815	14.4307	-0.0063	0.2364	0.0144	6.8205	-4.8576	12.9274	-0.0776	0.2039	0.0369	0.4448	-2.8488	12.0541
3.4007	-5.8	5.9351	-0.1733	0.2524	0.0809	8.9859	-5.0011	19.3985	-0.125	0.2563	0.0563	9.5261	-3.1262	18.7882	-0.114	0.0701	0.0524	7.2449	-5.4809	14.4534	-0.0063	0.2364	0.0144	6.8205	-4.8576	12.9274	-0.0776	0.2039	0.0369	0.4443	-2.8342	12.0538
3.4402	-5.7998	5.9364	-0.1733	0.2512	0.0809	8.9859	-5.0011	19.3985	-0.125	0.2563	0.0563	9.4858	-3.1265	18.7878	-0.114	0.0714	0.0524	7.2113	-5.4816	14.4533	-0.0063	0.2375	0.0144	6.8205	-4.8576	12.9274	-0.0776	0.2039	0.0369	0.4443	-2.8342	12.0538
3.4402	-5.7998	5.9364	-0.1733	0.2512	0.0809	8.9859	-5.0011	19.3985	-0.125	0.2563	0.0563	9.486	-3.1121	18.7876	-0.1136	0.0714	0.0521	7.2265	-5.4949	14.4312	-0.0066	0.2364	0.0146	6.8371	-4.8577	12.9021	-0.0776	0.2027	0.0369	0.4443	-2.8342	12.0538
3.4404	-5.8142	5.9365	-0.1736	0.2512	0.0812	8.9872	-5.0157	19.3984	-0.1254	0.2563	0.0565	9.4857	-3.1401	18.7869	-0.1145	0.0714	0.0525	7.2451	-5.4943	14.4539	-0.0066	0.2364	0.0146	6.8371	-4.8577	12.9021	-0.0776	0.2027	0.0369	0.4443	-2.8342	12.0538
3.4569	-5.8005	5.9096	-0.1731	0.25	0.0808	9.0037	-5.0155	19.4237	-0.1254	0.256	0.0565	9.4806	-3.1404	18.7869	-0.1145	0.0711	0.0525	7.2299	-5.4943	14.4309	-0.0066	0.2367	0.0146	6.8371	-4.8577	12.9021	-0.0776	0.2027	0.0369	0.4443	-2.8342	12.0538
3.4569	-5.8005	5.9096	-0.1731	0.25	0.0808	9.0043	-5.0161	19.424	-0.1252	0.2559	0.0564	9.4751	-3.1412	18.7868	-0.1143	0.0709	0.0524	7.2303	-5.494	14.4305	-0.0068	0.2367	0.0147	6.8371	-4.8577	12.9021	-0.0776	0.2027	0.0369	0.4049	-2.8344	12.0532
3.4399	-5.8145	5.9364	-0.1734	0.2512	0.0811	9.0043	-5.0161	19.424	-0.1252	0.2559	0.0564	9.412	-3.156	18.8135	-0.1147	0.0732	0.0526	7.2306	-5.5074	14.431	-0.0071	0.2367	0.015	6.8371	-4.8577	12.9021	-0.0776	0.2027	0.0369	0.4049	-2.8344	12.0532
3.4177	-5.815	5.9084	-0.1734	0.2512	0.0811	9.0055	-5.0306	19.424	-0.1256	0.2559	0.0566	9.4067	-3.1707	18.8137	-0.1151	0.0729	0.0529	7.2303	-5.494	14.4305	-0.0068	0.2367	0.0147	6.8371	-4.8577	12.9021	-0.0776	0.2027	0.0369	0.4049	-2.8344	12.0532
3.4179	-5.8294	5.9085	-0.1738	0.2512	0.0813	8.9846	-5.017	19.3981	-0.125	0.2559	0.0563	9.401	-3.1723	18.8147	-0.1147	0.0727	0.0529	7.2341	-5.4805	14.431	-0.0063	0.2369	0.0146	6.8371	-4.8577	12.9021	-0.0776	0.2027	0.0369	0.4443	-2.8342	12.0538
3.4172	-5.8154	5.9082	-0.1732	0.2512	0.081	8.9858	-5.0315	19.398	-0.1253	0.2559	0.0565	9.3555	-3.1873	18.8145	-0.1151	0.0737	0.0531	7.2347	-5.4936	14.4311	-0.0068	0.2369	0.0149	6.7991	-4.8576	12.9008	-0.0778	0.2039	0.0371	0.4049	-2.8344	12.0532
3.4345	-5.8156	5.9347	-0.173	0.2509	0.0809	9.0029	-5.032	19.4236	-0.1251	0.2556	0.0564	9.3504	-3.1881	18.8696	-0.1149	0.0744	0.0532	7.2347	-5.4936	14.4311	-0.0068	0.2369	0.0149	6.8158	-4.8577	12.8754	-0.0778	0.2027	0.0371	0.4616	-2.8346	12.0268
3.4345	-5.8156	5.9347	-0.173	0.2509	0.0809	8.969	-5.0319	19.4242	-0.1251	0.2571	0.0562	9.3275	-3.2029	18.8425	-0.1152	0.0745	0.0535	7.2354	-5.5067	14.4312	-0.0073	0.2369	0.0153	6.8326	-4.8576	12.9009	-0.0778	0.2024	0.0371	0.4616	-2.8346	12.0268
3.4348	-5.83	5.9348	-0.1734	0.2509	0.0811	8.9702	-5.0464	19.4241	-0.1255	0.2571	0.0564	9.3169	-3.2045	18.8977	-0.1149	0.0749	0.0535	7.2355	-5.4804	14.4315	-0.0065	0.2369	0.015	6.8326	-4.8576	12.9009	-0.0778	0.2024	0.0371	0.4788	-2.8346	12.0538
3.4341	-5.8159	5.9346	-0.1728	0.251	0.0807	9.008	-5.0467	19.4254	-0.1253	0.2559	0.0563	9.2485	-3.2341	18.9245	-0.1156	0.077	0.054	7.2355	-5.4804	14.4315	-0.0065	0.2369	0.015	6.8333	-4.871	12.9006	-0.0783	0.2023	0.0374	0.4403	-2.8485	12.0524
3.4339	-5.8295	5.9339	-0.1733	0.251	0.0809	9.008	-5.0467	19.4254	-0.1253	0.2559	0.0563	9.2611	-3.2351	18.9528	-0.1155	0.0764	0.0541	7.2355	-5.4804	14.4315	-0.0065	0.2369	0.015	6.832	-4.857	12.9002	-0.078	0.2024	0.0372	0.4403	-2.8485	12.0524
3.4339	-5.8295	5.9339	-0.1733	0.251	0.0809	9.008	-5.0467	19.4254	-0.1253	0.2559	0.0563	9.2154	-3.2641	19.0069	-0.1162	0.0784	0.0546	7.2513	-5.4935	14.4545	-0.007	0.2366	0.0153	6.832	-4.857	12.9002	-0.078	0.2024	0.0372	0.4798	-2.8483	12.0531
3.3945	-5.8297	5.9326	-0.1734	0.2522	0.0808	9.0286	-5.0464	19.401	-0.1253	0.255	0.0563	9.2105	-3.2509	19.0078	-0.1157	0.0782	0.0545	7.251	-5.4801	14.4541	-0.0067	0.2366	0.0151	6.832	-4.857	12.9002	-0.078	0.2024	0.0372	0.4625	-2.8483	12.026
3.3945	-5.8297	5.9326	-0.1734	0.2522	0.0808	9.0452	-5.0463	19.4263	-0.1253	0.2547	0.0563	9.1879	-3.251	19.0346	-0.1157	0.0791	0.0545	7.251	-5.4801	14.4541	-0.0067	0.2366	0.0151	6.832	-4.857	12.9002	-0.078	0.2024	0.0372	0.4625	-2.8483	12.026
3.3943	-5.8153	5.9325	-0.173	0.2522	0.0806	9.0452	-5.0463	19.4263	-0.1253	0.2547	0.0563	9.2004	-3.252	19.0629	-0.1155	0.0786	0.0546	7.251	-5.4801	14.4541	-0.0067	0.2366	0.0151	6.8327	-4.8704	12.8999	-0.0785	0.2023	0.0375	0.4413	-2.8622	12.0516
3.4121	-5.8151	5.9592	-0.173	0.2519	0.0806	9.0452	-5.0463	19.4263	-0.1253	0.2547	0.0563	9.1776	-3.2666	19.09	-0.1159	0.0796	0.0549	7.251	-5.4801	14.4541	-0.0067	0.2366	0.0151	6.7953	-4.8708	12.8994	-0.0785	0.2036	0.0375	0.4398	-2.8339	12.0522
3.4121	-5.8151	5.9592	-0.173	0.2519	0.0806	9.0452	-5.0463	19.4263	-0.1253	0.2547	0.0563	9.195	-3.2808	19.1174	-0.1163	0.0793	0.0551	7.2692	-5.4661	14.4308	-0.0064	0.2358	0.0148	6.7953	-4.8708	12.8994	-0.0785	0.2036	0.0375	0.4235	-2.8476	12.0244
3.4293	-5.8154	5.9325	-0.173	0.2507	0.0806	9.0452	-5.0463	19.4263	-0.1253	0.2547	0.0563	9.2125	-3.2818	19.0916	-0.1161	0.0781	0.0553	7.2501	-5.4536	14.4535	-0.0058	0.2366	0.0145	6.7953	-4.8708	12.8994	-0.0785	0.2036	0.0375	0.4235	-2.8476	12.0244
3.4121	-5.8151	5.9592	-0.173	0.2519	0.0806	9.0282	-5.0463	19.4517	-0.1253	0.2559	0.0563	9.1897	-3.2963	19.1186	-0.1164	0.0791	0.0555	7.2504	-5.467	14.454	-0.0062	0.2366	0.0147	6.7953	-4.8708	12.8994	-0.0785	0.2036	0.0375	0.4408	-2.8476	12.0514
3.4121	-5.8151	5.9592	-0.173	0.2519	0.0806	9.0117	-5.0464	19.4264	-0.1253	0.2562	0.0563	9.1892	-3.2967	19.1186	-0.1162	0.0791	0.0554	7.2352	-5.467	14.431	-0.0062	0.2369	0.0147	6.7953	-4.8708	12.8994	-0.0785	0.2036	0.0375	0.4408	-2.8476	12.0514
3.4121	-5.8151	5.9592	-0.173	0.2519	0.0806	9.0117	-5.0464	19.4264	-0.1253	0.2562	0.0563	9.1537	-3.3111	19.1184	-0.1166	0.0807	0.0556	7.2688	-5.4663	14.4311	-0.0062	0.2358	0.0147	6.7946	-4.8575	12.8996	-0.078	0.2036	0.0372	0.4235	-2.8476	12.0244
3.3943	-5.8153	5.9325	-0.173	0.2522	0.0806	9.0117	-5.0464	19.4264	-0.1253	0.2562	0.0563	9.1535	-3.3254	19.1185	-0.1169	0.0807	0.0559	7.2352	-5.467	14.431	-0.0062	0.2369	0.0147	6.7946	-4.8575	12.8996	-0.078	0.2036	0.0372	0.424	-2.8622	12.0246
3.3728	-5.8297	5.9579	-0.1734	0.2532	0.0808	9.011	-5.0325	19.4268	-0.1247	0.2562	0.0559	9.1536	-3.3114	19.0642	-0.1166	0.0797	0.0556	7.2692	-5.4661	14.4308	-0.0064	0.2358	0.0148	6.8288	-4.8708	12.8995	-0.0785	0.2021	0.0375	0.4235	-2.8476	12.0244
3.39	-5.83	5.9313	-0.1734	0.2519	0.0809	9.0291	-5.0606	19.4521	-0.1256	0.2559	0.0563	9.1536	-3.3114	19.0642	-0.1166	0.0797	0.0556	7.2692	-5.4661	14.4308	-0.0064	0.2358	0.0148	6.8288	-4.8574	12.8996	-0.078	0.2021	0.0374	0.4408	-2.8476	12.0514
3.3902	-5.8444	5.9314	-0.1737	0.2519	0.0811	9.0303	-5.0752	19.4521	-0.126	0.2558	0.0565	9.1362	-3.3254	19.0372	-0.1171	0.08	0.056	7.2548	-5.4793	14.4534	-0.0069	0.2369	0.0152	6.8109	-4.8434	12.9245	-0.0777	0.2033	0.0372	0.4408	-2.8476	12.0514
3.408	-5.8442	5.958	-0.1737	0.2516	0.0811	9.0466	-5.0612	19.4271	-0.1254	0.2547	0.0561	9.1364	-3.311	19.037	-0.1168	0.08	0.0557	7.2695	-5.4658	14.4304	-0.0066	0.2358	0.0149	6.7908	-4.8573	12.8984	-0.0782	0.2033	0.0375	0.4408	-2.8476	12.0514
3.3686	-5.8444	5.9567	-0.1737	0.2529	0.0811	9.0466	-5.0612	19.4271	-0.1254	0.2547	0.0561	9.1193	-3.3107	19.0098	-0.117	0.0803	0.0558	7.2366	-5.4796	14.4304	-0.0071	0.2369	0.0153	6.8076	-4.8572	12.9238	-0.0782	0.203	0.0375	0.4408	-2.8476	12.0514
3.4029	-5.8305	5.9564	-0.1732	0.2514	0.0807	9.0478	-5.0757	19.427	-0.1258	0.2546	0.0564	9.16	-3.2817	19.0098	-0.1162	0.079	0.0554	7.2549	-5.4656	14.4526	-0.0068	0.2369	0.0151	6.8063	-4.8433	12.9234	-0.0779	0.203	0.0373	0.4408	-2.8476	12.0514
3.4029	-5.8305	5.9564	-0.1732	0.2514	0.0807	9.0265	-5.062	19.4518	-0.1252	0.2556	0.056	9.1201	-3.2951	19.0087	-0.117	0.0802	0.0556	7.2555	-5.4787	14.4528	-0.0073	0.2369	0.0154	6.807	-4.8567	12.9231	-0.0784	0.203	0.0376	0.4013	-2.8478	12.0507
3.4207	-5.8303	5.9831	-0.1731	0.2511	0.0808	9.0265	-5.062	19.4518	-0.1252	0.2556	0.056	9.1435	-3.2666	18.9825	-0.1163	0.0792	0.0553	7.2563	-5.4655	14.4531	-0.007	0.2368	0.0154	6.8057	-4.8427	12.9227	-0.0781	0.203	0.0374	0.4029	-2.8476	12.051
3.3987	-5.8452	5.9552	-0.1735	0.2511	0.081	9.0277	-5.0765	19.4517	-0.1256	0.2555	0.0563	9.1664	-3.2513	18.9544	-0.1161	0.0782	0.055	7.2563	-5.4655	14.4531	-0.007	0.2368	0.0154	6.7684	-4.8298	12.9223	-0.0776	0.2043	0.0373	0.4024	-2.833	12.0508
3.3987	-5.8452	5.9552	-0.1735	0.2511	0.081	9.0447	-5.0765	19.4264	-0.1256	0.2543	0.0563	9.1496	-3.2363	18.9812	-0.116	0.0794	0.0548	7.2567	-5.4652	14.4528	-0.0072	0.2368	0.0155	6.7844	-4.8293	12.8962	-0.0777	0.2031	0.0374	0.4024	-2.833	12.0508
3.4162	-5.8307	5.9817	-0.1731	0.2508	0.0808	9.0434	-5.062	19.4265	-0.1252	0.2544	0.056	9.1729	-3.2213	18.9542	-0.1158	0.0784	0.0547	7.257	-5.4523	14.4535	-0.0067	0.2368	0.0154	6.8012	-4.8292	12.9216	-0.0778	0.2028	0.0374	0.4369	-2.8335	12.0507
3.4162	-5.8307	5.9817	-0.1731	0.2508	0.0808	9.0265	-5.062	19.4518	-0.1252	0.2556	0.056	9.173	-3.2205	18.9532	-0.116	0.0784	0.0546	7.257	-5.4523	14.4535	-0.0067	0.2368	0.0154	6.8012	-4.8292	12.9216	-0.0778	0.2028	0.0374	0.4369	-2.8335	12.0507
3.416	-5.8163	5.9816	-0.1728	0.2508	0.0805	9.0265	-5.062	19.4518	-0.1252	0.2556	0.056	9.1731	-3.2069	18.954	-0.1155	0.0784	0.0544	7.2568	-5.4389	14.4531	-0.0063	0.2368	0.0152	6.8012	-4.8292	12.9216	-0.0778	0.2028	0.0374	0.4369	-2.8335	12.0507
3.416	-5.8163	5.9816	-0.1728	0.2508	0.0805	9.0265	-5.062	19.4518	-0.1252	0.2556	0.056	9.1506	-3.2063	18.9799	-0.1157	0.0794	0.0543	7.29	-5.4511	14.4524	-0.0068	0.2358	0.0153	6.8012	-4.8292	12.9216	-0.0778	0.2028	0.0374	0.4197	-2.8334	12.0237
3.3988	-5.816	6.0083	-0.1728	0.252	0.0805	9.0252	-5.0475	19.4519	-0.1249	0.2556	0.0558	9.1684	-3.1926	19.008	-0.1152	0.0791	0.0542	7.2904	-5.4382	14.4532	-0.0063	0.2357	0.0152	6.8012	-4.8292	12.9216	-0.0778	0.2028	0.0374	0.4192	-2.8188	12.0235
3.3808	-5.8018	5.9816	-0.1725	0.2523	0.0802	9.0259	-5.0615	19.4515	-0.1254	0.2556	0.0562	9.1458	-3.1928	19.0349	-0.1152	0.0801	0.0542	7.2754	-5.4383	14.4757	-0.0063	0.2368	0.0152	6.8012	-4.8426	12.9215	-0.0783	0.2028	0.0375	0.4192	-2.8188	12.0235
3.4203	-5.8295	5.9823	-0.1733	0.2511	0.0806	9.0252	-5.0475	19.4519	-0.1249	0.2556	0.0558	9.1584	-3.193	19.0621	-0.1152	0.0795	0.0542	7.2904	-5.4382	14.4532	-0.0063	0.2357	0.0152	6.8012	-4.8426	12.9215	-0.0783	0.2028	0.0375	0.4185	-2.8327	12.0225
3.4203	-5.8295	5.9823	-0.1733	0.2511	0.0806	9.0265	-5.062	19.4518	-0.1252	0.2556	0.056	9.131	-3.2074	19.0892	-0.1158	0.0803	0.0546	7.2602	-5.4383	14.4528	-0.0063	0.2371	0.0152	6.8012	-4.8426	12.9215	-0.0783	0.2028	0.0375	0.4192	-2.8188	12.0235
3.4196	-5.8155	5.9821	-0.1728	0.2511	0.0803	9.0434	-5.062	19.4265	-0.1252	0.2544	0.056	9.1033	-3.2087	19.1171	-0.1156	0.081	0.0547	7.2602	-5.4383	14.4528	-0.0063	0.2371	0.0152	6.8012	-4.8426	12.9215	-0.0783	0.2028	0.0375	0.4185	-2.8327	12.0225
3.4196	-5.8155	5.9821	-0.1728	0.2511	0.0803	9.0434	-5.062	19.4265	-0.1252	0.2544	0.056	9.0934	-3.1955	19.1721	-0.1151	0.0814	0.0546	7.2602	-5.4383	14.4528	-0.0063	0.2371	0.0152	6.8012	-4.8426	12.9215	-0.0783	0.2028	0.0375	0.4353	-2.8336	12.0505
3.4196	-5.8155	5.9821	-0.1728	0.2511	0.0803	9.044	-5.0626	19.4268	-0.125	0.2544	0.0559	9.0254	-3.1963	19.1986	-0.1152	0.0834	0.0545	7.2938	-5.4376	14.4529	-0.0063	0.236	0.0152	6.7804	-4.8431	12.8956	-0.0783	0.2028	0.0375	0.4181	-2.8336	12.0235
3.3802	-5.8157	5.9808	-0.1728	0.2524	0.0802	9.044	-5.0626	19.4268	-0.125	0.2544	0.0559	9.0152	-3.211	19.2529	-0.1156	0.0839	0.0548	7.2941	-5.4373	14.4525	-0.0065	0.236	0.0153	6.7804	-4.8431	12.8956	-0.0783	0.2028	0.0375	0.4181	-2.8336	12.0235
3.3804	-5.8301	5.9809	-0.1732	0.2523	0.0805	9.0452	-5.0771	19.4267	-0.1254	0.2543	0.0562	8.9875	-3.2123	19.2808	-0.1154	0.0846	0.0549	7.2793	-5.4244	14.4303	-0.006	0.2363	0.0152	6.7804	-4.8431	12.8956	-0.0783	0.2028	0.0375	0.4187	-2.8198	12.0244
3.398	-5.8435	6.0069	-0.1737	0.252	0.0806	9.0455	-5.0909	19.4268	-0.1259	0.2543	0.0563	9.0001	-3.2125	19.3081	-0.1154	0.0841	0.0549	7.2793	-5.4244	14.4303	-0.006	0.2363	0.0152	6.7804	-4.8431	12.8956	-0.0783	0.2028	0.0375	0.4187	-2.8198	12.0244
3.3974	-5.8294	6.0066	-0.1731	0.2521	0.0803	9.0461	-5.0915	19.4271	-0.1257	0.2543	0.0561	8.9722	-3.2274	19.3351	-0.1158	0.0848	0.0552	7.2791	-5.411	14.4298	-0.0057	0.2362	0.0149	6.7972	-4.843	12.921	-0.0783	0.2025	0.0375	0.4369	-2.8335	12.0507
3.3974	-5.8294	6.0066	-0.1731	0.2521	0.0803	9.0461	-5.0915	19.4271	-0.1257	0.2543	0.0561	8.9845	-3.2137	19.3621	-0.1153	0.0843	0.0548	7.2647	-5.4242	14.4525	-0.0062	0.2373	0.0153	6.7959	-4.8291	12.9205	-0.078	0.2025	0.0373	0.4363	-2.8473	12.0498
3.3757	-5.8295	6.0319	-0.1731	0.253	0.0802	9.0466	-5.092	19.4275	-0.1255	0.2543	0.056	8.962	-3.2002	19.3899	-0.1148	0.0853	0.0547	7.2647	-5.4242	14.4525	-0.0062	0.2373	0.0153	6.7759	-4.8295	12.8945	-0.078	0.2026	0.0375	0.4364	-2.8189	12.0505
3.3757	-5.8295	6.0319	-0.1731	0.253	0.0802	9.0296	-5.092	19.4528	-0.1255	0.2555	0.056	8.9798	-3.2284	19.4176	-0.1157	0.085	0.0553	7.2644	-5.4108	14.452	-0.0059	0.2373	0.015	6.7927	-4.8294	12.92	-0.078	0.2022	0.0375	0.4364	-2.8189	12.0505
3.3757	-5.8295	6.0319	-0.1731	0.253	0.0802	9.0454	-5.0775	19.4276	-0.1252	0.2543	0.0558	8.9392	-3.2148	19.4169	-0.1152	0.0863	0.0549	7.2647	-5.4242	14.4525	-0.0062	0.2373	0.0153	6.7927	-4.8428	12.9198	-0.0785	0.2022	0.0376	0.4364	-2.8189	12.0505
3.3757	-5.8295	6.0319	-0.1731	0.253	0.0802	9.0284	-5.0775	19.4529	-0.1252	0.2555	0.0558	8.9392	-3.2148	19.4169	-0.1152	0.0863	0.0549	7.2651	-5.4239	14.4521	-0.0064	0.2373	0.0154	6.7746	-4.8156	12.8941	-0.0776	0.2026	0.0373	0.4364	-2.8189	12.0505
3.3935	-5.8293	6.0586	-0.1731	0.2527	0.0803	9.0284	-5.0775	19.4529	-0.1252	0.2555	0.0558	8.9795	-3.2145	19.4173	-0.1151	0.085	0.0549	7.2651	-5.4239	14.4521	-0.0064	0.2373	0.0154	6.7746	-4.8156	12.8941	-0.0776	0.2026	0.0373	0.4364	-2.8189	12.0505
3.3928	-5.8153	6.0583	-0.1726	0.2527	0.0799	9.0284	-5.0775	19.4529	-0.1252	0.2555	0.0558	8.9795	-3.2145	19.4173	-0.1151	0.085	0.0549	7.2651	-5.4239	14.4521	-0.0064	0.2373	0.0154	6.7914	-4.8155	12.9195	-0.0776	0.2023	0.0373	0.4364	-2.8189	12.0505
3.3928	-5.8153	6.0583	-0.1726	0.2527	0.0799	9.0284	-5.0775	19.4529	-0.1252	0.2555	0.0558	8.9619	-3.2143	19.4442	-0.1152	0.0862	0.0549	7.2651	-5.4239	14.4521	-0.0064	0.2373	0.0154	6.7914	-4.8155	12.9195	-0.0776	0.2023	0.0373	0.4364	-2.8189	12.0505
3.3928	-5.8153	6.0583	-0.1726	0.2527	0.0799	9.0284	-5.0775	19.4529	-0.1252	0.2555	0.0558	8.9841	-3.201	19.4181	-0.1144	0.0853	0.0547	7.2801	-5.4238	14.4296	-0.0064	0.2362	0.0154	6.7914	-4.8155	12.9195	-0.0776	0.2023	0.0373	0.4192	-2.8188	12.0235
3.3928	-5.8153	6.0583	-0.1726	0.2527	0.0799	9.0284	-5.0775	19.4529	-0.1252	0.2555	0.0558	9.0117	-3.2146	19.4456	-0.1147	0.0855	0.055	7.2794	-5.4107	14.4295	-0.0059	0.2362	0.015	6.7739	-4.8156	12.8941	-0.0776	0.2027	0.0371	0.4192	-2.8188	12.0235
3.3934	-5.8014	6.0591	-0.1722	0.2527	0.0799	9.0275	-5.0632	19.4524	-0.1248	0.2555	0.0558	8.9991	-3.2144	19.4183	-0.1147	0.086	0.0549	7.2797	-5.4241	14.4299	-0.0062	0.2362	0.0153	6.7739	-4.8156	12.8941	-0.0776	0.2027	0.0371	0.4192	-2.8188	12.0235
3.3756	-5.8015	6.0325	-0.1723	0.253	0.0799	9.0275	-5.0632	19.4524	-0.1248	0.2555	0.0558	9.0491	-3.2421	19.4191	-0.1154	0.0853	0.0555	7.2789	-5.4373	14.4295	-0.0065	0.2363	0.0153	6.7745	-4.8162	12.8948	-0.0774	0.2027	0.037	0.4182	-2.8052	12.0242
3.3761	-5.8012	6.0326	-0.1725	0.253	0.08	9.027	-5.0626	19.4521	-0.125	0.2556	0.0559	9.1217	-3.2279	19.3934	-0.1146	0.0836	0.0552	7.2637	-5.4373	14.4066	-0.0066	0.2365	0.0153	6.7758	-4.8301	12.8953	-0.0778	0.2026	0.0372	0.4187	-2.8198	12.0244
3.4155	-5.801	6.034	-0.1724	0.2517	0.08	9.0434	-5.062	19.4265	-0.1252	0.2544	0.056	9.2168	-3.2411	19.3943	-0.1147	0.0818	0.0554	7.263	-5.4505	14.4062	-0.0069	0.2366	0.0153	6.7758	-4.8301	12.8953	-0.0778	0.2026	0.0372	0.4187	-2.8198	12.0244
3.416	-5.8006	6.0341	-0.1726	0.2517	0.0801	9.005	-5.0479	19.4256	-0.1249	0.2556	0.0558	9.2999	-3.2393	19.3678	-0.1146	0.0805	0.0554	7.2472	-5.4374	14.3831	-0.0064	0.2368	0.0149	6.7971	-4.8301	12.9219	-0.0776	0.2025	0.0371	0.4015	-2.8193	12.0515
3.3982	-5.8008	6.0075	-0.1727	0.252	0.0801	9.0054	-5.048	19.425	-0.1249	0.2556	0.0561	9.4105	-3.2513	19.3146	-0.1148	0.0786	0.0557	7.2811	-5.4501	14.3836	-0.0067	0.2358	0.0151	6.7971	-4.8301	12.9219	-0.0776	0.2025	0.0371	0.4015	-2.8193	12.0515
3.3987	-5.8004	6.0076	-0.1729	0.252	0.0802	9.0248	-5.0333	19.4008	-0.1245	0.2547	0.0558	9.5488	-3.2343	19.2883	-0.1142	0.0768	0.0554	7.2804	-5.437	14.3835	-0.0061	0.2358	0.0148	6.7971	-4.8301	12.9219	-0.0776	0.2025	0.0371	0.3999	-2.8195	12.0513
3.381	-5.787	5.9816	-0.1724	0.2523	0.0801	9.0255	-5.0472	19.4004	-0.1251	0.2547	0.0562	9.75	-3.2587	19.2351	-0.1149	0.0728	0.0558	7.2505	-5.4505	14.3836	-0.0064	0.2371	0.015	6.7803	-4.8302	12.8965	-0.0776	0.2029	0.0371	0.4015	-2.8193	12.0515
3.3808	-5.7726	5.9815	-0.172	0.2524	0.0799	9.0077	-5.0328	19.3752	-0.1247	0.255	0.0559	9.9663	-3.2402	19.1823	-0.1142	0.0696	0.0555	7.2689	-5.4499	14.3607	-0.0064	0.2364	0.015	6.8011	-4.8297	12.9224	-0.0776	0.2028	0.0371	0.4015	-2.8193	12.0515
3.4209	-5.7865	5.9831	-0.1725	0.2511	0.0802	9.0456	-5.0464	19.3757	-0.1253	0.2538	0.0563	10.2632	-3.2638	19.1308	-0.1146	0.0638	0.0561	7.2689	-5.4499	14.3607	-0.0064	0.2364	0.015	6.8024	-4.8436	12.9229	-0.0779	0.2028	0.0373	0.402	-2.8339	12.0517
3.4209	-5.7865	5.9831	-0.1725	0.2511	0.0802	9.0121	-5.0465	19.3758	-0.1253	0.2553	0.0563	10.5295	-3.2598	19.0255	-0.114	0.0588	0.0562	7.2723	-5.4493	14.3604	-0.0064	0.2366	0.015	6.8011	-4.8297	12.9224	-0.0776	0.2028	0.0371	0.402	-2.8339	12.0517
3.4031	-5.7866	5.9565	-0.1725	0.2514	0.0802	9.0333	-5.0469	19.3517	-0.1251	0.2544	0.0562	10.8464	-3.2832	18.921	-0.1142	0.0531	0.0569	7.2568	-5.4359	14.337	-0.0061	0.2369	0.0148	6.8011	-4.8297	12.9224	-0.0776	0.2028	0.0371	0.4181	-2.8336	12.0235
3.4025	-5.8006	5.9557	-0.1729	0.2514	0.0802	9.0178	-5.0752	19.3771	-0.126	0.2555	0.0565	11.2081	-3.3063	18.8168	-0.1142	0.0464	0.0575	7.2579	-5.4361	14.3378	-0.0061	0.2369	0.015	6.8171	-4.8293	12.8963	-0.0777	0.2016	0.0372	0.436	-2.8198	12.0515
3.4028	-5.8149	5.9558	-0.1732	0.2514	0.0805	9.0208	-5.061	19.3785	-0.1254	0.2559	0.0561	11.5403	-3.3143	18.7121	-0.1141	0.0414	0.058	7.2432	-5.4359	14.36	-0.0063	0.2379	0.0151	6.8166	-4.8154	12.8958	-0.0774	0.2017	0.0372	0.4364	-2.8189	12.0505
3.4021	-5.8009	5.9555	-0.1727	0.2514	0.0801	9.042	-5.0613	19.3545	-0.1252	0.255	0.056	11.9709	-3.3074	18.5811	-0.1136	0.0327	0.0583	7.2776	-5.422	14.3605	-0.006	0.2368	0.0151	6.7779	-4.8019	12.8948	-0.0771	0.2029	0.037	0.4364	-2.8189	12.0505
3.4023	-5.8153	5.9556	-0.173	0.2514	0.0804	9.0844	-5.089	19.3565	-0.1261	0.254	0.0563	12.3302	-3.3289	18.4486	-0.1137	0.027	0.0587	7.2779	-5.4217	14.3602	-0.0062	0.2368	0.0152	6.7941	-4.8012	12.9195	-0.0773	0.2026	0.0371	0.4359	-2.8043	12.0503
3.4022	-5.8008	6.0087	-0.1725	0.2523	0.08	9.0887	-5.0893	19.3579	-0.1259	0.2543	0.0562	12.7476	-3.3223	18.2903	-0.113	0.0188	0.0589	7.2783	-5.4214	14.3598	-0.0064	0.2368	0.0154	6.7948	-4.8146	12.9193	-0.0778	0.2026	0.0374	0.3974	-2.8181	12.0489
3.4023	-5.8288	6.0081	-0.1733	0.2523	0.0804	9.1106	-5.1036	19.3334	-0.1262	0.2534	0.0564	13.1418	-3.3299	18.158	-0.1126	0.0116	0.059	7.2791	-5.4082	14.3602	-0.0061	0.2368	0.0154	6.7935	-4.8007	12.9188	-0.0775	0.2026	0.0372	0.3969	-2.8035	12.0487
3.4023	-5.8288	6.0081	-0.1733	0.2523	0.0804	9.0929	-5.0896	19.3592	-0.1257	0.2546	0.0561	13.5137	-3.3511	17.9976	-0.1129	0.0045	0.0593	7.2794	-5.4079	14.3599	-0.0063	0.2368	0.0155	6.7722	-4.7873	12.8924	-0.0771	0.2027	0.0372	0.3978	-2.8172	12.0479
3.4023	-5.8288	6.0081	-0.1733	0.2523	0.0804	9.1135	-5.0894	19.3348	-0.1257	0.2537	0.0561	13.8481	-3.3165	17.8633	-0.1117	-0.0025	0.0586	7.28	-5.421	14.36	-0.0068	0.2368	0.0158	6.7884	-4.7867	12.9171	-0.0773	0.2024	0.0373	0.4318	-2.8031	12.0477
3.442	-5.843	6.0095	-0.1736	0.251	0.0806	9.0966	-5.0894	19.3602	-0.1257	0.2549	0.0561	14.1249	-3.3094	17.7549	-0.1116	-0.007	0.0583	7.2802	-5.3947	14.3602	-0.006	0.2367	0.0155	6.7504	-4.7866	12.9159	-0.0776	0.2036	0.0374	0.4146	-2.8027	12.0747
3.442	-5.843	6.0095	-0.1736	0.251	0.0806	9.1131	-5.0893	19.3855	-0.1257	0.2546	0.0561	14.4314	-3.2892	17.5924	-0.111	-0.0142	0.0576	7.2954	-5.3947	14.3832	-0.006	0.2365	0.0155	6.7504	-4.7866	12.9159	-0.0776	0.2036	0.0374	0.4155	-2.8163	12.074
3.4417	-5.8286	6.0095	-0.1733	0.251	0.0804	9.1296	-5.0887	19.3598	-0.1259	0.2534	0.0562	14.6522	-3.2831	17.4825	-0.1109	-0.0182	0.057	7.2624	-5.4085	14.3832	-0.0065	0.2375	0.0159	6.7504	-4.7866	12.9159	-0.0776	0.2036	0.0374	0.415	-2.8017	12.0738
3.4247	-5.8147	6.0367	-0.1728	0.2523	0.0802	9.1086	-5.0752	19.384	-0.1253	0.2543	0.0561	14.7777	-3.2507	17.3725	-0.11	-0.0204	0.0561	7.2776	-5.4085	14.4062	-0.0065	0.2372	0.0159	6.768	-4.7998	12.9411	-0.0781	0.2032	0.0377	0.3761	-2.8165	12.0733
3.4247	-5.8147	6.0367	-0.1728	0.2523	0.0802	9.1044	-5.0749	19.3827	-0.1256	0.254	0.0562	14.9278	-3.261	17.3165	-0.1104	-0.0236	0.0557	7.2916	-5.4082	14.3828	-0.0065	0.2362	0.0156	6.7672	-4.7864	12.9413	-0.0776	0.2033	0.0374	0.3761	-2.8165	12.0733
3.4251	-5.8144	6.0369	-0.173	0.2523	0.0804	9.1002	-5.0745	19.3814	-0.1258	0.2538	0.0563	14.9692	-3.2595	17.2332	-0.1101	-0.0245	0.0551	7.2732	-5.4089	14.4057	-0.0065	0.237	0.0156	6.7311	-4.8007	12.9412	-0.0779	0.2044	0.0376	0.3761	-2.8165	12.0733
3.4251	-5.8144	6.0369	-0.173	0.2523	0.0804	9.0948	-5.0601	19.4311	-0.1254	0.2544	0.0561	14.9961	-3.2862	17.1494	-0.1111	-0.0262	0.0551	7.2728	-5.4092	14.406	-0.0063	0.237	0.0155	6.7311	-4.8007	12.9412	-0.0779	0.2044	0.0376	0.3761	-2.8165	12.0733
3.4256	-5.814	6.0371	-0.1732	0.2522	0.0805	9.0531	-5.0464	19.4287	-0.1251	0.2553	0.0561	14.9045	-3.3003	17.1456	-0.1116	-0.0242	0.0547	7.2687	-5.3967	14.4062	-0.0058	0.2367	0.0152	6.7491	-4.8147	12.9163	-0.0782	0.2032	0.0379	0.3766	-2.8311	12.0735
3.4428	-5.8143	6.0104	-0.1732	0.251	0.0805	9.0501	-5.0606	19.4272	-0.1256	0.2549	0.0565	14.7984	-3.3298	17.1431	-0.1128	-0.0229	0.0549	7.268	-5.4099	14.4058	-0.0061	0.2368	0.0152	6.7483	-4.8147	12.9164	-0.0782	0.2032	0.0376	0.3757	-2.8175	12.0743
3.4604	-5.7997	6.037	-0.1728	0.2507	0.0802	9.0618	-5.0462	19.4516	-0.1253	0.2544	0.0563	14.6246	-3.3037	17.1673	-0.1122	-0.0196	0.0541	7.2835	-5.4233	14.4293	-0.0064	0.2365	0.0154	6.7496	-4.8286	12.9168	-0.0786	0.2032	0.0379	0.3584	-2.8174	12.0472
3.4209	-5.7999	6.0356	-0.1728	0.252	0.0802	9.0585	-5.0466	19.4501	-0.1253	0.2541	0.0565	14.4223	-3.3349	17.2181	-0.1132	-0.0156	0.0541	7.2794	-5.4107	14.4295	-0.0059	0.2362	0.015	6.7502	-4.8292	12.9175	-0.0784	0.2032	0.0378	0.359	-2.832	12.0475
3.4216	-5.8139	6.0359	-0.1734	0.252	0.0806	9.0373	-5.0463	19.4741	-0.1255	0.2549	0.0566	14.1657	-3.3246	17.2691	-0.1133	-0.0111	0.0536	7.2451	-5.4246	14.429	-0.0062	0.2373	0.0151	6.7502	-4.8292	12.9175	-0.0784	0.2032	0.0378	0.3974	-2.8181	12.0489
3.4217	-5.8004	6.0365	-0.1728	0.252	0.0805	9.0324	-5.032	19.4732	-0.1252	0.2547	0.0564	13.894	-3.315	17.3742	-0.1133	-0.0064	0.0532	7.2755	-5.4379	14.4298	-0.0066	0.236	0.0153	6.7341	-4.843	12.9434	-0.0787	0.2043	0.0378	0.3968	-2.832	12.0479
3.4215	-5.786	6.0364	-0.1725	0.252	0.0802	9.0287	-5.0323	19.4722	-0.1252	0.2544	0.0564	13.5774	-3.3056	17.479	-0.1137	-0.0007	0.0528	7.2745	-5.4377	14.429	-0.0065	0.236	0.0151	6.7334	-4.8296	12.9437	-0.0782	0.2044	0.0374	0.3973	-2.8466	12.0481
3.4215	-5.786	6.0364	-0.1725	0.252	0.0802	9.0444	-5.0178	19.497	-0.1248	0.2541	0.0564	13.233	-3.3111	17.6108	-0.1144	0.0057	0.0527	7.2557	-5.4387	14.4522	-0.0063	0.2368	0.0149	6.7347	-4.8435	12.9441	-0.0785	0.2043	0.0376	0.3973	-2.8466	12.0481
3.4222	-5.8	6.0367	-0.173	0.2519	0.0806	9.0072	-5.0181	19.4961	-0.1248	0.2553	0.0564	12.8486	-3.2889	17.7429	-0.1142	0.0134	0.0522	7.2557	-5.4387	14.4522	-0.0063	0.2368	0.0149	6.734	-4.8301	12.9444	-0.078	0.2044	0.0373	0.3791	-2.8329	12.0218
3.4222	-5.8	6.0367	-0.173	0.2519	0.0806	9.0408	-5.018	19.496	-0.1248	0.2538	0.0564	12.4996	-3.2814	17.8766	-0.1144	0.0196	0.0522	7.2554	-5.439	14.4526	-0.0061	0.2368	0.0148	6.7726	-4.857	12.9452	-0.0789	0.2031	0.0376	0.3791	-2.8329	12.0218
3.4044	-5.8002	6.01	-0.1731	0.2523	0.0806	9.0023	-5.0039	19.4951	-0.1245	0.255	0.0562	12.1504	-3.2884	18.0106	-0.1149	0.0258	0.0525	7.2553	-5.4653	14.4523	-0.007	0.2368	0.0152	6.7719	-4.8436	12.9455	-0.0783	0.2031	0.0373	0.4185	-2.8327	12.0225
3.4044	-5.8002	6.01	-0.1731	0.2523	0.0806	9.0196	-5.0177	19.52	-0.125	0.2547	0.0565	11.8415	-3.2958	18.1459	-0.1152	0.0308	0.0529	7.2889	-5.4646	14.4524	-0.0069	0.2358	0.0152	6.7725	-4.8441	12.9462	-0.0781	0.2031	0.0372	0.4176	-2.819	12.0232
3.4044	-5.8002	6.01	-0.1731	0.2523	0.0806	9.0196	-5.0177	19.52	-0.125	0.2547	0.0565	11.4972	-3.3039	18.2819	-0.1154	0.0373	0.0535	7.2885	-5.4649	14.4527	-0.0067	0.2358	0.015	6.7725	-4.8441	12.9462	-0.0781	0.2031	0.0372	0.4181	-2.8336	12.0235
3.4042	-5.7858	6.0099	-0.1727	0.2523	0.0803	9.0196	-5.0177	19.52	-0.125	0.2547	0.0565	11.1577	-3.3261	18.4181	-0.1159	0.044	0.0543	7.2733	-5.4649	14.4298	-0.0068	0.2361	0.015	6.7933	-4.8436	12.9721	-0.0781	0.2031	0.0372	0.4008	-2.8332	12.0505
3.4436	-5.7856	6.0112	-0.1727	0.251	0.0804	8.9823	-5.0181	19.5191	-0.125	0.2559	0.0566	10.8633	-3.3624	18.5008	-0.1167	0.0488	0.0553	7.273	-5.4652	14.4301	-0.0066	0.2361	0.0149	6.777	-4.8443	12.9473	-0.0779	0.2034	0.0371	0.4008	-2.8332	12.0505
3.4264	-5.7853	6.0379	-0.1727	0.2522	0.0803	9.0025	-5.0173	19.4944	-0.1252	0.255	0.0567	10.6541	-3.3978	18.6382	-0.1172	0.0523	0.0563	7.2726	-5.4781	14.4294	-0.0071	0.2361	0.015	6.777	-4.8443	12.9473	-0.0779	0.2034	0.0371	0.4004	-2.8341	12.0515
3.4488	-5.7993	6.0128	-0.1732	0.2513	0.0807	9.0231	-5.017	19.4701	-0.1252	0.2541	0.0567	10.3921	-3.4334	18.7481	-0.1178	0.0576	0.0573	7.2722	-5.4784	14.4297	-0.0069	0.2361	0.0149	6.815	-4.8444	12.9486	-0.0777	0.2022	0.037	0.4226	-2.8339	12.0251
3.431	-5.7995	5.9862	-0.1733	0.2516	0.0807	9.0418	-4.9884	19.4963	-0.1243	0.2542	0.0563	10.1758	-3.4678	18.8583	-0.1185	0.0618	0.0583	7.2716	-5.4653	14.4296	-0.0063	0.2361	0.0146	6.7982	-4.8579	12.923	-0.0782	0.2025	0.0371	0.4226	-2.8339	12.0251
3.4138	-5.7992	6.0128	-0.1733	0.2528	0.0807	9.009	-5.0024	19.4959	-0.1249	0.2556	0.0567	10.0046	-3.4872	18.9136	-0.1189	0.0641	0.0589	7.2718	-5.4787	14.4301	-0.0067	0.2361	0.0148	6.7982	-4.8579	12.923	-0.0782	0.2025	0.0371	0.4226	-2.8339	12.0251
3.4348	-5.7852	5.9873	-0.1727	0.2519	0.0803	9.0296	-5.0022	19.4716	-0.1249	0.2547	0.0566	9.8389	-3.4909	19.0218	-0.1191	0.0675	0.0591	7.2712	-5.4656	14.43	-0.0061	0.2361	0.0145	6.8203	-4.8579	12.9495	-0.078	0.2024	0.0372	0.4231	-2.8485	12.0253
3.4348	-5.7852	5.9873	-0.1727	0.2519	0.0803	9.0506	-5.0157	19.4474	-0.1254	0.2538	0.0567	9.6783	-3.4801	19.0757	-0.1189	0.0702	0.0591	7.2712	-5.4656	14.43	-0.0061	0.2361	0.0145	6.8203	-4.8579	12.9495	-0.078	0.2024	0.0372	0.4231	-2.8485	12.0253
3.4348	-5.7852	5.9873	-0.1727	0.2519	0.0803	9.0341	-5.0163	19.4731	-0.1252	0.255	0.0566	9.523	-3.4679	19.1826	-0.1189	0.0741	0.0589	7.2753	-5.4781	14.4298	-0.0066	0.2364	0.0148	6.8203	-4.8579	12.9495	-0.078	0.2024	0.0372	0.4231	-2.8485	12.0253
3.3945	-5.7849	5.9851	-0.1727	0.2532	0.0801	9.0169	-5.0025	19.4482	-0.1246	0.2554	0.0563	9.4131	-3.4411	19.2357	-0.1185	0.0761	0.0585	7.275	-5.4647	14.4293	-0.0063	0.2364	0.0146	6.8197	-4.8574	12.9488	-0.0782	0.2024	0.0373	0.4232	-2.82	12.0261
3.3945	-5.7849	5.9851	-0.1727	0.2532	0.0801	9.0015	-5.0171	19.4228	-0.125	0.2556	0.0565	9.2906	-3.414	19.2615	-0.1181	0.0786	0.0581	7.2756	-5.4778	14.4294	-0.0068	0.2364	0.0149	6.8197	-4.8574	12.9488	-0.0782	0.2024	0.0373	0.4242	-2.8337	12.0254
3.4119	-5.7996	5.9585	-0.1731	0.2519	0.0803	9.0381	-5.0028	19.4242	-0.1244	0.2545	0.0562	9.231	-3.3578	19.3145	-0.1168	0.0797	0.0571	7.2754	-5.4644	14.429	-0.0065	0.2364	0.0147	6.7823	-4.8578	12.9483	-0.0783	0.2036	0.0373	0.4232	-2.82	12.0261
3.4112	-5.7856	5.9583	-0.1725	0.252	0.08	9.0396	-5.0311	19.4242	-0.1253	0.2544	0.0565	9.1942	-3.329	19.34	-0.1165	0.0799	0.0566	7.2764	-5.4646	14.4298	-0.0065	0.2364	0.0149	6.7984	-4.8574	12.9222	-0.0784	0.2025	0.0374	0.4242	-2.8337	12.0254
3.3898	-5.8	5.9837	-0.1729	0.2529	0.0802	9.0401	-5.0316	19.4246	-0.1251	0.2544	0.0564	9.1222	-3.3002	19.3652	-0.1163	0.0816	0.056	7.2801	-5.4637	14.4292	-0.0067	0.2366	0.015	6.7984	-4.8574	12.9222	-0.0784	0.2025	0.0374	0.402	-2.8343	11.9976
3.4063	-5.7862	5.9568	-0.1723	0.2517	0.0799	9.0035	-5.0326	19.4239	-0.1249	0.2556	0.0563	9.0778	-3.2717	19.3645	-0.1158	0.0826	0.0556	7.2805	-5.4634	14.4288	-0.0069	0.2366	0.0151	6.7978	-4.8435	12.9217	-0.0781	0.2025	0.0374	0.4187	-2.8198	12.0244
3.3849	-5.8006	5.9822	-0.1727	0.2526	0.0801	9.0378	-5.0468	19.4243	-0.1253	0.2541	0.0563	9.0511	-3.243	19.3911	-0.1154	0.0833	0.0552	7.2661	-5.4502	14.4062	-0.0066	0.2369	0.0152	6.7591	-4.83	12.9207	-0.0778	0.2038	0.0372	0.4187	-2.8198	12.0244
3.4192	-5.7867	5.9819	-0.1721	0.2511	0.0798	9.0371	-5.0329	19.4248	-0.1247	0.2541	0.0559	9.064	-3.2147	19.3638	-0.1147	0.0818	0.0547	7.2844	-5.4363	14.4284	-0.0063	0.2368	0.0149	6.7765	-4.8435	12.8951	-0.0783	0.2025	0.0375	0.4187	-2.8198	12.0244
3.3797	-5.7869	5.9806	-0.1721	0.2524	0.0798	9.0012	-5.0477	19.4237	-0.1251	0.2553	0.0562	9.0243	-3.2138	19.3625	-0.1151	0.083	0.0547	7.2854	-5.4365	14.4293	-0.0063	0.2368	0.0151	6.792	-4.8294	12.92	-0.078	0.2023	0.0373	0.3797	-2.819	12.0228
3.3977	-5.8011	6.0073	-0.1725	0.2521	0.08	9.017	-5.0337	19.4494	-0.1245	0.255	0.0558	9.0245	-3.1994	19.3623	-0.1147	0.083	0.0545	7.2858	-5.4362	14.4289	-0.0065	0.2368	0.0153	6.792	-4.8294	12.92	-0.078	0.2023	0.0373	0.3797	-2.819	12.0228
3.3977	-5.8011	6.0073	-0.1725	0.2521	0.08	9.017	-5.0337	19.4494	-0.1245	0.255	0.0558	9.0648	-3.1991	19.3627	-0.1147	0.0818	0.0545	7.2858	-5.4362	14.4289	-0.0065	0.2368	0.0153	6.7546	-4.8298	12.9195	-0.078	0.2035	0.0373	0.3797	-2.819	12.0228
3.3977	-5.8011	6.0073	-0.1725	0.2521	0.08	9.017	-5.0337	19.4494	-0.1245	0.255	0.0558	9.047	-3.2129	19.3346	-0.1152	0.082	0.0546	7.2851	-5.4231	14.4288	-0.006	0.2368	0.0149	6.7533	-4.8159	12.919	-0.0776	0.2036	0.0371	0.3797	-2.819	12.0228
3.3977	-5.8011	6.0073	-0.1725	0.2521	0.08	9.055	-5.0473	19.45	-0.1251	0.2538	0.0562	9.0923	-3.2122	19.3349	-0.1152	0.081	0.0546	7.2851	-5.4231	14.4288	-0.006	0.2368	0.0149	6.7907	-4.8155	12.9196	-0.0776	0.2023	0.0371	0.3797	-2.819	12.0228
3.3977	-5.8011	6.0073	-0.1725	0.2521	0.08	9.0542	-5.0333	19.4504	-0.1245	0.2538	0.0558	9.0974	-3.2119	19.335	-0.1152	0.0813	0.0546	7.3042	-5.4355	14.406	-0.0065	0.236	0.0153	6.7907	-4.8155	12.9196	-0.0776	0.2023	0.0371	0.4192	-2.8188	12.0235
3.3977	-5.8011	6.0073	-0.1725	0.2521	0.08	9.0377	-5.0334	19.4251	-0.1245	0.2541	0.0558	9.1423	-3.2109	19.3342	-0.1152	0.0803	0.0544	7.3192	-5.4354	14.3835	-0.0065	0.235	0.0153	6.7907	-4.8155	12.9196	-0.0776	0.2023	0.0371	0.4192	-2.8188	12.0235
3.3977	-5.8011	6.0073	-0.1725	0.2521	0.08	9.0389	-5.0479	19.425	-0.1249	0.2541	0.0561	9.1925	-3.2243	19.3348	-0.1155	0.0795	0.0546	7.3196	-5.4225	14.3842	-0.006	0.235	0.0151	6.7907	-4.8155	12.9196	-0.0776	0.2023	0.0371	0.4192	-2.8188	12.0235
3.3977	-5.8011	6.0073	-0.1725	0.2521	0.08	9.0389	-5.0479	19.425	-0.1249	0.2541	0.0561	9.2073	-3.223	19.3337	-0.1154	0.0802	0.0544	7.3046	-5.4359	14.3617	-0.0063	0.2352	0.0154	6.7907	-4.8155	12.9196	-0.0776	0.2023	0.0371	0.4192	-2.8188	12.0235
3.3977	-5.8011	6.0073	-0.1725	0.2521	0.08	9.0389	-5.0479	19.425	-0.1249	0.2541	0.0561	9.303	-3.2214	19.3345	-0.1154	0.0785	0.0544	7.3046	-5.4359	14.3617	-0.0063	0.2352	0.0154	6.7907	-4.8155	12.9196	-0.0776	0.2023	0.0371	0.4192	-2.8188	12.0235
3.3978	-5.8291	6.0068	-0.1733	0.252	0.0804	9.0069	-5.0763	19.4251	-0.1258	0.2555	0.0564	9.3631	-3.2194	19.3338	-0.1153	0.0782	0.0542	7.324	-5.4617	14.3394	-0.0072	0.2345	0.016	6.7746	-4.829	12.8939	-0.0781	0.2026	0.0374	0.4192	-2.8188	12.0235
3.3795	-5.8017	5.9805	-0.1723	0.2524	0.0799	9.0434	-5.062	19.4265	-0.1252	0.2544	0.056	9.4862	-3.2175	19.3618	-0.1151	0.0766	0.0541	7.3091	-5.4488	14.3171	-0.0067	0.2347	0.0158	6.7579	-4.8289	12.9193	-0.0782	0.2038	0.0374	0.4192	-2.8188	12.0235
3.3794	-5.8152	5.9799	-0.1728	0.2524	0.08	9.0281	-5.0767	19.4011	-0.1256	0.2546	0.0563	9.5738	-3.2299	19.3896	-0.1152	0.0766	0.0542	7.2939	-5.4488	14.2941	-0.0067	0.235	0.0158	6.7579	-4.8289	12.9193	-0.0782	0.2038	0.0374	0.4019	-2.8188	11.9964
3.3971	-5.8151	6.0065	-0.1728	0.2521	0.08	9.0477	-5.0624	19.4278	-0.125	0.2547	0.0559	9.719	-3.2565	19.3911	-0.1156	0.0741	0.0546	7.3273	-5.448	14.2487	-0.0067	0.2332	0.0158	6.7579	-4.8289	12.9193	-0.0782	0.2038	0.0374	0.4186	-2.8042	12.0232
3.3967	-5.8154	6.0064	-0.1726	0.2521	0.0799	9.0316	-5.063	19.4028	-0.1248	0.255	0.0558	9.8064	-3.2832	19.419	-0.116	0.074	0.055	7.3128	-5.4611	14.2258	-0.0072	0.2334	0.0162	6.7587	-4.8423	12.919	-0.0787	0.2037	0.0377	0.4196	-2.8179	12.0225
3.3967	-5.8154	6.0064	-0.1726	0.2521	0.0799	9.0692	-5.0765	19.4039	-0.1254	0.2538	0.0559	9.9341	-3.3097	19.4474	-0.1164	0.0728	0.0554	7.298	-5.4482	14.2035	-0.0067	0.2337	0.0161	6.7587	-4.8423	12.919	-0.0787	0.2037	0.0377	0.4196	-2.8179	12.0225
3.3969	-5.8298	6.0065	-0.1729	0.2521	0.0801	9.0361	-5.0771	19.4043	-0.1252	0.2552	0.0558	10.0617	-3.3369	19.4768	-0.1166	0.0715	0.056	7.3166	-5.4476	14.2262	-0.0067	0.2337	0.0161	6.7419	-4.8425	12.8936	-0.0787	0.2041	0.0377	0.4023	-2.8179	11.9955
3.3962	-5.8158	6.0062	-0.1724	0.2521	0.0798	9.0746	-5.0913	19.4051	-0.1255	0.254	0.056	10.1668	-3.3495	19.4777	-0.1167	0.0702	0.0561	7.2855	-5.4212	14.2253	-0.0059	0.235	0.0155	6.7419	-4.8291	12.8938	-0.0782	0.2041	0.0376	0.4023	-2.8179	11.9955
3.4134	-5.8161	5.9796	-0.1724	0.2509	0.0798	9.0573	-5.0775	19.3803	-0.1249	0.2544	0.0557	10.2719	-3.3628	19.4796	-0.1166	0.069	0.0564	7.2699	-5.4341	14.2016	-0.0064	0.2353	0.0156	6.7406	-4.8152	12.8933	-0.0778	0.2041	0.0374	0.4023	-2.8179	11.9955
3.3965	-5.8302	6.0063	-0.1727	0.2521	0.08	9.0416	-5.092	19.4055	-0.1253	0.2555	0.0559	10.3898	-3.3903	19.5091	-0.1171	0.0672	0.0571	7.3035	-5.4334	14.2017	-0.0064	0.2342	0.0156	6.7406	-4.8152	12.8933	-0.0778	0.2041	0.0374	0.4023	-2.8179	11.9955
3.4314	-5.8303	6.0063	-0.1727	0.2505	0.08	9.0788	-5.0916	19.4065	-0.1253	0.2543	0.0559	10.4444	-3.4182	19.5098	-0.1175	0.0667	0.0575	7.2882	-5.4202	14.2238	-0.0061	0.2353	0.0153	6.7406	-4.8152	12.8933	-0.0778	0.2041	0.0374	0.3629	-2.8181	11.9948
3.4142	-5.83	6.033	-0.1727	0.2518	0.08	9.0788	-5.0916	19.4065	-0.1253	0.2543	0.0559	10.4768	-3.4325	19.4841	-0.1176	0.0662	0.0579	7.2698	-5.4209	14.2467	-0.0061	0.2361	0.0153	6.7574	-4.815	12.9187	-0.0778	0.2038	0.0374	0.3802	-2.8181	12.0218
3.4314	-5.8303	6.0063	-0.1727	0.2505	0.08	9.0801	-5.1061	19.4064	-0.1257	0.2543	0.0561	10.5041	-3.4607	19.4576	-0.1183	0.0655	0.0584	7.2692	-5.4204	14.2455	-0.0063	0.2361	0.0152	6.7574	-4.815	12.9187	-0.0778	0.2038	0.0374	0.3802	-2.8181	12.0218
3.4314	-5.8303	6.0063	-0.1727	0.2505	0.08	9.0801	-5.1061	19.4064	-0.1257	0.2543	0.0561	10.5046	-3.4603	19.4576	-0.1185	0.0655	0.0585	7.2844	-5.4204	14.2685	-0.0062	0.2358	0.0152	6.7574	-4.815	12.9187	-0.0778	0.2038	0.0374	0.3802	-2.8181	12.0218
3.4314	-5.8303	6.0063	-0.1727	0.2505	0.08	9.0788	-5.0916	19.4065	-0.1253	0.2543	0.0559	10.4822	-3.4456	19.4292	-0.1183	0.0655	0.0581	7.2844	-5.4204	14.2685	-0.0062	0.2358	0.0152	6.7574	-4.815	12.9187	-0.0778	0.2038	0.0374	0.4201	-2.8325	12.0227
3.4314	-5.8303	6.0063	-0.1727	0.2505	0.08	9.0623	-5.0917	19.3812	-0.1253	0.2546	0.0559	10.4549	-3.4169	19.4005	-0.1178	0.0653	0.0575	7.2843	-5.4071	14.3136	-0.0059	0.2366	0.015	6.7741	-4.8151	12.8934	-0.0778	0.2026	0.0374	0.3807	-2.8327	12.022
3.4316	-5.8167	6.0069	-0.1721	0.2505	0.0799	9.063	-5.1057	19.3807	-0.1259	0.2546	0.0562	10.4228	-3.3738	19.4258	-0.117	0.0657	0.0566	7.2843	-5.4071	14.3136	-0.0059	0.2366	0.015	6.7742	-4.8149	12.9442	-0.0778	0.2035	0.0374	0.3807	-2.8327	12.022
3.432	-5.8164	6.0071	-0.1723	0.2505	0.08	9.078	-5.0773	19.406	-0.125	0.2543	0.0559	10.3457	-3.3456	19.3968	-0.1168	0.0662	0.0561	7.2659	-5.4078	14.3364	-0.0059	0.2373	0.015	6.7742	-4.8149	12.9442	-0.0778	0.2035	0.0374	0.3802	-2.8181	12.0218
3.432	-5.8164	6.0071	-0.1723	0.2505	0.08	9.0408	-5.0776	19.405	-0.125	0.2555	0.0559	10.2507	-3.3025	19.3934	-0.1161	0.0679	0.055	7.2659	-5.4078	14.3364	-0.0059	0.2373	0.015	6.7535	-4.8154	12.9183	-0.0778	0.2035	0.0374	0.3807	-2.8327	12.022
3.3746	-5.8023	5.979	-0.1721	0.2521	0.0798	9.0572	-5.0771	19.3794	-0.1252	0.2543	0.056	10.1914	-3.2598	19.3915	-0.1155	0.0682	0.0542	7.282	-5.4342	14.36	-0.0067	0.2371	0.0156	6.7535	-4.8154	12.9183	-0.0778	0.2035	0.0374	0.3797	-2.819	12.0228
3.3753	-5.8164	5.9793	-0.1726	0.2521	0.0801	9.0365	-5.0773	19.4037	-0.1252	0.2552	0.056	10.0914	-3.2171	19.3881	-0.1149	0.0696	0.0532	7.2814	-5.4211	14.3599	-0.0062	0.2371	0.0152	6.7908	-4.8284	12.9187	-0.0784	0.2023	0.0375	0.3797	-2.819	12.0228
3.3973	-5.8015	6.0072	-0.1723	0.2521	0.0799	9.0323	-5.077	19.4024	-0.1254	0.2549	0.0562	9.9918	-3.1747	19.3858	-0.1144	0.0711	0.0524	7.2814	-5.4211	14.3599	-0.0062	0.2371	0.0152	6.7909	-4.815	12.9188	-0.0778	0.2023	0.0374	0.3797	-2.819	12.0228
3.398	-5.8155	6.0074	-0.1728	0.252	0.0803	9.0315	-5.0626	19.4019	-0.125	0.2549	0.0562	9.9096	-3.1182	19.4106	-0.1132	0.0723	0.0513	7.3148	-5.4203	14.3144	-0.0062	0.2352	0.0152	6.7909	-4.815	12.9188	-0.0778	0.2023	0.0374	0.3792	-2.8044	12.0226
3.398	-5.8155	6.0074	-0.1728	0.252	0.0803	9.0115	-5.0768	19.4258	-0.1256	0.2558	0.0565	9.7693	-3.1048	19.4082	-0.1133	0.0751	0.0509	7.315	-5.4337	14.3149	-0.0065	0.2353	0.0155	6.7734	-4.8149	12.9443	-0.0778	0.2035	0.0372	0.3792	-2.8044	12.0226
3.3986	-5.8016	6.0082	-0.1725	0.252	0.0803	9.0066	-5.0625	19.4249	-0.1252	0.2555	0.0563	9.7274	-3.0772	19.4348	-0.1129	0.075	0.0506	7.2998	-5.4337	14.2919	-0.0065	0.2355	0.0155	6.7735	-4.8015	12.9444	-0.0773	0.2035	0.0371	0.3792	-2.8044	12.0226
3.3986	-5.8016	6.0082	-0.1725	0.252	0.0803	9.0024	-5.0622	19.4236	-0.1254	0.2552	0.0564	9.6099	-3.0497	19.4606	-0.1125	0.0778	0.0501	7.3151	-5.447	14.2698	-0.0069	0.2345	0.0157	6.7735	-4.8015	12.9444	-0.0773	0.2035	0.0371	0.3792	-2.8044	12.0226
3.399	-5.8012	6.0084	-0.1727	0.252	0.0804	9.0187	-5.0483	19.4488	-0.1249	0.2549	0.0563	9.5096	-3.0229	19.4595	-0.1119	0.0793	0.0496	7.3143	-5.4338	14.2241	-0.0064	0.2337	0.0153	6.7735	-4.8015	12.9444	-0.0773	0.2035	0.0371	0.4186	-2.8042	12.0232
3.399	-5.8012	6.0084	-0.1727	0.252	0.0804	8.9979	-5.0481	19.4221	-0.1251	0.2549	0.0564	9.4724	-3.0101	19.4872	-0.1116	0.0795	0.0496	7.3479	-5.4331	14.2242	-0.0064	0.2326	0.0153	6.794	-4.8146	12.9194	-0.0778	0.2026	0.0372	0.3792	-2.8044	12.0226
3.399	-5.8012	6.0084	-0.1727	0.252	0.0804	8.9979	-5.0481	19.4221	-0.1251	0.2549	0.0564	9.3768	-3.0264	19.4877	-0.112	0.0813	0.0501	7.3445	-5.447	14.1794	-0.0067	0.2316	0.0156	6.7579	-4.8289	12.9193	-0.0782	0.2038	0.0374	0.4014	-2.8038	12.0503
3.3997	-5.8153	6.0086	-0.1732	0.252	0.0807	8.9986	-5.0621	19.4217	-0.1257	0.2549	0.0568	9.3214	-3.0567	19.4888	-0.1128	0.0818	0.0508	7.3593	-5.4335	14.1564	-0.0064	0.2305	0.0153	6.7747	-4.8288	12.9447	-0.0782	0.2034	0.0374	0.3619	-2.804	12.0496
3.3997	-5.8153	6.0086	-0.1732	0.252	0.0807	9.0176	-5.0472	19.4481	-0.1253	0.2549	0.0565	9.2657	-3.0596	19.4905	-0.1124	0.0824	0.0511	7.34	-5.421	14.1336	-0.0059	0.2305	0.015	6.7747	-4.8288	12.9447	-0.0782	0.2034	0.0374	0.3619	-2.804	12.0496
3.3997	-5.8153	6.0086	-0.1732	0.252	0.0807	9.0016	-5.0479	19.4231	-0.1251	0.2552	0.0564	9.2103	-3.09	19.4915	-0.1132	0.0829	0.0518	7.34	-5.421	14.1336	-0.0059	0.2305	0.015	6.7747	-4.8288	12.9447	-0.0782	0.2034	0.0374	0.3618	-2.8325	12.0489
3.4167	-5.8146	6.0344	-0.1732	0.2517	0.0805	9.0019	-5.0617	19.4233	-0.1257	0.2552	0.0565	9.1596	-3.1061	19.4923	-0.1134	0.0837	0.0522	7.321	-5.4212	14.1553	-0.0061	0.2313	0.0149	6.8081	-4.8422	12.9446	-0.0787	0.2019	0.0375	0.4185	-2.8327	12.0225
3.3944	-5.8151	6.0064	-0.1732	0.2517	0.0805	9.0055	-5.0614	19.4243	-0.1256	0.2555	0.0565	9.1088	-3.123	19.4942	-0.1134	0.0845	0.0527	7.3184	-5.435	14.2012	-0.0066	0.2318	0.0152	6.7707	-4.8426	12.9441	-0.0787	0.2031	0.0375	0.3791	-2.8329	12.0218
3.3944	-5.8151	6.0064	-0.1732	0.2517	0.0805	9.0421	-5.0471	19.4257	-0.1251	0.2544	0.0562	9.0807	-3.1389	19.4681	-0.1135	0.0843	0.0531	7.2997	-5.4223	14.2237	-0.0063	0.2326	0.015	6.7874	-4.8427	12.9187	-0.0787	0.202	0.0375	0.3791	-2.8329	12.0218
3.3937	-5.8011	6.0061	-0.1727	0.2518	0.0801	9.0085	-5.0472	19.4257	-0.1251	0.2559	0.0562	9.0526	-3.1682	19.4954	-0.1143	0.0851	0.0536	7.3149	-5.4222	14.2466	-0.0063	0.2323	0.015	6.7874	-4.8427	12.9187	-0.0787	0.202	0.0375	0.3791	-2.8329	12.0218
3.3937	-5.8011	6.0061	-0.1727	0.2518	0.0801	9.0295	-5.0608	19.4015	-0.1256	0.255	0.0563	9.0471	-3.184	19.4424	-0.1144	0.0839	0.054	7.2962	-5.4095	14.2691	-0.006	0.2331	0.0148	6.75	-4.8431	12.9181	-0.0787	0.2032	0.0375	0.3791	-2.8329	12.0218
3.3937	-5.8011	6.0061	-0.1727	0.2518	0.0801	9.0507	-5.0611	19.3775	-0.1254	0.2541	0.0561	9.0015	-3.1997	19.4433	-0.1146	0.085	0.0543	7.311	-5.4224	14.2913	-0.0065	0.2328	0.0149	6.7668	-4.8429	12.9436	-0.0787	0.2029	0.0375	0.3791	-2.8329	12.0218
3.3937	-5.8011	6.0061	-0.1727	0.2518	0.0801	9.0171	-5.0612	19.3775	-0.1254	0.2556	0.0562	8.9606	-3.2431	19.4434	-0.1156	0.0863	0.0551	7.2932	-5.4229	14.3594	-0.0067	0.2344	0.015	6.7294	-4.8434	12.943	-0.0787	0.2041	0.0375	0.3797	-2.819	12.0228
3.3937	-5.8011	6.0061	-0.1727	0.2518	0.0801	9.0171	-5.0612	19.3775	-0.1254	0.2556	0.0562	8.9607	-3.2296	19.4443	-0.1151	0.0863	0.0549	7.2782	-5.4231	14.382	-0.0067	0.2355	0.015	6.7294	-4.8434	12.943	-0.0787	0.2041	0.0375	0.3797	-2.819	12.0228
3.3937	-5.8011	6.0061	-0.1727	0.2518	0.0801	9.0171	-5.0612	19.3775	-0.1254	0.2556	0.0562	8.9609	-3.2152	19.4441	-0.1147	0.0863	0.0547	7.2934	-5.423	14.405	-0.0066	0.2352	0.015	6.7294	-4.8434	12.943	-0.0787	0.2041	0.0375	0.3797	-2.819	12.0228
3.3937	-5.8011	6.0061	-0.1727	0.2518	0.0801	9.0171	-5.0612	19.3775	-0.1254	0.2556	0.0562	8.9603	-3.2292	19.4432	-0.1151	0.0863	0.0547	7.2787	-5.4365	14.428	-0.0069	0.2363	0.0153	6.7835	-4.8296	12.9184	-0.0782	0.2017	0.0374	0.4192	-2.8188	12.0235
3.3937	-5.8011	6.0061	-0.1727	0.2518	0.0801	9.0171	-5.0612	19.3775	-0.1254	0.2556	0.0562	8.9608	-3.2288	19.4432	-0.1153	0.0863	0.0548	7.2939	-5.4365	14.451	-0.0069	0.236	0.0153	6.7814	-4.8023	12.9182	-0.0773	0.2018	0.0368	0.4192	-2.8188	12.0235
3.3765	-5.8008	6.0328	-0.1727	0.253	0.0801	9.0168	-5.0474	19.3774	-0.1249	0.2556	0.0561	8.9607	-3.2296	19.4443	-0.1151	0.0863	0.0549	7.2787	-5.4365	14.428	-0.0069	0.2363	0.0153	6.7814	-4.8023	12.9182	-0.0773	0.2018	0.0368	0.4192	-2.8188	12.0235
3.3761	-5.7877	5.9801	-0.1722	0.2521	0.08	9.0168	-5.0474	19.3774	-0.1249	0.2556	0.0561	8.9607	-3.2296	19.4443	-0.1151	0.0863	0.0549	7.294	-5.4235	14.4062	-0.0064	0.2352	0.0152	6.7648	-4.8022	12.9435	-0.0773	0.203	0.0368	0.4192	-2.8188	12.0235
3.3765	-5.8008	6.0328	-0.1727	0.253	0.0801	9.0181	-5.0619	19.3773	-0.1252	0.2555	0.0563	8.9431	-3.2294	19.4712	-0.1151	0.0875	0.0549	7.2791	-5.4369	14.3836	-0.0068	0.2355	0.0154	6.7648	-4.8022	12.9435	-0.0773	0.203	0.0368	0.4192	-2.8188	12.0235
3.3762	-5.8156	5.9796	-0.173	0.2521	0.0804	9.0181	-5.0619	19.3773	-0.1252	0.2555	0.0563	8.9607	-3.2296	19.4443	-0.1151	0.0863	0.0549	7.2791	-5.4369	14.3836	-0.0068	0.2355	0.0154	6.7661	-4.8162	12.944	-0.0777	0.2029	0.0371	0.4192	-2.8188	12.0235
3.3937	-5.8011	6.0061	-0.1727	0.2518	0.0801	9.0168	-5.0474	19.3774	-0.1249	0.2556	0.0561	8.9607	-3.2296	19.4443	-0.1151	0.0863	0.0549	7.3131	-5.4233	14.3845	-0.0063	0.2344	0.0153	6.8035	-4.8157	12.9445	-0.0776	0.2017	0.0371	0.4192	-2.8188	12.0235
3.3937	-5.8011	6.0061	-0.1727	0.2518	0.0801	9.0168	-5.0474	19.3774	-0.1249	0.2556	0.0561	8.9607	-3.2296	19.4443	-0.1151	0.0863	0.0549	7.3281	-5.4232	14.3619	-0.0063	0.2333	0.0153	6.8035	-4.8157	12.9445	-0.0776	0.2017	0.0371	0.4192	-2.8188	12.0235
3.3937	-5.8011	6.0061	-0.1727	0.2518	0.0801	9.054	-5.0471	19.3784	-0.1249	0.2544	0.056	9.0009	-3.2429	19.4438	-0.1156	0.085	0.0551	7.3138	-5.4497	14.3395	-0.0071	0.2336	0.0159	6.8035	-4.8157	12.9445	-0.0776	0.2017	0.0371	0.4019	-2.8188	11.9964
3.3937	-5.8011	6.0061	-0.1727	0.2518	0.0801	9.054	-5.0471	19.3784	-0.1249	0.2544	0.056	9.0009	-3.2429	19.4438	-0.1156	0.085	0.0551	7.299	-5.4368	14.3172	-0.0066	0.2339	0.0158	6.8035	-4.8157	12.9445	-0.0776	0.2017	0.0371	0.4586	-2.8186	12.0241
3.394	-5.8155	6.0062	-0.173	0.2517	0.0804	9.0709	-5.0608	19.4038	-0.1254	0.2541	0.0561	9.0009	-3.2429	19.4438	-0.1156	0.085	0.0551	7.3326	-5.4361	14.3173	-0.0066	0.2328	0.0157	6.8035	-4.8157	12.9445	-0.0776	0.2017	0.0371	0.4192	-2.8188	12.0235
3.3933	-5.8015	6.006	-0.1725	0.2518	0.08	9.0709	-5.0608	19.4038	-0.1254	0.2541	0.0561	9.0009	-3.2429	19.4438	-0.1156	0.085	0.0551	7.3177	-5.4495	14.2948	-0.0069	0.2331	0.016	6.8035	-4.8157	12.9445	-0.0776	0.2017	0.0371	0.4192	-2.8188	12.0235
3.3933	-5.8015	6.006	-0.1725	0.2518	0.08	9.0879	-5.0608	19.3785	-0.1254	0.2529	0.0561	9.0009	-3.2429	19.4438	-0.1156	0.085	0.0551	7.3181	-5.4366	14.2955	-0.0064	0.2331	0.0159	6.8035	-4.8157	12.9445	-0.0776	0.2017	0.0371	0.4192	-2.8188	12.0235
3.4103	-5.7874	5.9792	-0.1721	0.2506	0.0798	9.0879	-5.0608	19.3785	-0.1254	0.2529	0.0561	9.0009	-3.2429	19.4438	-0.1156	0.085	0.0551	7.3367	-5.436	14.3182	-0.0064	0.2331	0.0159	6.8035	-4.8157	12.9445	-0.0776	0.2017	0.0371	0.4192	-2.8188	12.0235
3.3931	-5.7871	6.0059	-0.1721	0.2518	0.0798	9.0879	-5.0608	19.3785	-0.1254	0.2529	0.0561	9.0009	-3.2429	19.4438	-0.1156	0.085	0.0551	7.3363	-5.4489	14.3175	-0.0069	0.2331	0.016	6.7661	-4.8162	12.944	-0.0777	0.2029	0.0371	0.4192	-2.8188	12.0235
3.4325	-5.7869	6.0072	-0.1721	0.2505	0.0798	9.0713	-5.0609	19.3532	-0.1254	0.2532	0.0561	8.9832	-3.243	19.4165	-0.1156	0.0853	0.0551	7.3363	-5.4489	14.3175	-0.0069	0.2331	0.016	6.7661	-4.8162	12.944	-0.0777	0.2029	0.0371	0.4192	-2.8188	12.0235
3.4332	-5.8009	6.0075	-0.1726	0.2505	0.0801	9.0543	-5.0609	19.3785	-0.1254	0.2544	0.0561	8.9834	-3.2286	19.4164	-0.1153	0.0853	0.0548	7.3363	-5.4489	14.3175	-0.0069	0.2331	0.016	6.7661	-4.8162	12.944	-0.0777	0.2029	0.0371	0.4192	-2.8188	12.0235
3.4332	-5.8009	6.0075	-0.1726	0.2505	0.0801	9.0543	-5.0609	19.3785	-0.1254	0.2544	0.0561	8.9834	-3.2286	19.4164	-0.1153	0.0853	0.0548	7.3363	-5.4489	14.3175	-0.0069	0.2331	0.016	6.7668	-4.8296	12.9438	-0.0782	0.2029	0.0374	0.4192	-2.8188	12.0235
3.4154	-5.8011	5.9808	-0.1726	0.2508	0.0801	9.0543	-5.0609	19.3785	-0.1254	0.2544	0.0561	8.9834	-3.2286	19.4164	-0.1153	0.0853	0.0548	7.3363	-5.4489	14.3175	-0.0069	0.2331	0.016	6.7668	-4.8296	12.9438	-0.0782	0.2029	0.0374	0.4192	-2.8188	12.0235
3.4154	-5.8011	5.9808	-0.1726	0.2508	0.0801	9.0543	-5.0609	19.3785	-0.1254	0.2544	0.0561	8.9834	-3.2286	19.4164	-0.1153	0.0853	0.0548	7.336	-5.4355	14.317	-0.0066	0.2331	0.0157	6.7661	-4.8162	12.944	-0.0777	0.2029	0.0371	0.4197	-2.8334	12.0237
3.4156	-5.8154	5.9809	-0.173	0.2508	0.0804	9.0543	-5.0609	19.3785	-0.1254	0.2544	0.0561	8.9656	-3.2428	19.4434	-0.1156	0.0865	0.055	7.3356	-5.4484	14.3163	-0.0071	0.2331	0.0159	6.7661	-4.8162	12.944	-0.0777	0.2029	0.0371	0.4024	-2.833	12.0508
3.4156	-5.8154	5.9809	-0.173	0.2508	0.0804	9.0543	-5.0609	19.3785	-0.1254	0.2544	0.0561	8.9656	-3.2428	19.4434	-0.1156	0.0865	0.055	7.3356	-5.4484	14.3163	-0.0071	0.2331	0.0159	6.7668	-4.8296	12.9438	-0.0782	0.2029	0.0374	0.4197	-2.8334	12.0237
3.4156	-5.8154	5.9809	-0.173	0.2508	0.0804	9.0543	-5.0609	19.3785	-0.1254	0.2544	0.0561	8.9656	-3.2428	19.4434	-0.1156	0.0865	0.055	7.335	-5.4353	14.3162	-0.0066	0.2331	0.0155	6.7668	-4.8296	12.9438	-0.0782	0.2029	0.0374	0.4024	-2.833	12.0508
3.4156	-5.8154	5.9809	-0.173	0.2508	0.0804	9.0543	-5.0609	19.3785	-0.1254	0.2544	0.0561	8.9656	-3.2428	19.4434	-0.1156	0.0865	0.055	7.3347	-5.422	14.3157	-0.0063	0.2331	0.0153	6.7668	-4.8296	12.9438	-0.0782	0.2029	0.0374	0.4024	-2.833	12.0508
3.4156	-5.8154	5.9809	-0.173	0.2508	0.0804	9.0543	-5.0609	19.3785	-0.1254	0.2544	0.0561	8.9656	-3.2428	19.4434	-0.1156	0.0865	0.055	7.3011	-5.4227	14.3156	-0.0063	0.2342	0.0153	6.7668	-4.8296	12.9438	-0.0782	0.2029	0.0374	0.4024	-2.833	12.0508
3.3984	-5.8152	6.0076	-0.173	0.252	0.0804	9.0543	-5.0609	19.3785	-0.1254	0.2544	0.0561	8.9656	-3.2428	19.4434	-0.1156	0.0865	0.055	7.3161	-5.4225	14.293	-0.0063	0.2331	0.0153	6.7668	-4.8296	12.9438	-0.0782	0.2029	0.0374	0.4024	-2.833	12.0508
3.4156	-5.8154	5.9809	-0.173	0.2508	0.0804	9.0543	-5.0609	19.3785	-0.1254	0.2544	0.0561	8.9656	-3.2428	19.4434	-0.1156	0.0865	0.055	7.3493	-5.4347	14.2924	-0.0068	0.2321	0.0154	6.7668	-4.8296	12.9438	-0.0782	0.2029	0.0374	0.4024	-2.833	12.0508
3.4156	-5.8154	5.9809	-0.173	0.2508	0.0804	9.0543	-5.0609	19.3785	-0.1254	0.2544	0.0561	8.9653	-3.2289	19.4432	-0.1151	0.0865	0.0547	7.3487	-5.4217	14.2923	-0.0063	0.2321	0.015	6.7668	-4.8429	12.9436	-0.0787	0.2029	0.0375	0.4024	-2.833	12.0508
3.4156	-5.8154	5.9809	-0.173	0.2508	0.0804	9.0543	-5.0609	19.3785	-0.1254	0.2544	0.0561	8.9653	-3.2289	19.4432	-0.1151	0.0865	0.0547	7.3484	-5.4083	14.2918	-0.006	0.2321	0.0148	6.7668	-4.8296	12.9438	-0.0782	0.2029	0.0374	0.4024	-2.833	12.0508
3.3762	-5.8156	5.9796	-0.173	0.2521	0.0804	9.0543	-5.0609	19.3785	-0.1254	0.2544	0.0561	8.9653	-3.2289	19.4432	-0.1151	0.0865	0.0547	7.3481	-5.4212	14.2911	-0.0065	0.2321	0.0149	6.7835	-4.8296	12.9184	-0.0782	0.2017	0.0374	0.4024	-2.833	12.0508
3.4156	-5.8154	5.9809	-0.173	0.2508	0.0804	9.0543	-5.0609	19.3785	-0.1254	0.2544	0.0561	8.9653	-3.2289	19.4432	-0.1151	0.0865	0.0547	7.363	-5.4078	14.3136	-0.0061	0.2318	0.0147	6.7834	-4.843	12.9182	-0.0787	0.2017	0.0375	0.4019	-2.8184	12.0505
3.3762	-5.8156	5.9796	-0.173	0.2521	0.0804	9.0171	-5.0612	19.3775	-0.1254	0.2556	0.0562	8.9653	-3.2289	19.4432	-0.1151	0.0865	0.0547	7.3473	-5.3948	14.3361	-0.0056	0.2328	0.0143	6.7821	-4.8291	12.9178	-0.0784	0.2017	0.0373	0.4019	-2.8184	12.0505
3.376	-5.8013	5.9795	-0.1727	0.2521	0.0801	9.0171	-5.0612	19.3775	-0.1254	0.2556	0.0562	8.9653	-3.2289	19.4432	-0.1151	0.0865	0.0547	7.3473	-5.3948	14.3361	-0.0056	0.2328	0.0143	6.7989	-4.829	12.9432	-0.0784	0.2014	0.0373	0.4192	-2.8188	12.0235
3.376	-5.8013	5.9795	-0.1727	0.2521	0.0801	9.0168	-5.0474	19.3774	-0.1249	0.2556	0.0561	8.9653	-3.2289	19.4432	-0.1151	0.0865	0.0547	7.3137	-5.3955	14.336	-0.0056	0.2339	0.0143	6.7989	-4.829	12.9432	-0.0784	0.2014	0.0373	0.4192	-2.8188	12.0235
3.376	-5.8013	5.9795	-0.1727	0.2521	0.0801	9.0168	-5.0474	19.3774	-0.1249	0.2556	0.0561	8.9653	-3.2289	19.4432	-0.1151	0.0865	0.0547	7.3283	-5.395	14.3578	-0.0058	0.2336	0.0142	6.799	-4.8156	12.9434	-0.0779	0.2014	0.0372	0.4586	-2.8186	12.0241
3.376	-5.8013	5.9795	-0.1727	0.2521	0.0801	9.0175	-5.0614	19.377	-0.1254	0.2555	0.0564	8.9653	-3.2289	19.4432	-0.1151	0.0865	0.0547	7.3283	-5.395	14.3578	-0.0058	0.2336	0.0142	6.799	-4.8156	12.9434	-0.0779	0.2014	0.0372	0.4192	-2.8188	12.0235
3.376	-5.8013	5.9795	-0.1727	0.2521	0.0801	9.0175	-5.0614	19.377	-0.1254	0.2555	0.0564	8.9653	-3.2289	19.4432	-0.1151	0.0865	0.0547	7.3276	-5.3945	14.3566	-0.006	0.2336	0.0141	6.799	-4.8156	12.9434	-0.0779	0.2014	0.0372	0.4186	-2.8042	12.0232
3.376	-5.8013	5.9795	-0.1727	0.2521	0.0801	9.0175	-5.0614	19.377	-0.1254	0.2555	0.0564	8.9653	-3.2289	19.4432	-0.1151	0.0865	0.0547	7.3422	-5.3814	14.3795	-0.0055	0.2334	0.0137	6.799	-4.8156	12.9434	-0.0779	0.2014	0.0372	0.4186	-2.8042	12.0232
3.376	-5.8013	5.9795	-0.1727	0.2521	0.0801	9.0175	-5.0614	19.377	-0.1254	0.2555	0.0564	8.9653	-3.2289	19.4432	-0.1151	0.0865	0.0547	7.3419	-5.368	14.379	-0.0052	0.2334	0.0135	6.799	-4.8156	12.9434	-0.0779	0.2014	0.0372	0.4186	-2.8042	12.0232
3.3582	-5.8014	5.9529	-0.1727	0.2524	0.0801	9.0535	-5.0465	19.378	-0.1251	0.2544	0.0561	8.9653	-3.2289	19.4432	-0.1151	0.0865	0.0547	7.3415	-5.3809	14.3783	-0.0057	0.2334	0.0136	6.7989	-4.829	12.9432	-0.0784	0.2014	0.0373	0.4192	-2.8188	12.0235
3.376	-5.8013	5.9795	-0.1727	0.2521	0.0801	9.0547	-5.061	19.3779	-0.1254	0.2544	0.0564	8.9653	-3.2289	19.4432	-0.1151	0.0865	0.0547	7.3261	-5.3675	14.3549	-0.0054	0.2336	0.0133	6.7989	-4.829	12.9432	-0.0784	0.2014	0.0373	0.4192	-2.8188	12.0235
3.376	-5.8013	5.9795	-0.1727	0.2521	0.0801	9.054	-5.0471	19.3784	-0.1249	0.2544	0.056	8.9653	-3.2289	19.4432	-0.1151	0.0865	0.0547	7.3597	-5.3668	14.355	-0.0054	0.2326	0.0133	6.7989	-4.829	12.9432	-0.0784	0.2014	0.0373	0.4192	-2.8188	12.0235
3.341	-5.8011	5.9795	-0.1727	0.2536	0.0801	9.0547	-5.061	19.3779	-0.1254	0.2544	0.0564	8.9653	-3.2289	19.4432	-0.1151	0.0865	0.0547	7.3445	-5.3668	14.332	-0.0054	0.2328	0.0133	6.7989	-4.829	12.9432	-0.0784	0.2014	0.0373	0.4192	-2.8188	12.0235
3.3588	-5.801	6.0062	-0.1727	0.2533	0.0801	9.0547	-5.061	19.3779	-0.1254	0.2544	0.0564	8.9653	-3.2289	19.4432	-0.1151	0.0865	0.0547	7.3629	-5.3662	14.3091	-0.0054	0.2321	0.0133	6.7989	-4.829	12.9432	-0.0784	0.2014	0.0373	0.4192	-2.8188	12.0235
3.3588	-5.801	6.0062	-0.1727	0.2533	0.0801	9.054	-5.0471	19.3784	-0.1249	0.2544	0.056	8.9653	-3.2289	19.4432	-0.1151	0.0865	0.0547	7.3967	-5.3525	14.2644	-0.0049	0.2302	0.0132	6.7989	-4.829	12.9432	-0.0784	0.2014	0.0373	0.4192	-2.8188	12.0235
3.3588	-5.801	6.0062	-0.1727	0.2533	0.0801	9.054	-5.0471	19.3784	-0.1249	0.2544	0.056	8.9653	-3.2289	19.4432	-0.1151	0.0865	0.0547	7.416	-5.3782	14.2421	-0.0057	0.2294	0.0138	6.7823	-4.8289	12.9686	-0.0784	0.2026	0.0373	0.4185	-2.8327	12.0225
3.3588	-5.801	6.0062	-0.1727	0.2533	0.0801	9.0374	-5.0608	19.4038	-0.1254	0.2556	0.0561	8.9653	-3.2289	19.4432	-0.1151	0.0865	0.0547	7.4351	-5.378	14.2204	-0.0055	0.2286	0.0139	6.7823	-4.8289	12.9686	-0.0784	0.2026	0.0373	0.4185	-2.8327	12.0225
3.376	-5.8013	5.9795	-0.1727	0.2521	0.0801	9.0374	-5.0608	19.4038	-0.1254	0.2556	0.0561	8.9653	-3.2289	19.4432	-0.1151	0.0865	0.0547	7.4396	-5.3909	14.1758	-0.0058	0.2281	0.0144	6.7655	-4.829	12.9431	-0.0784	0.2029	0.0373	0.4185	-2.8327	12.0225
3.376	-5.8013	5.9795	-0.1727	0.2521	0.0801	9.0171	-5.0612	19.3775	-0.1254	0.2556	0.0562	8.9653	-3.2289	19.4432	-0.1151	0.0865	0.0547	7.4593	-5.3912	14.1553	-0.0055	0.2273	0.0146	6.8042	-4.8425	12.9441	-0.0787	0.2016	0.0375	0.419	-2.8473	12.0227
3.376	-5.8013	5.9795	-0.1727	0.2521	0.0801	9.0171	-5.0612	19.3775	-0.1254	0.2556	0.0562	8.9652	-3.2425	19.4423	-0.1156	0.0865	0.0548	7.479	-5.4041	14.1337	-0.0058	0.2266	0.0151	6.7876	-4.8291	12.9697	-0.0782	0.2028	0.0374	0.4012	-2.8323	12.0496
3.3762	-5.8156	5.9796	-0.173	0.2521	0.0804	9.0171	-5.0612	19.3775	-0.1254	0.2556	0.0562	8.9652	-3.2425	19.4423	-0.1156	0.0865	0.0548	7.5317	-5.4165	14.067	-0.0059	0.2239	0.0154	6.7876	-4.8291	12.9697	-0.0782	0.2028	0.0374	0.4018	-2.8469	12.0498
3.376	-5.8013	5.9795	-0.1727	0.2521	0.0801	9.0171	-5.0612	19.3775	-0.1254	0.2556	0.0562	8.9652	-3.2425	19.4423	-0.1156	0.0865	0.0548	7.5178	-5.4301	14.0453	-0.0063	0.2242	0.0159	6.7708	-4.8292	12.9442	-0.0782	0.2032	0.0374	0.4018	-2.8469	12.0498
3.394	-5.8155	6.0062	-0.173	0.2517	0.0804	9.0349	-5.0756	19.4027	-0.1258	0.2552	0.0564	8.9652	-3.2425	19.4423	-0.1156	0.0865	0.0548	7.5369	-5.4299	14.0236	-0.0061	0.2234	0.016	6.7541	-4.8291	12.9696	-0.0782	0.2043	0.0374	0.4018	-2.8469	12.0498
3.394	-5.8155	6.0062	-0.173	0.2517	0.0804	9.0349	-5.0756	19.4027	-0.1258	0.2552	0.0564	8.9427	-3.229	19.4701	-0.1151	0.0875	0.0547	7.5564	-5.4427	13.9565	-0.0064	0.2218	0.0165	6.7915	-4.8287	12.9702	-0.0782	0.2031	0.0374	0.4018	-2.8469	12.0498
3.3933	-5.8015	6.006	-0.1725	0.2518	0.08	9.0349	-5.0756	19.4027	-0.1258	0.2552	0.0564	8.983	-3.2288	19.4704	-0.1151	0.0862	0.0547	7.594	-5.4419	13.9574	-0.0062	0.2211	0.0166	6.7747	-4.8288	12.9447	-0.0782	0.2034	0.0374	0.4018	-2.8469	12.0498
3.394	-5.8155	6.0062	-0.173	0.2517	0.0804	9.0349	-5.0756	19.4027	-0.1258	0.2552	0.0564	8.9653	-3.2289	19.4432	-0.1151	0.0865	0.0547	7.5791	-5.4553	13.9349	-0.0065	0.2213	0.0168	6.7747	-4.8288	12.9447	-0.0782	0.2034	0.0374	0.4018	-2.8469	12.0498
3.394	-5.8155	6.0062	-0.173	0.2517	0.0804	9.0349	-5.0756	19.4027	-0.1258	0.2552	0.0564	8.9829	-3.2423	19.4696	-0.1156	0.0862	0.0548	7.6132	-5.4676	13.8896	-0.007	0.2195	0.0172	6.7747	-4.8288	12.9447	-0.0782	0.2034	0.0374	0.4018	-2.8469	12.0498
3.394	-5.8155	6.0062	-0.173	0.2517	0.0804	8.9977	-5.0759	19.4018	-0.1258	0.2564	0.0564	8.9427	-3.229	19.4701	-0.1151	0.0875	0.0547	7.6163	-5.441	13.8899	-0.006	0.2198	0.0167	6.7747	-4.8288	12.9447	-0.0782	0.2034	0.0374	0.4412	-2.8467	12.0505
3.3545	-5.8157	6.0049	-0.173	0.253	0.0804	8.9977	-5.0759	19.4018	-0.1258	0.2564	0.0564	8.9427	-3.229	19.4701	-0.1151	0.0875	0.0547	7.6354	-5.4534	13.8671	-0.0065	0.219	0.017	6.7747	-4.8288	12.9447	-0.0782	0.2034	0.0374	0.4418	-2.8328	12.0514
3.3933	-5.8015	6.006	-0.1725	0.2518	0.08	8.9977	-5.0759	19.4018	-0.1258	0.2564	0.0564	8.9427	-3.229	19.4701	-0.1151	0.0875	0.0547	7.6538	-5.4527	13.8442	-0.0065	0.2182	0.017	6.7747	-4.8288	12.9447	-0.0782	0.2034	0.0374	0.4024	-2.833	12.0508
3.394	-5.8155	6.0062	-0.173	0.2517	0.0804	8.9977	-5.0759	19.4018	-0.1258	0.2564	0.0564	8.943	-3.243	19.4703	-0.1157	0.0875	0.055	7.6572	-5.4521	13.8439	-0.0065	0.2185	0.017	6.7747	-4.8288	12.9447	-0.0782	0.2034	0.0374	0.4024	-2.833	12.0508
3.394	-5.8155	6.0062	-0.173	0.2517	0.0804	8.9977	-5.0759	19.4018	-0.1258	0.2564	0.0564	8.943	-3.243	19.4703	-0.1157	0.0875	0.055	7.6568	-5.465	13.8432	-0.007	0.2185	0.0171	6.7747	-4.8288	12.9447	-0.0782	0.2034	0.0374	0.4024	-2.833	12.0508
3.394	-5.8155	6.0062	-0.173	0.2517	0.0804	8.9977	-5.0759	19.4018	-0.1258	0.2564	0.0564	8.943	-3.243	19.4703	-0.1157	0.0875	0.055	7.6904	-5.4643	13.8433	-0.007	0.2174	0.0171	6.7747	-4.8288	12.9447	-0.0782	0.2034	0.0374	0.4024	-2.833	12.0508
3.394	-5.8155	6.0062	-0.173	0.2517	0.0804	8.9977	-5.0759	19.4018	-0.1258	0.2564	0.0564	8.943	-3.243	19.4703	-0.1157	0.0875	0.055	7.6751	-5.4511	13.8654	-0.0067	0.2185	0.0169	6.7755	-4.8422	12.9445	-0.0787	0.2034	0.0377	0.4024	-2.833	12.0508
3.394	-5.8155	6.0062	-0.173	0.2517	0.0804	8.9977	-5.0759	19.4018	-0.1258	0.2564	0.0564	8.943	-3.243	19.4703	-0.1157	0.0875	0.055	7.6938	-5.4505	13.8881	-0.0067	0.2185	0.0169	6.7914	-4.8289	12.9193	-0.0782	0.2023	0.0374	0.4024	-2.833	12.0508
3.394	-5.8155	6.0062	-0.173	0.2517	0.0804	9.0147	-5.076	19.3764	-0.1258	0.2552	0.0564	8.943	-3.243	19.4703	-0.1157	0.0875	0.055	7.709	-5.4505	13.9111	-0.0066	0.2182	0.0169	6.7914	-4.8289	12.9193	-0.0782	0.2023	0.0374	0.4024	-2.833	12.0508
3.3545	-5.8157	6.0049	-0.173	0.253	0.0804	9.0131	-5.0477	19.3764	-0.1249	0.2553	0.0561	8.943	-3.243	19.4703	-0.1157	0.0875	0.055	7.694	-5.4506	13.9337	-0.0066	0.2193	0.0169	6.7914	-4.8289	12.9193	-0.0782	0.2023	0.0374	0.3852	-2.833	12.0237
3.3543	-5.8013	6.0048	-0.1727	0.253	0.0801	9.0131	-5.0477	19.3764	-0.1249	0.2553	0.0561	8.943	-3.243	19.4703	-0.1157	0.0875	0.055	7.6605	-5.4514	13.9791	-0.0066	0.2211	0.0169	6.754	-4.8293	12.9188	-0.0782	0.2035	0.0374	0.3852	-2.833	12.0237
3.3937	-5.8011	6.0061	-0.1727	0.2518	0.0801	9.0131	-5.0477	19.3764	-0.1249	0.2553	0.0561	8.9835	-3.2283	19.4705	-0.1153	0.0862	0.0548	7.6604	-5.4644	14.0239	-0.0071	0.2219	0.017	6.754	-4.8293	12.9188	-0.0782	0.2035	0.0374	0.4024	-2.833	12.0508
3.4109	-5.8014	5.9795	-0.1726	0.2505	0.0801	9.0131	-5.0477	19.3764	-0.1249	0.2553	0.0561	8.9835	-3.2283	19.4705	-0.1153	0.0862	0.0548	7.6758	-5.4778	14.0474	-0.0074	0.2217	0.0172	6.754	-4.8293	12.9188	-0.0782	0.2035	0.0374	0.4024	-2.833	12.0508
3.3937	-5.8011	6.0061	-0.1727	0.2518	0.0801	9.0131	-5.0477	19.3764	-0.1249	0.2553	0.0561	8.9835	-3.2283	19.4705	-0.1153	0.0862	0.0548	7.6422	-5.4785	14.0473	-0.0074	0.2227	0.0172	6.754	-4.8293	12.9188	-0.0782	0.2035	0.0374	0.3852	-2.833	12.0237
3.3937	-5.8011	6.0061	-0.1727	0.2518	0.0801	9.0131	-5.0477	19.3764	-0.1249	0.2553	0.0561	8.9832	-3.2144	19.4703	-0.1147	0.0862	0.0544	7.6574	-5.4785	14.0703	-0.0074	0.2224	0.0172	6.754	-4.8293	12.9188	-0.0782	0.2035	0.0374	0.3852	-2.833	12.0237
3.3937	-5.8011	6.0061	-0.1727	0.2518	0.0801	9.0131	-5.0477	19.3764	-0.1249	0.2553	0.0561	8.9655	-3.2145	19.443	-0.1147	0.0865	0.0544	7.6238	-5.4792	14.0702	-0.0074	0.2235	0.0173	6.754	-4.8293	12.9188	-0.0782	0.2035	0.0374	0.3852	-2.833	12.0237
3.3536	-5.7873	6.0046	-0.1722	0.2531	0.0798	9.0131	-5.0477	19.3764	-0.1249	0.2553	0.0561	8.9832	-3.2144	19.4703	-0.1147	0.0862	0.0544	7.6236	-5.4922	14.115	-0.0079	0.2243	0.0174	6.754	-4.8293	12.9188	-0.0782	0.2035	0.0374	0.3852	-2.833	12.0237
3.3931	-5.7871	6.0059	-0.1721	0.2518	0.0798	9.0504	-5.0473	19.3774	-0.1249	0.2541	0.056	8.9655	-3.2145	19.443	-0.1147	0.0865	0.0544	7.6041	-5.4663	14.0918	-0.0071	0.2243	0.0168	6.7914	-4.8289	12.9193	-0.0782	0.2023	0.0374	0.3852	-2.833	12.0237
3.3937	-5.8011	6.0061	-0.1727	0.2518	0.0801	9.0504	-5.0473	19.3774	-0.1249	0.2541	0.056	8.948	-3.2143	19.4699	-0.1147	0.0877	0.0544	7.6043	-5.4664	14.1373	-0.007	0.2251	0.0168	6.7914	-4.8289	12.9193	-0.0782	0.2023	0.0374	0.3852	-2.833	12.0237
3.3937	-5.8011	6.0061	-0.1727	0.2518	0.0801	9.0507	-5.0611	19.3775	-0.1254	0.2541	0.0561	8.948	-3.2143	19.4699	-0.1147	0.0877	0.0544	7.5707	-5.4671	14.1372	-0.0071	0.2261	0.0168	6.754	-4.8293	12.9188	-0.0782	0.2035	0.0374	0.3852	-2.833	12.0237
3.3937	-5.8011	6.0061	-0.1727	0.2518	0.0801	9.0507	-5.0611	19.3775	-0.1254	0.2541	0.0561	8.948	-3.2143	19.4699	-0.1147	0.0877	0.0544	7.5853	-5.4666	14.159	-0.0072	0.2258	0.0167	6.7914	-4.8289	12.9193	-0.0782	0.2023	0.0374	0.3852	-2.833	12.0237
3.3931	-5.7871	6.0059	-0.1721	0.2518	0.0798	9.0494	-5.0466	19.3776	-0.1251	0.2541	0.0559	8.948	-3.2143	19.4699	-0.1147	0.0877	0.0544	7.5853	-5.4666	14.159	-0.0072	0.2258	0.0167	6.808	-4.829	12.894	-0.0781	0.2011	0.0374	0.3852	-2.833	12.0237
3.3931	-5.7871	6.0059	-0.1721	0.2518	0.0798	9.0494	-5.0466	19.3776	-0.1251	0.2541	0.0559	8.9655	-3.2145	19.443	-0.1147	0.0865	0.0544	7.585	-5.4532	14.1586	-0.0069	0.2258	0.0164	6.8248	-4.8289	12.9194	-0.0782	0.2007	0.0374	0.4246	-2.8328	12.0244
3.3543	-5.8013	6.0048	-0.1727	0.253	0.0801	9.0494	-5.0466	19.3776	-0.1251	0.2541	0.0559	8.9653	-3.2289	19.4432	-0.1151	0.0865	0.0547	7.5656	-5.4537	14.1806	-0.0069	0.2266	0.0162	6.8248	-4.8289	12.9194	-0.0782	0.2007	0.0374	0.4246	-2.8328	12.0244
3.3543	-5.8013	6.0048	-0.1727	0.253	0.0801	9.0332	-5.0605	19.4025	-0.1256	0.2553	0.0563	8.9075	-3.229	19.4697	-0.1151	0.089	0.0546	7.5503	-5.4404	14.2027	-0.0066	0.2277	0.016	6.8248	-4.8289	12.9194	-0.0782	0.2007	0.0374	0.4419	-2.8332	11.9973
3.3543	-5.8013	6.0048	-0.1727	0.253	0.0801	9.0332	-5.0605	19.4025	-0.1256	0.2553	0.0563	8.9075	-3.229	19.4697	-0.1151	0.089	0.0546	7.55	-5.427	14.2023	-0.0063	0.2277	0.0157	6.8248	-4.8289	12.9194	-0.0782	0.2007	0.0374	0.4419	-2.8332	11.9973
3.3937	-5.8011	6.0061	-0.1727	0.2518	0.0801	9.0332	-5.0605	19.4025	-0.1256	0.2553	0.0563	8.9075	-3.229	19.4697	-0.1151	0.089	0.0546	7.5648	-5.4399	14.2245	-0.0068	0.2274	0.0158	6.7861	-4.8154	12.9184	-0.0778	0.202	0.0372	0.4419	-2.8332	11.9973
3.3937	-5.8011	6.0061	-0.1727	0.2518	0.0801	9.0332	-5.0605	19.4025	-0.1256	0.2553	0.0563	8.9478	-3.2287	19.4701	-0.1151	0.0878	0.0547	7.5646	-5.4265	14.2241	-0.0065	0.2274	0.0156	6.7861	-4.8154	12.9184	-0.0778	0.202	0.0372	0.4413	-2.8186	11.9971
3.3937	-5.8011	6.0061	-0.1727	0.2518	0.0801	9.0332	-5.0605	19.4025	-0.1256	0.2553	0.0563	8.9429	-3.2147	19.4699	-0.1147	0.0875	0.0544	7.5637	-5.4264	14.2688	-0.0064	0.2282	0.0154	6.7861	-4.8154	12.9184	-0.0778	0.202	0.0372	0.4413	-2.8186	11.9971
3.3937	-5.8011	6.0061	-0.1727	0.2518	0.0801	9.0329	-5.0467	19.4024	-0.1251	0.2553	0.0562	8.9657	-3.2142	19.4972	-0.1148	0.0875	0.0544	7.5299	-5.4137	14.2682	-0.0061	0.2292	0.0151	6.7861	-4.8154	12.9184	-0.0778	0.202	0.0372	0.424	-2.8182	12.0242
3.3937	-5.8011	6.0061	-0.1727	0.2518	0.0801	9.0332	-5.0605	19.4025	-0.1256	0.2553	0.0563	8.9657	-3.2142	19.4972	-0.1148	0.0875	0.0544	7.5295	-5.4266	14.2675	-0.0066	0.2293	0.0152	6.8029	-4.8152	12.9438	-0.0778	0.2017	0.0372	0.3846	-2.8184	12.0235
3.3937	-5.8011	6.0061	-0.1727	0.2518	0.0801	9.0329	-5.0467	19.4024	-0.1251	0.2553	0.0562	8.9657	-3.2142	19.4972	-0.1148	0.0875	0.0544	7.5294	-5.4134	14.3126	-0.0063	0.23	0.015	6.7655	-4.8156	12.9433	-0.0779	0.2029	0.0372	0.3846	-2.8184	12.0235
3.3937	-5.8011	6.0061	-0.1727	0.2518	0.0801	9.0329	-5.0467	19.4024	-0.1251	0.2553	0.0562	8.9657	-3.2142	19.4972	-0.1148	0.0875	0.0544	7.5294	-5.4134	14.3126	-0.0063	0.23	0.015	6.7655	-4.8156	12.9433	-0.0779	0.2029	0.0372	0.3846	-2.8184	12.0235
3.3765	-5.8008	6.0328	-0.1727	0.253	0.0801	9.0329	-5.0467	19.4024	-0.1251	0.2553	0.0562	8.9655	-3.2286	19.4973	-0.1151	0.0875	0.0547	7.5281	-5.3998	14.3113	-0.006	0.23	0.0145	6.7655	-4.8156	12.9433	-0.0779	0.2029	0.0372	0.3846	-2.8184	12.0235
3.3765	-5.8008	6.0328	-0.1727	0.253	0.0801	9.0329	-5.0467	19.4024	-0.1251	0.2553	0.0562	8.9655	-3.2286	19.4973	-0.1151	0.0875	0.0547	7.5279	-5.3864	14.3109	-0.0057	0.23	0.0143	6.7655	-4.8156	12.9433	-0.0779	0.2029	0.0372	0.3846	-2.8184	12.0235
3.3765	-5.8008	6.0328	-0.1727	0.253	0.0801	9.0329	-5.0467	19.4024	-0.1251	0.2553	0.0562	8.9655	-3.2286	19.4973	-0.1151	0.0875	0.0547	7.5094	-5.3871	14.3337	-0.0057	0.2308	0.0143	6.7655	-4.8156	12.9433	-0.0779	0.2029	0.0372	0.3846	-2.8184	12.0235
3.3937	-5.8011	6.0061	-0.1727	0.2518	0.0801	9.0329	-5.0467	19.4024	-0.1251	0.2553	0.0562	8.9657	-3.2142	19.4972	-0.1148	0.0875	0.0544	7.5094	-5.3871	14.3337	-0.0057	0.2308	0.0143	6.7655	-4.8156	12.9433	-0.0779	0.2029	0.0372	0.3846	-2.8184	12.0235
3.3763	-5.7864	6.0327	-0.1723	0.253	0.0799	9.0329	-5.0467	19.4024	-0.1251	0.2553	0.0562	8.9657	-3.2142	19.4972	-0.1148	0.0875	0.0544	7.5088	-5.3866	14.3326	-0.0059	0.2308	0.0142	6.7662	-4.829	12.9431	-0.0784	0.2029	0.0375	0.4019	-2.8184	12.0505
3.3765	-5.8008	6.0328	-0.1727	0.253	0.0801	9.0329	-5.0467	19.4024	-0.1251	0.2553	0.0562	8.9657	-3.2142	19.4972	-0.1148	0.0875	0.0544	7.5088	-5.3866	14.3326	-0.0059	0.2308	0.0142	6.7662	-4.829	12.9431	-0.0784	0.2029	0.0375	0.4192	-2.8188	12.0235
3.3765	-5.8008	6.0328	-0.1727	0.253	0.0801	9.0329	-5.0467	19.4024	-0.1251	0.2553	0.0562	8.9655	-3.2286	19.4973	-0.1151	0.0875	0.0547	7.5237	-5.3732	14.3551	-0.0055	0.2305	0.0139	6.7829	-4.8291	12.9177	-0.0784	0.2017	0.0375	0.4019	-2.8188	11.9964
3.3937	-5.8011	6.0061	-0.1727	0.2518	0.0801	9.0332	-5.0605	19.4025	-0.1256	0.2553	0.0563	8.9655	-3.2286	19.4973	-0.1151	0.0875	0.0547	7.5085	-5.3732	14.3321	-0.0055	0.2308	0.0139	6.7822	-4.8157	12.9179	-0.0778	0.2018	0.0372	0.4019	-2.8188	11.9964
3.3937	-5.8011	6.0061	-0.1727	0.2518	0.0801	9.0332	-5.0605	19.4025	-0.1256	0.2553	0.0563	8.9655	-3.2286	19.4973	-0.1151	0.0875	0.0547	7.5238	-5.3865	14.31	-0.0059	0.2298	0.0142	6.7655	-4.8156	12.9433	-0.0779	0.2029	0.0372	0.4192	-2.8188	12.0235
报告
	V1	V2	V3	V4	V5	V6	V7	V8	V9	V10	V11	V12	V13	V14	V15	V16	V17	V18	V19	V20	V21	V22	V23	V24	V25	V26	V27	V28	V29	V30	V31	V32	V33
平均值	3.34114	-5.4928	5.92901	-0.174377	0.249378	0.081955	8.21926	-4.61456	19.3138	-0.126657	0.25049	0.061771	13.221	-3.06521	18.1224	-0.109529	0.090614	0.052931	6.67146	-6.04599	13.8411	-0.006823	0.231373	0.007658	7.01236	-5.42722	13.3248	-0.078662	0.201032	0.033006	0.558828	-3.05793	12.1651
个案数	1503	1503	1503	1503	1503	1503	1503	1503	1503	1503	1503	1503	1503	1503	1503	1503	1503	1503	1503	1503	1503	1503	1503	1503	1503	1503	1503	1503	1503	1503	1503	1503	1503
标准 偏差	0.0537702	0.168265	0.0522443	0.0009468	0.001524	0.0010338	0.439409	0.230962	0.207682	0.0009624	0.0030341	0.0029347	2.03625	0.358287	2.37041	0.0081767	0.0436523	0.0066105	0.356124	0.326821	0.302726	0.0004658	0.0028195	0.0040754	0.126044	0.324237	0.23536	0.0005567	0.0014076	0.0023288	0.0779871	0.123023	0.0722888

## Sheet: 2
3.3944	-5.8151	6.0064	-0.1732	0.2517	0.0805	9.0332	-5.0605	19.4025	-0.1256	0.2553	0.0563	8.983	-3.2288	19.4704	-0.1151	0.0862	0.0547	7.5422	-5.3858	14.2871	-0.0059	0.229	0.0142	6.7655	-4.8156	12.9433	-0.0779	0.2029	0.0372	0.4019	-2.8184	12.0505
3.3944	-5.8151	6.0064	-0.1732	0.2517	0.0805	9.0332	-5.0605	19.4025	-0.1256	0.2553	0.0563	8.9655	-3.2286	19.4973	-0.1151	0.0875	0.0547	7.5277	-5.3863	14.2653	-0.0057	0.2292	0.0143	6.7662	-4.829	12.9431	-0.0784	0.2029	0.0375	0.4019	-2.8188	11.9964
3.3944	-5.8151	6.0064	-0.1732	0.2517	0.0805	9.0339	-5.0745	19.4021	-0.1262	0.2552	0.0566	8.983	-3.2288	19.4704	-0.1151	0.0862	0.0547	7.5427	-5.3862	14.2427	-0.0057	0.2282	0.0143	6.7662	-4.829	12.9431	-0.0784	0.2029	0.0375	0.4019	-2.8188	11.9964
3.3944	-5.8151	6.0064	-0.1732	0.2517	0.0805	9.0339	-5.0745	19.4021	-0.1262	0.2552	0.0566	8.983	-3.2288	19.4704	-0.1151	0.0862	0.0547	7.5425	-5.3861	14.1972	-0.0057	0.2274	0.0143	6.7663	-4.8156	12.9432	-0.0779	0.2029	0.0374	0.4198	-2.805	12.0244
3.3944	-5.8151	6.0064	-0.1732	0.2517	0.0805	9.0332	-5.0605	19.4025	-0.1256	0.2553	0.0563	8.9653	-3.2289	19.4432	-0.1151	0.0865	0.0547	7.5276	-5.3732	14.1749	-0.0052	0.2276	0.0142	6.7663	-4.8156	12.9432	-0.0779	0.2029	0.0374	0.4192	-2.8188	12.0235
3.3944	-5.8151	6.0064	-0.1732	0.2517	0.0805	9.0329	-5.0467	19.4024	-0.1251	0.2553	0.0562	8.9653	-3.2289	19.4432	-0.1151	0.0865	0.0547	7.5278	-5.3602	14.1301	-0.0048	0.2268	0.0141	6.7662	-4.829	12.9431	-0.0784	0.2029	0.0375	0.4192	-2.8188	12.0235
3.3944	-5.8151	6.0064	-0.1732	0.2517	0.0805	9.0329	-5.0467	19.4024	-0.1251	0.2553	0.0562	8.9653	-3.2289	19.4432	-0.1151	0.0865	0.0547	7.5612	-5.3594	14.0846	-0.0048	0.225	0.014	6.7655	-4.8156	12.9433	-0.0779	0.2029	0.0372	0.4019	-2.8188	11.9964
3.3944	-5.8151	6.0064	-0.1732	0.2517	0.0805	9.0498	-5.0468	19.377	-0.1251	0.2541	0.0561	8.9653	-3.2289	19.4432	-0.1151	0.0865	0.0547	7.5607	-5.3596	14.0394	-0.0046	0.2242	0.0139	6.7662	-4.829	12.9431	-0.0784	0.2029	0.0375	0.3846	-2.8184	12.0235
3.3944	-5.8151	6.0064	-0.1732	0.2517	0.0805	9.0498	-5.0468	19.377	-0.1251	0.2541	0.0561	8.9653	-3.2289	19.4432	-0.1151	0.0865	0.0547	7.5453	-5.3595	13.9709	-0.0046	0.2237	0.0139	6.7662	-4.829	12.9431	-0.0784	0.2029	0.0375	0.4019	-2.8184	12.0505
3.3944	-5.8151	6.0064	-0.1732	0.2517	0.0805	9.0329	-5.0467	19.4024	-0.1251	0.2553	0.0562	8.9653	-3.2289	19.4432	-0.1151	0.0865	0.0547	7.5791	-5.3458	13.9262	-0.0041	0.2219	0.0138	6.7662	-4.829	12.9431	-0.0784	0.2029	0.0375	0.4192	-2.8188	12.0235
3.3937	-5.8011	6.0061	-0.1727	0.2518	0.0801	9.0329	-5.0467	19.4024	-0.1251	0.2553	0.0562	8.9653	-3.2289	19.4432	-0.1151	0.0865	0.0547	7.5789	-5.3457	13.8806	-0.0042	0.2211	0.0138	6.7662	-4.829	12.9431	-0.0784	0.2029	0.0375	0.4192	-2.8188	12.0235
3.3937	-5.8011	6.0061	-0.1727	0.2518	0.0801	9.0329	-5.0467	19.4024	-0.1251	0.2553	0.0562	8.9478	-3.2287	19.4701	-0.1151	0.0878	0.0547	7.5937	-5.3454	13.8125	-0.0042	0.2192	0.0138	6.7655	-4.8156	12.9433	-0.0779	0.2029	0.0372	0.3797	-2.819	12.0228
3.376	-5.8013	5.9795	-0.1727	0.2521	0.0801	9.0163	-5.0469	19.3771	-0.1251	0.2556	0.0562	8.9478	-3.2287	19.4701	-0.1151	0.0878	0.0547	7.5923	-5.3188	13.7208	-0.0034	0.2176	0.0132	6.7655	-4.8156	12.9433	-0.0779	0.2029	0.0372	0.4019	-2.8184	12.0505
3.376	-5.8013	5.9795	-0.1727	0.2521	0.0801	9.0163	-5.0469	19.3771	-0.1251	0.2556	0.0562	8.9478	-3.2287	19.4701	-0.1151	0.0878	0.0547	7.5919	-5.3186	13.6297	-0.0035	0.2161	0.0132	6.7655	-4.8156	12.9433	-0.0779	0.2029	0.0372	0.4019	-2.8184	12.0505
3.3935	-5.7867	6.0061	-0.1723	0.2518	0.0799	9.0332	-5.0605	19.4025	-0.1256	0.2553	0.0563	8.9477	-3.2423	19.4692	-0.1156	0.0877	0.0548	7.5909	-5.3053	13.5385	-0.003	0.2145	0.0128	6.7642	-4.8017	12.9428	-0.0775	0.203	0.037	0.3625	-2.8186	12.0499
3.376	-5.8013	5.9795	-0.1727	0.2521	0.0801	9.0166	-5.0606	19.3772	-0.1256	0.2556	0.0563	8.9477	-3.2423	19.4692	-0.1156	0.0877	0.0548	7.6045	-5.3047	13.4239	-0.0031	0.2119	0.0126	6.7642	-4.8017	12.9428	-0.0775	0.203	0.037	0.3619	-2.804	12.0496
3.3937	-5.8011	6.0061	-0.1727	0.2518	0.0801	9.0166	-5.0606	19.3772	-0.1256	0.2556	0.0563	8.9477	-3.2423	19.4692	-0.1156	0.0877	0.0548	7.608	-5.3043	13.2881	-0.003	0.2098	0.0127	6.7483	-4.815	12.968	-0.0781	0.2041	0.0373	0.3619	-2.804	12.0496
3.3937	-5.8011	6.0061	-0.1727	0.2518	0.0801	9.0332	-5.0605	19.4025	-0.1256	0.2553	0.0563	8.9653	-3.2422	19.4965	-0.1156	0.0875	0.0548	7.6406	-5.3036	13.1519	-0.0028	0.2064	0.0126	6.7483	-4.815	12.968	-0.0781	0.2041	0.0373	0.3625	-2.8186	12.0499
3.3937	-5.8011	6.0061	-0.1727	0.2518	0.0801	9.0344	-5.075	19.4024	-0.126	0.2552	0.0565	8.9653	-3.2422	19.4965	-0.1156	0.0875	0.0548	7.6417	-5.304	13.0173	-0.0027	0.204	0.0129	6.7315	-4.8152	12.9425	-0.0781	0.2045	0.0373	0.3625	-2.8186	12.0499
3.3543	-5.8013	6.0048	-0.1727	0.253	0.0801	8.9959	-5.0609	19.4016	-0.1256	0.2565	0.0563	8.9653	-3.2422	19.4965	-0.1156	0.0875	0.0548	7.6755	-5.2905	12.837	-0.0021	0.1998	0.0129	6.7315	-4.8152	12.9425	-0.0781	0.2045	0.0373	0.3619	-2.804	12.0496
3.3543	-5.8013	6.0048	-0.1727	0.253	0.0801	8.9965	-5.0614	19.4019	-0.1254	0.2565	0.0562	8.9653	-3.2422	19.4965	-0.1156	0.0875	0.0548	7.6948	-5.29	12.634	-0.0021	0.1958	0.0133	6.7315	-4.8152	12.9425	-0.0781	0.2045	0.0373	0.3629	-2.8177	12.0489
3.3719	-5.8147	6.0308	-0.1732	0.2527	0.0802	8.9972	-5.0754	19.4015	-0.126	0.2564	0.0565	8.9653	-3.2422	19.4965	-0.1156	0.0875	0.0548	7.714	-5.2763	12.476	-0.0016	0.1926	0.0134	6.7314	-4.8286	12.9424	-0.0786	0.2044	0.0374	0.3622	-2.8315	12.0479
3.3719	-5.8147	6.0308	-0.1732	0.2527	0.0802	8.9972	-5.0754	19.4015	-0.126	0.2564	0.0565	8.9653	-3.2422	19.4965	-0.1156	0.0875	0.0548	7.7185	-5.263	12.2506	-0.0011	0.1889	0.0136	6.7314	-4.8286	12.9424	-0.0786	0.2044	0.0374	0.4017	-2.8313	12.0486
3.3719	-5.8147	6.0308	-0.1732	0.2527	0.0802	8.9972	-5.0754	19.4015	-0.126	0.2564	0.0565	8.9478	-3.242	19.5233	-0.1157	0.0887	0.0548	7.7385	-5.2494	12.0479	-0.0007	0.1849	0.014	6.7309	-4.8146	12.9418	-0.0783	0.2045	0.0374	0.3801	-2.8177	12.0759
3.3719	-5.8147	6.0308	-0.1732	0.2527	0.0802	8.9972	-5.0754	19.4015	-0.126	0.2564	0.0565	8.9478	-3.242	19.5233	-0.1157	0.0887	0.0548	7.7551	-5.2363	11.8455	-0.0003	0.1807	0.0144	6.7309	-4.8146	12.9418	-0.0783	0.2045	0.0374	0.3801	-2.8177	12.0759
3.3719	-5.8147	6.0308	-0.1732	0.2527	0.0802	8.9972	-5.0754	19.4015	-0.126	0.2564	0.0565	8.9478	-3.242	19.5233	-0.1157	0.0887	0.0548	7.7751	-5.2227	11.6428	0.0001	0.1767	0.0147	6.7309	-4.8146	12.9418	-0.0783	0.2045	0.0374	0.3801	-2.8177	12.0759
3.3719	-5.8147	6.0308	-0.1732	0.2527	0.0802	9.0344	-5.075	19.4024	-0.126	0.2552	0.0565	8.9478	-3.242	19.5233	-0.1157	0.0887	0.0548	7.7963	-5.2094	11.4865	0.0005	0.1735	0.0153	6.7303	-4.8141	12.9411	-0.0784	0.2045	0.0375	0.3806	-2.8168	12.075
3.3719	-5.8147	6.0308	-0.1732	0.2527	0.0802	9.0344	-5.075	19.4024	-0.126	0.2552	0.0565	8.9478	-3.242	19.5233	-0.1157	0.0887	0.0548	7.798	-5.1965	11.3067	0.0008	0.1703	0.0157	6.7638	-4.8141	12.9412	-0.0784	0.2029	0.0375	0.3811	-2.8314	12.0752
3.3719	-5.8147	6.0308	-0.1732	0.2527	0.0802	9.0332	-5.0605	19.4025	-0.1256	0.2553	0.0563	8.9478	-3.242	19.5233	-0.1157	0.0887	0.0548	7.8155	-5.1703	11.1502	0.0015	0.1668	0.0161	6.7625	-4.8002	12.9407	-0.0781	0.203	0.0373	0.3806	-2.8168	12.075
3.3719	-5.8147	6.0308	-0.1732	0.2527	0.0802	9.0332	-5.0605	19.4025	-0.1256	0.2553	0.0563	8.9478	-3.242	19.5233	-0.1157	0.0887	0.0548	7.8168	-5.144	10.9699	0.0022	0.1636	0.0162	6.7793	-4.7867	12.9663	-0.0776	0.2027	0.0372	0.3978	-2.8168	12.102
3.3719	-5.8147	6.0308	-0.1732	0.2527	0.0802	9.0332	-5.0605	19.4025	-0.1256	0.2553	0.0563	8.9478	-3.242	19.5233	-0.1157	0.0887	0.0548	7.8187	-5.1571	10.7895	0.0016	0.1604	0.017	6.7426	-4.8005	12.9655	-0.0781	0.2039	0.0375	0.3978	-2.8168	12.102
3.3719	-5.8147	6.0308	-0.1732	0.2527	0.0802	9.0332	-5.0605	19.4025	-0.1256	0.2553	0.0563	8.948	-3.2276	19.5232	-0.1153	0.0887	0.0545	7.8281	-5.1313	10.6306	0.0027	0.1567	0.0162	6.7621	-4.7861	12.991	-0.0778	0.2039	0.0373	0.3978	-2.8168	12.102
3.3719	-5.8147	6.0308	-0.1732	0.2527	0.0802	9.0332	-5.0605	19.4025	-0.1256	0.2553	0.0563	8.9655	-3.2278	19.4963	-0.1153	0.0874	0.0545	7.8013	-5.1333	10.4726	0.003	0.1539	0.016	6.7453	-4.7862	12.9656	-0.0778	0.2042	0.0373	0.3978	-2.8168	12.102
3.3894	-5.8293	6.0043	-0.1735	0.2515	0.0805	9.0344	-5.075	19.4024	-0.126	0.2552	0.0565	8.9655	-3.2278	19.4963	-0.1153	0.0874	0.0545	7.8121	-5.1609	10.3153	0.0026	0.1502	0.0162	6.7492	-4.7858	12.9661	-0.0778	0.2045	0.0373	0.3973	-2.8022	12.1018
3.4073	-5.8156	6.0315	-0.173	0.2512	0.0804	9.0503	-5.061	19.4281	-0.1254	0.255	0.0561	8.9832	-3.2277	19.5236	-0.1153	0.0872	0.0545	7.804	-5.163	10.1358	0.0033	0.1465	0.016	6.7698	-4.7855	12.9412	-0.0778	0.2036	0.0373	0.4367	-2.802	12.1025
3.4073	-5.8156	6.0315	-0.173	0.2512	0.0804	9.0515	-5.0755	19.428	-0.1258	0.2549	0.0564	8.9831	-3.2285	19.5246	-0.1151	0.0872	0.0547	7.814	-5.1773	9.9328	0.0035	0.1421	0.0159	6.757	-4.7853	12.9162	-0.0777	0.2042	0.0373	0.4194	-2.802	12.0754
3.3674	-5.8162	6.0301	-0.1728	0.2524	0.0803	9.0515	-5.0755	19.428	-0.1258	0.2549	0.0564	8.9833	-3.2141	19.5244	-0.1148	0.0872	0.0544	7.842	-5.2039	9.7062	0.0031	0.1369	0.0159	6.7609	-4.7849	12.9167	-0.0777	0.2045	0.0373	0.4022	-2.8016	12.1025
3.3674	-5.8162	6.0301	-0.1728	0.2524	0.0803	9.052	-5.0761	19.4284	-0.1256	0.2549	0.0563	8.9833	-3.2141	19.5244	-0.1148	0.0872	0.0544	7.8701	-5.2041	9.4799	0.0036	0.1317	0.0155	6.7823	-4.7847	12.8917	-0.0777	0.2035	0.0375	0.4031	-2.8153	12.1017
3.3674	-5.8162	6.0301	-0.1728	0.2524	0.0803	9.0148	-5.0764	19.4274	-0.1256	0.2561	0.0563	8.9428	-3.2287	19.5242	-0.1151	0.0884	0.0547	7.886	-5.1908	9.2757	0.0046	0.1278	0.0148	6.785	-4.7704	12.8918	-0.0774	0.2039	0.0373	0.4031	-2.8153	12.1017
3.3451	-5.8301	6.0546	-0.1732	0.2534	0.0803	9.0319	-5.0768	19.453	-0.1254	0.2558	0.0562	8.9429	-3.228	19.5232	-0.1153	0.0884	0.0545	7.936	-5.2162	9.0715	0.0043	0.1229	0.0148	6.7721	-4.7701	12.8668	-0.0773	0.2045	0.0372	0.4031	-2.8153	12.1017
3.3451	-5.8301	6.0546	-0.1732	0.2534	0.0803	9.0322	-5.0906	19.4532	-0.1259	0.2558	0.0563	8.9429	-3.228	19.5232	-0.1153	0.0884	0.0545	7.9667	-5.2158	8.8895	0.0048	0.1187	0.0142	6.7768	-4.7832	12.867	-0.0779	0.2047	0.0376	0.4026	-2.8007	12.1015
3.3623	-5.8304	6.0279	-0.1731	0.2522	0.0803	9.0322	-5.0906	19.4532	-0.1259	0.2558	0.0563	8.9429	-3.228	19.5232	-0.1153	0.0884	0.0545	8.0315	-5.2281	8.7537	0.005	0.1143	0.0138	6.7639	-4.7829	12.8421	-0.0778	0.2053	0.0376	0.442	-2.8005	12.1022
3.3451	-5.8301	6.0546	-0.1732	0.2534	0.0803	9.0335	-5.1051	19.4531	-0.1263	0.2558	0.0565	8.9429	-3.228	19.5232	-0.1153	0.0884	0.0545	8.0688	-5.214	8.5732	0.0057	0.1104	0.0138	6.7845	-4.7826	12.8172	-0.0778	0.2044	0.0376	0.443	-2.8141	12.1015
3.3623	-5.8304	6.0279	-0.1731	0.2522	0.0803	9.0328	-5.0912	19.4535	-0.1257	0.2558	0.0562	8.9427	-3.2423	19.5233	-0.1157	0.0884	0.0548	8.1083	-5.1859	8.4366	0.0066	0.1075	0.0133	6.768	-4.7692	12.8427	-0.0773	0.2056	0.0375	0.443	-2.8141	12.1015
3.3629	-5.8299	6.0812	-0.1731	0.2531	0.0803	9.0328	-5.0912	19.4535	-0.1257	0.2558	0.0562	8.9427	-3.2423	19.5233	-0.1157	0.0884	0.0548	8.1481	-5.1704	8.3446	0.0069	0.1054	0.013	6.7674	-4.7687	12.842	-0.0775	0.2056	0.0376	0.443	-2.8141	12.1015
3.3801	-5.8302	6.0546	-0.1731	0.2519	0.0803	9.0169	-5.1053	19.4278	-0.1263	0.2561	0.0565	8.9429	-3.228	19.5232	-0.1153	0.0884	0.0545	8.1688	-5.1426	8.2753	0.0077	0.1041	0.0124	6.7674	-4.7687	12.842	-0.0775	0.2056	0.0376	0.443	-2.8141	12.1015
3.3629	-5.8299	6.0812	-0.1731	0.2531	0.0803	9.0169	-5.1053	19.4278	-0.1263	0.2561	0.0565	8.9429	-3.228	19.5232	-0.1153	0.0884	0.0545	8.2081	-5.1267	8.2276	0.0079	0.1028	0.012	6.8035	-4.7543	12.8421	-0.0772	0.2045	0.0373	0.4424	-2.7995	12.1012
3.3629	-5.8299	6.0812	-0.1731	0.2531	0.0803	9.0169	-5.1053	19.4278	-0.1263	0.2561	0.0565	8.9427	-3.2423	19.5233	-0.1157	0.0884	0.0548	8.2288	-5.0856	8.2034	0.009	0.1022	0.0111	6.8042	-4.7677	12.8419	-0.0777	0.2044	0.0377	0.4424	-2.7995	12.1012
3.3629	-5.8299	6.0812	-0.1731	0.2531	0.0803	9.0371	-5.1049	19.4541	-0.1263	0.2561	0.0565	8.9429	-3.228	19.5232	-0.1153	0.0884	0.0545	8.2161	-5.0711	8.1785	0.0092	0.1028	0.0108	6.7861	-4.7539	12.816	-0.0773	0.2048	0.0374	0.4424	-2.7995	12.1012
3.3451	-5.8301	6.0546	-0.1732	0.2534	0.0803	9.0359	-5.0904	19.4542	-0.1259	0.2561	0.0563	8.9832	-3.2277	19.5236	-0.1153	0.0872	0.0545	8.2329	-5.0435	8.1538	0.0098	0.102	0.01	6.7655	-4.7542	12.8409	-0.0774	0.2057	0.0374	0.403	-2.7997	12.1006
3.3451	-5.8301	6.0546	-0.1732	0.2534	0.0803	9.0193	-5.0905	19.4289	-0.1259	0.2564	0.0563	8.9832	-3.2277	19.5236	-0.1153	0.0872	0.0545	8.2302	-5.0025	8.1049	0.0105	0.1012	0.009	6.7655	-4.7542	12.8409	-0.0774	0.2057	0.0374	0.4037	-2.7859	12.1015
3.3449	-5.8157	6.0545	-0.1728	0.2534	0.08	9.0193	-5.0905	19.4289	-0.1259	0.2564	0.0563	8.9832	-3.2277	19.5236	-0.1153	0.0872	0.0545	8.2278	-4.975	8.0564	0.0109	0.1004	0.0081	6.7815	-4.7538	12.8148	-0.0775	0.2045	0.0376	0.4031	-2.7713	12.1013
3.3449	-5.8157	6.0545	-0.1728	0.2534	0.08	9.019	-5.0767	19.4287	-0.1254	0.2564	0.0562	8.9252	-3.2422	19.5502	-0.1157	0.0897	0.0548	8.2444	-4.9465	8.0303	0.0112	0.0996	0.0074	6.761	-4.7407	12.8399	-0.077	0.2054	0.0375	0.4213	-2.785	12.1276
3.385	-5.8296	6.0561	-0.1733	0.2521	0.0804	9.0557	-5.0758	19.4294	-0.1256	0.2552	0.0563	8.9252	-3.2422	19.5502	-0.1157	0.0897	0.0548	8.2269	-4.9058	8.0495	0.0119	0.1006	0.0063	6.7604	-4.7402	12.8392	-0.0772	0.2054	0.0376	0.4213	-2.785	12.1276
3.3672	-5.8297	6.0294	-0.1733	0.2524	0.0804	9.0222	-5.0759	19.4294	-0.1256	0.2567	0.0563	8.9252	-3.2422	19.5502	-0.1157	0.0897	0.0548	8.2069	-4.8921	8.0695	0.0118	0.1014	0.0058	6.7564	-4.7405	12.8387	-0.0772	0.2052	0.0376	0.4213	-2.785	12.1276
3.35	-5.8294	6.0561	-0.1734	0.2537	0.0804	9.0222	-5.0759	19.4294	-0.1256	0.2567	0.0563	8.9252	-3.2422	19.5502	-0.1157	0.0897	0.0548	8.1837	-4.8792	8.1354	0.0118	0.1027	0.0053	6.7551	-4.7266	12.8382	-0.0769	0.2052	0.0373	0.4213	-2.785	12.1276
3.3498	-5.815	6.056	-0.173	0.2537	0.0801	9.0209	-5.0614	19.4295	-0.1252	0.2568	0.056	8.9253	-3.2286	19.5511	-0.1151	0.0897	0.0546	8.1418	-4.8671	8.2246	0.0119	0.1048	0.0048	6.7512	-4.727	12.8377	-0.0769	0.2049	0.0373	0.4213	-2.785	12.1276
3.3498	-5.815	6.056	-0.173	0.2537	0.0801	9.0216	-5.0753	19.4291	-0.1258	0.2567	0.0564	8.9252	-3.2422	19.5502	-0.1157	0.0897	0.0548	8.066	-4.8688	8.3585	0.0116	0.1087	0.0043	6.7846	-4.7269	12.8378	-0.0769	0.2034	0.0374	0.4386	-2.7854	12.1005
3.3498	-5.815	6.056	-0.173	0.2537	0.0801	9.0204	-5.0608	19.4292	-0.1254	0.2568	0.0561	8.9255	-3.2142	19.5509	-0.1148	0.0897	0.0544	8.002	-4.8711	8.5156	0.0112	0.1121	0.0039	6.7266	-4.7276	12.8621	-0.0769	0.2055	0.0374	0.3992	-2.7856	12.0999
3.3325	-5.8149	6.0295	-0.1732	0.254	0.0802	9.0038	-5.0609	19.4039	-0.1254	0.2571	0.0562	8.9255	-3.2142	19.5509	-0.1148	0.0897	0.0544	7.9196	-4.8608	8.7408	0.0112	0.1171	0.0032	6.7768	-4.7409	12.8875	-0.0775	0.2037	0.0375	0.4386	-2.7854	12.1005
3.3154	-5.801	6.0568	-0.1727	0.2552	0.0801	9.0199	-5.0603	19.4289	-0.1256	0.2568	0.0563	8.9255	-3.2142	19.5509	-0.1148	0.0897	0.0544	7.8338	-4.8774	9.0115	0.0104	0.1226	0.0029	6.7742	-4.7551	12.8875	-0.0778	0.2033	0.0377	0.3992	-2.7856	12.0999
3.3549	-5.8008	6.0581	-0.1727	0.2539	0.0801	9.0199	-5.0603	19.4289	-0.1256	0.2568	0.0563	8.9255	-3.2142	19.5509	-0.1148	0.0897	0.0544	7.7004	-4.8951	9.3055	0.0096	0.1301	0.0029	6.7695	-4.7421	12.8872	-0.0773	0.2031	0.0374	0.4155	-2.772	12.1277
3.3547	-5.7864	6.058	-0.1724	0.254	0.0799	9.0183	-5.032	19.4288	-0.1247	0.2568	0.0559	8.9255	-3.2142	19.5509	-0.1148	0.0897	0.0544	7.6195	-4.9122	9.6239	0.0092	0.1367	0.0028	6.7502	-4.7563	12.9126	-0.0777	0.204	0.0376	0.3988	-2.7865	12.1008
3.3547	-5.7864	6.058	-0.1724	0.254	0.0799	9.0017	-5.0321	19.4035	-0.1247	0.2571	0.0559	8.9078	-3.2143	19.5237	-0.1148	0.09	0.0544	7.5203	-4.93	9.9651	0.0088	0.1441	0.0027	6.7455	-4.7567	12.9122	-0.0777	0.2037	0.0374	0.4161	-2.787	12.0738
3.3369	-5.7866	6.0314	-0.1724	0.2543	0.0799	9.0024	-5.046	19.4031	-0.1253	0.2571	0.0563	8.9078	-3.2143	19.5237	-0.1148	0.09	0.0544	7.4066	-4.9611	10.329	0.0079	0.1524	0.003	6.7795	-4.7571	12.9129	-0.0775	0.2022	0.0373	0.415	-2.8017	12.0738
3.3763	-5.7864	6.0327	-0.1723	0.253	0.0799	9.055	-5.0311	19.4294	-0.1249	0.2556	0.056	8.9078	-3.2143	19.5237	-0.1148	0.09	0.0544	7.3266	-4.9914	10.693	0.007	0.1598	0.0033	6.7421	-4.7575	12.9124	-0.0775	0.2034	0.0373	0.415	-2.8017	12.0738
3.377	-5.8004	6.033	-0.1729	0.253	0.0802	9.055	-5.0311	19.4294	-0.1249	0.2556	0.056	8.9481	-3.214	19.524	-0.1148	0.0887	0.0544	7.2348	-5.0212	11.0338	0.0062	0.1677	0.0036	6.7594	-4.7713	12.9383	-0.0778	0.2031	0.0373	0.415	-2.8017	12.0738
3.377	-5.8004	6.033	-0.1729	0.253	0.0802	9.0384	-5.0312	19.4041	-0.1249	0.2559	0.056	8.9481	-3.214	19.524	-0.1148	0.0887	0.0544	7.1783	-5.0509	11.3766	0.0055	0.1745	0.0043	6.7387	-4.7718	12.9124	-0.0778	0.2031	0.0373	0.4146	-2.8027	12.0747
3.3768	-5.7861	6.0329	-0.1725	0.253	0.08	9.055	-5.0311	19.4294	-0.1249	0.2556	0.056	8.9481	-3.214	19.524	-0.1148	0.0887	0.0544	7.1258	-5.1065	11.6741	0.004	0.1808	0.0055	6.7393	-4.7723	12.9131	-0.0776	0.2031	0.0372	0.4146	-2.8027	12.0747
3.3768	-5.7861	6.0329	-0.1725	0.253	0.08	9.055	-5.0311	19.4294	-0.1249	0.2556	0.056	8.9481	-3.214	19.524	-0.1148	0.0887	0.0544	7.0888	-5.149	11.9498	0.003	0.1861	0.0066	6.7406	-4.7862	12.9136	-0.078	0.2031	0.0374	0.4367	-2.8024	12.0484
3.3768	-5.7861	6.0329	-0.1725	0.253	0.08	9.0348	-5.0314	19.4031	-0.1249	0.2556	0.056	8.9481	-3.214	19.524	-0.1148	0.0887	0.0544	7.0592	-5.1909	12.2261	0.0022	0.1919	0.0078	6.7399	-4.7729	12.9138	-0.0774	0.2031	0.0371	0.419	-2.8029	12.0764
3.377	-5.8004	6.033	-0.1729	0.253	0.0802	9.0348	-5.0314	19.4031	-0.1249	0.2556	0.056	8.9481	-3.214	19.524	-0.1148	0.0887	0.0544	7.0976	-5.2577	12.4576	0.0005	0.1948	0.0096	6.7451	-4.7998	12.9146	-0.0783	0.2033	0.0374	0.419	-2.8029	12.0764
3.377	-5.8004	6.033	-0.1729	0.253	0.0802	9.0348	-5.0314	19.4031	-0.1249	0.2556	0.056	8.9657	-3.2142	19.4972	-0.1148	0.0875	0.0544	7.1055	-5.3113	12.6882	-0.0008	0.199	0.0112	6.7451	-4.7998	12.9146	-0.0783	0.2033	0.0374	0.419	-2.8029	12.0764
3.377	-5.8004	6.033	-0.1729	0.253	0.0802	9.0348	-5.0314	19.4031	-0.1249	0.2556	0.056	8.9657	-3.2142	19.4972	-0.1148	0.0875	0.0544	7.093	-5.3384	12.8489	-0.0015	0.2024	0.012	6.7825	-4.7994	12.9151	-0.0783	0.2021	0.0374	0.4018	-2.8029	12.0494
3.3763	-5.7864	6.0327	-0.1723	0.253	0.0799	9.0348	-5.0314	19.4031	-0.1249	0.2556	0.056	8.9657	-3.2142	19.4972	-0.1148	0.0875	0.0544	7.1138	-5.3777	13.0089	-0.0028	0.2048	0.013	6.767	-4.8134	12.8902	-0.0786	0.2024	0.0376	0.4018	-2.8029	12.0494
3.3935	-5.7867	6.0061	-0.1723	0.2518	0.0799	9.0348	-5.0314	19.4031	-0.1249	0.2556	0.056	8.9657	-3.2142	19.4972	-0.1148	0.0875	0.0544	7.152	-5.3898	13.1454	-0.0032	0.2064	0.0133	6.7503	-4.8133	12.9155	-0.0786	0.2036	0.0376	0.4023	-2.8175	12.0496
3.3757	-5.7869	5.9794	-0.1723	0.2521	0.0799	9.0182	-5.0315	19.3778	-0.1249	0.2559	0.056	8.948	-3.2143	19.4699	-0.1147	0.0877	0.0544	7.1925	-5.4011	13.2353	-0.0036	0.2075	0.0134	6.7503	-4.8133	12.9155	-0.0786	0.2036	0.0376	0.4018	-2.8029	12.0494
3.3757	-5.7869	5.9794	-0.1723	0.2521	0.0799	9.0194	-5.046	19.3778	-0.1253	0.2559	0.0563	8.948	-3.2143	19.4699	-0.1147	0.0877	0.0544	7.1997	-5.4127	13.3248	-0.0042	0.2096	0.0136	6.7335	-4.8135	12.8901	-0.0786	0.2039	0.0376	0.4023	-2.8175	12.0496
3.3757	-5.7869	5.9794	-0.1723	0.2521	0.0799	9.0194	-5.046	19.3778	-0.1253	0.2559	0.0563	8.9479	-3.2279	19.469	-0.1153	0.0877	0.0545	7.2392	-5.3975	13.4141	-0.0038	0.2107	0.0131	6.7696	-4.7991	12.8902	-0.0783	0.2027	0.0374	0.4421	-2.8164	12.0493
3.3764	-5.8009	5.9797	-0.1729	0.2521	0.0802	9.0194	-5.046	19.3778	-0.1253	0.2559	0.0563	8.9479	-3.2279	19.469	-0.1153	0.0877	0.0545	7.2938	-5.3948	13.4797	-0.0041	0.2107	0.0128	6.7703	-4.8125	12.89	-0.0788	0.2027	0.0377	0.4421	-2.8164	12.0493
3.3592	-5.8006	6.0063	-0.1729	0.2533	0.0802	9.0029	-5.0462	19.3525	-0.1253	0.2562	0.0563	8.9479	-3.2279	19.469	-0.1153	0.0877	0.0545	7.2988	-5.3797	13.5222	-0.0039	0.212	0.0122	6.7704	-4.7991	12.8901	-0.0783	0.2027	0.0376	0.4027	-2.8166	12.0486
3.3592	-5.8006	6.0063	-0.1729	0.2533	0.0802	9.0401	-5.0458	19.3534	-0.1253	0.255	0.0563	8.9477	-3.2423	19.4692	-0.1156	0.0877	0.0548	7.3375	-5.3638	13.5648	-0.0037	0.2123	0.0116	6.7691	-4.7852	12.8897	-0.0779	0.2027	0.0374	0.4027	-2.8166	12.0486
3.3592	-5.8006	6.0063	-0.1729	0.2533	0.0802	9.0401	-5.0458	19.3534	-0.1253	0.255	0.0563	8.9477	-3.2423	19.4692	-0.1156	0.0877	0.0548	7.3415	-5.3221	13.5612	-0.0027	0.2128	0.0103	6.7698	-4.7986	12.8894	-0.0785	0.2027	0.0377	0.4027	-2.8166	12.0486
3.3585	-5.7866	6.0061	-0.1724	0.2533	0.0799	9.0388	-5.0313	19.3535	-0.1249	0.255	0.056	8.9475	-3.2148	19.4698	-0.1145	0.0878	0.0543	7.3757	-5.2803	13.5579	-0.0018	0.2121	0.0091	6.7685	-4.7847	12.889	-0.0781	0.2027	0.0375	0.4027	-2.8166	12.0486
3.3592	-5.8006	6.0063	-0.1729	0.2533	0.0802	9.0219	-5.0313	19.3789	-0.1249	0.2562	0.056	8.9478	-3.2287	19.4701	-0.1151	0.0878	0.0547	7.3964	-5.2782	13.5779	-0.0021	0.2123	0.0089	6.7686	-4.7713	12.8891	-0.0776	0.2028	0.0374	0.4022	-2.802	12.0484
3.359	-5.7862	6.0062	-0.1726	0.2533	0.08	9.0219	-5.0313	19.3789	-0.1249	0.2562	0.056	8.9302	-3.2285	19.497	-0.1151	0.089	0.0546	7.3985	-5.264	13.5764	-0.0018	0.2126	0.0084	6.7311	-4.7717	12.8886	-0.0776	0.204	0.0374	0.4038	-2.8018	12.0486
3.359	-5.7862	6.0062	-0.1726	0.2533	0.08	9.0219	-5.0313	19.3789	-0.1249	0.2562	0.056	8.9304	-3.2142	19.4968	-0.1148	0.089	0.0544	7.4013	-5.263	13.5749	-0.002	0.2129	0.0082	6.7298	-4.7578	12.8881	-0.0773	0.2041	0.0372	0.4038	-2.8018	12.0486
3.359	-5.7862	6.0062	-0.1726	0.2533	0.08	9.0219	-5.0313	19.3789	-0.1249	0.2562	0.056	8.948	-3.2143	19.4699	-0.1147	0.0877	0.0544	7.4193	-5.2493	13.5974	-0.0014	0.2129	0.0079	6.7306	-4.7712	12.8879	-0.0778	0.204	0.0375	0.4038	-2.8018	12.0486
3.359	-5.7862	6.0062	-0.1726	0.2533	0.08	9.0219	-5.0313	19.3789	-0.1249	0.2562	0.056	8.9477	-3.2004	19.4697	-0.1142	0.0877	0.054	7.4193	-5.2493	13.5974	-0.0014	0.2129	0.0079	6.7306	-4.7712	12.8879	-0.0778	0.204	0.0375	0.4038	-2.8018	12.0486
3.359	-5.7862	6.0062	-0.1726	0.2533	0.08	9.0219	-5.0313	19.3789	-0.1249	0.2562	0.056	8.948	-3.2143	19.4699	-0.1147	0.0877	0.0544	7.4038	-5.2359	13.574	-0.0011	0.2131	0.0076	6.7306	-4.7712	12.8879	-0.0778	0.204	0.0375	0.4031	-2.8156	12.0476
3.359	-5.7862	6.0062	-0.1726	0.2533	0.08	9.0219	-5.0313	19.3789	-0.1249	0.2562	0.056	8.948	-3.2143	19.4699	-0.1147	0.0877	0.0544	7.4374	-5.2352	13.5741	-0.0011	0.2121	0.0076	6.7306	-4.7712	12.8879	-0.0778	0.204	0.0375	0.4031	-2.8156	12.0476
3.359	-5.7862	6.0062	-0.1726	0.2533	0.08	9.0219	-5.0313	19.3789	-0.1249	0.2562	0.056	8.948	-3.2143	19.4699	-0.1147	0.0877	0.0544	7.4038	-5.2359	13.574	-0.0011	0.2131	0.0076	6.7305	-4.7846	12.8877	-0.0783	0.204	0.0376	0.3859	-2.8156	12.0206
3.359	-5.7862	6.0062	-0.1726	0.2533	0.08	9.0219	-5.0313	19.3789	-0.1249	0.2562	0.056	8.948	-3.2143	19.4699	-0.1147	0.0877	0.0544	7.4374	-5.2352	13.5741	-0.0011	0.2121	0.0076	6.7139	-4.7845	12.9131	-0.0783	0.2052	0.0376	0.3859	-2.8156	12.0206
3.359	-5.7862	6.0062	-0.1726	0.2533	0.08	9.0219	-5.0313	19.3789	-0.1249	0.2562	0.056	8.948	-3.2143	19.4699	-0.1147	0.0877	0.0544	7.4368	-5.2221	13.574	-0.0006	0.2121	0.0073	6.7139	-4.7845	12.9131	-0.0783	0.2052	0.0376	0.3859	-2.8156	12.0206
3.359	-5.7862	6.0062	-0.1726	0.2533	0.08	9.0219	-5.0313	19.3789	-0.1249	0.2562	0.056	8.948	-3.2143	19.4699	-0.1147	0.0877	0.0544	7.403	-5.2227	13.5283	-0.0006	0.2124	0.0073	6.7305	-4.7846	12.8877	-0.0783	0.204	0.0376	0.3859	-2.8156	12.0206
3.359	-5.7862	6.0062	-0.1726	0.2533	0.08	9.0219	-5.0313	19.3789	-0.1249	0.2562	0.056	8.948	-3.2143	19.4699	-0.1147	0.0877	0.0544	7.4376	-5.2222	13.5293	-0.0006	0.2113	0.0075	6.7679	-4.7842	12.8883	-0.0783	0.2027	0.0376	0.3859	-2.8156	12.0206
3.3762	-5.7865	5.9796	-0.1725	0.2521	0.08	9.0388	-5.0313	19.3535	-0.1249	0.255	0.056	8.948	-3.2143	19.4699	-0.1147	0.0877	0.0544	7.4226	-5.2223	13.5519	-0.0006	0.2123	0.0075	6.7337	-4.7708	12.8884	-0.0778	0.2043	0.0373	0.3859	-2.8156	12.0206
3.3762	-5.7865	5.9796	-0.1725	0.2521	0.08	9.0388	-5.0313	19.3535	-0.1249	0.255	0.056	8.948	-3.2143	19.4699	-0.1147	0.0877	0.0544	7.4232	-5.2228	13.553	-0.0004	0.2123	0.0076	6.7337	-4.7708	12.8884	-0.0778	0.2043	0.0373	0.3852	-2.8295	12.0196
3.394	-5.7863	6.0062	-0.1725	0.2518	0.08	9.0388	-5.0313	19.3535	-0.1249	0.255	0.056	8.9657	-3.2142	19.4972	-0.1148	0.0875	0.0544	7.4425	-5.2353	13.5758	-0.0009	0.2123	0.008	6.7337	-4.7708	12.8884	-0.0778	0.2043	0.0373	0.3852	-2.8295	12.0196
3.394	-5.7863	6.0062	-0.1725	0.2518	0.08	9.0401	-5.0458	19.3534	-0.1253	0.255	0.0563	8.9655	-3.2286	19.4973	-0.1151	0.0875	0.0547	7.4615	-5.2218	13.5992	-0.0004	0.2123	0.0079	6.7351	-4.7848	12.8889	-0.0781	0.2043	0.0375	0.3843	-2.8158	12.0204
3.3942	-5.8007	6.0063	-0.1729	0.2517	0.0802	9.0231	-5.0458	19.3788	-0.1253	0.2562	0.0563	8.9653	-3.2422	19.4965	-0.1156	0.0875	0.0548	7.4474	-5.2484	13.6224	-0.0012	0.2134	0.0084	6.7351	-4.7848	12.8889	-0.0781	0.2043	0.0375	0.3843	-2.8158	12.0204
3.4337	-5.8005	6.0076	-0.1728	0.2505	0.0803	9.0401	-5.0458	19.3534	-0.1253	0.255	0.0563	8.9653	-3.2422	19.4965	-0.1156	0.0875	0.0548	7.4666	-5.2609	13.6451	-0.0017	0.2134	0.0088	6.7725	-4.7843	12.8894	-0.0781	0.203	0.0375	0.3859	-2.8156	12.0206
3.4337	-5.8005	6.0076	-0.1728	0.2505	0.0803	9.0401	-5.0458	19.3534	-0.1253	0.255	0.0563	8.9653	-3.2422	19.4965	-0.1156	0.0875	0.0548	7.4705	-5.2738	13.6909	-0.0019	0.2145	0.009	6.7337	-4.7708	12.8884	-0.0778	0.2043	0.0373	0.3859	-2.8156	12.0206
3.4337	-5.8005	6.0076	-0.1728	0.2505	0.0803	9.0401	-5.0458	19.3534	-0.1253	0.255	0.0563	8.9653	-3.2422	19.4965	-0.1156	0.0875	0.0548	7.4901	-5.2734	13.7144	-0.0019	0.2145	0.0093	6.7351	-4.7848	12.8889	-0.0781	0.2043	0.0375	0.3855	-2.8165	12.0216
3.4337	-5.8005	6.0076	-0.1728	0.2505	0.0803	9.0401	-5.0458	19.3534	-0.1253	0.255	0.0563	8.9653	-3.2422	19.4965	-0.1156	0.0875	0.0548	7.4938	-5.273	13.7596	-0.0019	0.2155	0.0093	6.7725	-4.7843	12.8894	-0.0781	0.203	0.0375	0.4037	-2.8302	12.0479
3.4337	-5.8005	6.0076	-0.1728	0.2505	0.0803	9.0401	-5.0458	19.3534	-0.1253	0.255	0.0563	8.9653	-3.2422	19.4965	-0.1156	0.0875	0.0548	7.4985	-5.286	13.7606	-0.0022	0.2158	0.0097	6.7732	-4.7977	12.8892	-0.0786	0.203	0.0378	0.4037	-2.8302	12.0479
3.4337	-5.8005	6.0076	-0.1728	0.2505	0.0803	9.0401	-5.0458	19.3534	-0.1253	0.255	0.0563	8.9655	-3.2286	19.4973	-0.1151	0.0875	0.0547	7.5177	-5.2985	13.7834	-0.0027	0.2158	0.0101	6.7732	-4.7843	12.8894	-0.0781	0.203	0.0377	0.4037	-2.8302	12.0479
3.3942	-5.8007	6.0063	-0.1729	0.2517	0.0802	9.0401	-5.0458	19.3534	-0.1253	0.255	0.0563	8.9655	-3.2286	19.4973	-0.1151	0.0875	0.0547	7.5215	-5.285	13.7838	-0.0022	0.2161	0.0099	6.7732	-4.7843	12.8894	-0.0781	0.203	0.0377	0.4031	-2.8156	12.0476
3.3942	-5.8007	6.0063	-0.1729	0.2517	0.0802	9.0401	-5.0458	19.3534	-0.1253	0.255	0.0563	8.9655	-3.2286	19.4973	-0.1151	0.0875	0.0547	7.541	-5.3109	13.8071	-0.003	0.2161	0.0105	6.7732	-4.7843	12.8894	-0.0781	0.203	0.0377	0.4031	-2.8156	12.0476
3.3942	-5.8007	6.0063	-0.1729	0.2517	0.0802	9.0401	-5.0458	19.3534	-0.1253	0.255	0.0563	8.9655	-3.2286	19.4973	-0.1151	0.0875	0.0547	7.5598	-5.2973	13.7849	-0.0025	0.2153	0.0104	6.7564	-4.7845	12.8639	-0.0781	0.2033	0.0377	0.4043	-2.8164	12.0488
3.3942	-5.8007	6.0063	-0.1729	0.2517	0.0802	9.0567	-5.0457	19.3787	-0.1253	0.2547	0.0562	8.9655	-3.2286	19.4973	-0.1151	0.0875	0.0547	7.5457	-5.3239	13.808	-0.0033	0.2164	0.011	6.7564	-4.7845	12.8639	-0.0781	0.2033	0.0377	0.4038	-2.8018	12.0486
3.3942	-5.8007	6.0063	-0.1729	0.2517	0.0802	9.0567	-5.0457	19.3787	-0.1253	0.2547	0.0562	8.9655	-3.2286	19.4973	-0.1151	0.0875	0.0547	7.5797	-5.3103	13.8089	-0.0028	0.2153	0.0109	6.7564	-4.7845	12.8639	-0.0781	0.2033	0.0377	0.4038	-2.8018	12.0486
3.3942	-5.8007	6.0063	-0.1729	0.2517	0.0802	9.0567	-5.0457	19.3787	-0.1253	0.2547	0.0562	8.9655	-3.2286	19.4973	-0.1151	0.0875	0.0547	7.5797	-5.3103	13.8089	-0.0028	0.2153	0.0109	6.7557	-4.7711	12.8642	-0.0776	0.2034	0.0374	0.4028	-2.7881	12.0494
3.3942	-5.8007	6.0063	-0.1729	0.2517	0.0802	9.0567	-5.0457	19.3787	-0.1253	0.2547	0.0562	8.9655	-3.2286	19.4973	-0.1151	0.0875	0.0547	7.565	-5.3238	13.8319	-0.003	0.2164	0.0111	6.7557	-4.7711	12.8642	-0.0776	0.2034	0.0374	0.4034	-2.8027	12.0496
[truncated: 1,435 more rows]

## Sheet: 3
2.4139	-6.2827	5.9956	-0.171	0.249	0.0804	8.4504	-5.9724	19.1868	-0.1203	0.254	0.0522	20.1342	-4.8358	14.8606	-0.1314	-0.1369	0.0973	2.5483	-1.3368	14.3032	-0.0205	0.1781	0.034	8.4051	-5.0283	13.5689	-0.0836	0.2147	0.0391	0.3888	-2.8862	12.1126
[truncated: 2,267 more rows]
[truncated: 1 more columns]

[truncated: 10 more sheets: 4, 5, 6, 7, 8, 9, 10, 11, 12, 13]
